# Supplementary material for: Identification and validation of platelet-related diagnostic markers and potential drug screening in ischemic stroke by integrating comprehensive bioinformatics analysis and machine learning
Source: Front Immunol. 2024 Jan 10;14:1320475. doi: 10.3389/fimmu.2023.1320475 (PMC10806171; doi:10.3389/fimmu.2023.1320475)
Supplement: Supplementary file 1 [file DataSheet_1.xlsx]

## Sheet: combat.gene expression
geneNames	GSE16561_GSM416528	GSE16561_GSM416529	GSE16561_GSM416530	GSE16561_GSM416531	GSE16561_GSM416532	GSE16561_GSM416533	GSE16561_GSM416534	GSE16561_GSM416535	GSE16561_GSM416536	GSE16561_GSM416537	GSE16561_GSM416538	GSE16561_GSM416539	GSE16561_GSM416540	GSE16561_GSM416541	GSE16561_GSM416542	GSE16561_GSM416543	GSE16561_GSM416544	GSE16561_GSM416545	GSE16561_GSM416546	GSE16561_GSM416547	GSE16561_GSM416548	GSE16561_GSM416549	GSE16561_GSM416550	GSE16561_GSM416551	GSE16561_GSM416552	GSE16561_GSM416553	GSE16561_GSM416554	GSE16561_GSM416555	GSE16561_GSM416556	GSE16561_GSM416557	GSE16561_GSM416558	GSE16561_GSM416559	GSE16561_GSM416560	GSE16561_GSM416561	GSE16561_GSM416562	GSE16561_GSM416563	GSE16561_GSM416564	GSE16561_GSM416565	GSE16561_GSM416566	GSE16561_GSM416567	GSE16561_GSM416568	GSE16561_GSM416569	GSE16561_GSM416570	GSE16561_GSM416571	GSE16561_GSM416572	GSE16561_GSM416573	GSE16561_GSM416574	GSE16561_GSM416575	GSE16561_GSM416576
ZZZ3	6.65776	6.83927	6.58718	6.72059	6.75688	7.3555	7.11175	6.94492	7.29471	7.04967	6.39385	7.0851	7.03568	6.99541	7.38362	7.19283	7.24907	7.10052	7.33002	6.82385	6.67023	6.91961	6.65678	6.54625	7.13778	6.82155	6.28147	6.94976	7.15681	7.07263	6.4534	7.0452	6.83194	6.72059	7.06906	7.08152	6.8403	6.91017	7.08302	6.37212	6.89043	7.02801	6.34863	7.0689	7.16696	7.18287	7.27745	7.22179	6.92542
ZZEF1	6.50578	6.26718	6.09151	6.11169	6.47151	6.0465	6.04688	6.09615	5.93535	6.14181	6.36688	6.29581	6.08463	5.75095	6.05645	5.88634	6.1629	5.84369	5.99532	6.25068	5.77031	6.33996	6.10545	6.05954	6.1761	6.31432	6.2984	6.32407	5.91158	5.90723	6.20692	5.98565	6.26039	6.20236	6.1564	5.77854	6.22873	6.40464	5.68051	6.14364	6.29556	6.24442	6.36184	6.21409	6.24913	6.12713	6.17521	6.20868	6.22881
ZYX	8.98742	9.04529	9.42884	9.17826	9.10641	8.64584	8.8922	9.08772	8.59435	8.95227	9.2259	9.48942	8.88641	8.91509	7.99588	8.17327	9.1622	8.49061	8.24914	9.33193	9.04315	8.85904	9.36168	9.29379	8.84701	9.68506	9.27194	9.45883	8.61846	8.46329	9.39505	8.71048	9.00691	9.31126	9.06378	8.87476	9.45574	9.26196	8.95015	8.79477	9.08075	8.42099	9.43677	8.88988	8.89972	8.76144	8.34964	8.87589	8.9952
ZYG11B	7.89117	7.76185	8.03711	8.34444	8.1869	7.89755	7.78633	8.01443	7.84838	7.88079	8.06802	7.95096	7.73082	8.0869	7.77685	7.95885	7.54049	8.07594	7.99913	7.82039	7.80745	7.92338	8.58498	8.31828	7.87678	8.03408	8.45285	7.70193	7.85392	7.86033	8.48406	8.24081	7.86471	8.05588	7.7825	7.99479	8.3654	7.72178	7.79844	7.37239	7.63984	7.64303	7.88726	7.79966	7.86097	7.80451	7.56342	7.6042	7.99612
ZYG11A	4.72987	4.97227	4.85963	4.69663	4.62541	4.47504	4.69266	4.6047	4.83997	4.74031	4.96429	4.8544	4.50717	4.73471	4.58095	4.93099	4.78655	4.82295	4.71635	4.87709	4.95263	4.71761	4.56737	4.90549	4.87755	4.86018	4.78662	5.02669	4.80297	4.75424	4.86569	4.67649	4.80153	4.97039	4.77761	4.58875	4.56458	4.53293	4.82706	4.73856	4.89187	4.7436	4.75861	4.60675	4.92549	4.90424	4.92717	4.76461	4.91301
ZXDC	6.91974	6.85424	6.99722	7.03967	6.8321	6.57614	6.51562	6.78842	6.4876	6.71642	6.78097	6.71546	6.77994	6.23961	6.75855	5.9654	6.65713	6.86463	6.94434	6.91529	6.65646	6.65713	7.00848	7.13755	6.6632	6.99896	7.03058	6.76293	6.72307	6.75542	6.96993	7.0223	6.84128	6.74511	6.79385	6.87468	6.86885	6.96236	6.62078	6.68467	6.76323	6.85645	6.96112	6.64676	6.71336	6.63604	6.71725	6.60591	6.78267
ZXDB	4.77268	4.72129	4.75685	4.76333	5.02618	4.90135	4.6555	4.41782	4.84571	4.94916	4.84971	4.85617	4.85036	4.77631	4.87597	4.91524	4.85036	4.88726	4.95724	5.19343	4.72049	4.73938	5.04517	4.94988	4.94413	4.87642	4.34479	4.95699	4.80933	4.85638	5.02197	4.86486	4.93579	4.92379	4.83964	4.7926	4.7435	4.80056	4.53608	4.93423	4.91808	4.71223	4.67622	4.89528	4.91734	4.83335	4.88168	4.95306	4.97122
ZXDA	5.39916	5.16953	5.42359	5.29531	5.43975	5.62051	5.30755	5.38724	5.034	5.70797	5.09754	5.42875	5.32837	5.33645	5.40094	5.44363	5.48855	5.61443	5.75008	5.17641	5.44704	5.58102	5.50634	5.67762	5.80728	5.52138	4.93138	5.33275	5.52613	5.25681	5.08979	5.8484	5.15652	5.18497	5.86122	5.27525	4.95271	5.44613	5.39825	5.03088	5.43362	5.68414	5.58211	5.60596	5.41561	5.39668	5.67614	5.52786	5.175
ZWINT	5.81174	6.0769	5.63322	5.37092	5.90624	6.16182	6.50841	6.09334	6.00056	5.97788	6.23137	6.11883	5.92761	6.15226	6.00398	6.40816	6.06663	5.53997	5.99217	6.10877	5.77891	5.81119	5.92761	5.73181	5.90467	5.93227	6.3908	5.53207	5.63466	5.9912	5.84569	5.88804	6.22832	5.95498	6.10492	5.85341	5.7898	5.62311	5.98484	5.80777	5.81429	6.04838	5.85987	5.91931	6.00776	5.88899	6.40178	5.92134	6.08646
ZWILCH	6.16477	5.78236	5.56093	5.76857	5.91152	6.1667	5.99443	5.57875	6.22486	6.0642	6.03829	5.92728	6.0347	5.89248	6.2317	5.74608	6.09929	6.16711	6.04659	6.19824	5.94351	6.49329	6.04836	5.9052	6.51476	5.99302	6.09816	5.98008	5.81572	6.12136	5.82998	5.99726	5.7251	5.80173	6.18999	5.91873	5.78389	6.23092	6.15836	5.64718	6.13751	6.21594	5.39448	6.03618	6.07978	6.09586	5.99724	6.23596	5.8717
ZW10	7.07663	6.62646	6.74196	6.59241	6.6913	6.88324	6.4418	6.49218	6.72757	6.57538	6.69312	6.67079	6.71968	6.33097	6.73735	6.36061	6.47628	7.03985	6.92874	6.88816	7.03622	7.02873	6.84561	6.8422	6.77372	6.88816	6.39061	6.71672	6.7432	6.80754	6.57657	7.0018	6.74166	6.65781	6.74884	6.67752	6.4216	6.71554	6.90599	6.59619	6.75875	6.80471	6.71321	6.63013	6.50039	6.48999	6.68959	6.65285	6.29202
ZSWIM4	5.61835	5.83176	5.78259	5.81704	5.52474	5.1862	5.35981	5.93203	5.54265	5.37453	5.40881	5.36009	5.39585	5.81147	5.42318	5.13769	5.21864	5.77762	5.49811	5.4251	5.34934	5.71532	5.99138	5.66102	5.55268	5.74891	6.14697	5.45708	5.34603	5.65383	5.40659	5.56759	5.66473	5.70951	5.29963	5.74672	5.7883	5.46767	5.2949	5.16922	5.43786	5.25344	5.57689	5.33505	5.2809	5.29197	5.15916	5.15463	5.38222
ZSWIM3	5.74847	5.7914	5.39741	5.95329	5.70561	5.48884	5.61247	5.41045	5.92667	5.53533	5.37236	5.70742	5.46628	5.80394	5.58195	5.8084	5.6992	5.94289	5.79614	5.68305	5.93762	5.98499	5.70503	5.84087	6.28001	6.04879	5.85226	5.92563	5.72582	5.94325	5.77661	5.81899	5.75622	5.50028	5.81802	5.99046	5.4905	5.79016	5.74026	5.75846	6.0281	5.74428	5.58745	5.81948	5.47763	5.57131	5.54288	5.80761	5.54494
ZSWIM2	4.16801	4.21661	4.27638	4.17327	4.22458	4.31033	4.17544	4.20581	4.22187	4.17801	4.16864	4.13834	4.2028	4.24847	4.08912	4.16962	4.12869	4.2416	4.24814	4.17807	4.2022	4.0289	4.23155	4.02801	4.25161	4.20151	4.18425	4.30909	4.26724	4.22209	4.34666	4.20484	4.23142	4.0897	4.12484	4.38109	4.27505	4.14984	4.17807	4.21861	4.23504	4.19416	4.07482	4.2368	4.29326	4.1936	4.28122	4.1962	4.23703
ZSWIM1	5.89418	5.87813	6.23578	6.34405	5.73275	5.57803	5.61436	5.81362	5.79568	5.89453	5.87364	5.93971	5.6695	5.56125	5.77842	5.7177	5.15713	6.22928	6.26875	5.67649	5.97458	5.79055	6.06507	6.18867	5.82566	5.98694	5.83101	5.72366	5.93935	6.07016	5.85193	6.01618	5.79986	5.8547	5.7246	5.85639	5.8856	5.72086	5.84132	5.869	5.72274	5.92634	5.87477	5.79763	5.69434	5.60114	5.86732	5.66232	5.92
ZSCAN4	4.28711	4.4809	4.27871	4.26701	4.25994	4.26924	4.15515	4.33663	4.16462	4.43227	4.2489	4.29127	4.23154	4.31249	4.2945	4.43539	4.23622	4.26528	4.38374	4.37267	4.17906	4.1874	4.41946	4.25851	4.32956	4.22623	4.2107	4.50628	4.37683	4.32576	4.19136	4.22339	4.32851	4.322	4.17051	4.23382	4.25886	4.16111	4.29213	4.23401	4.45849	4.14862	4.16342	4.26443	4.24027	4.2313	4.13263	4.10281	4.12822
ZSCAN2	5.65006	5.661	5.60414	5.66661	5.3319	5.53102	5.56159	5.24214	5.64012	5.43074	5.4787	5.27951	5.56407	5.39513	5.66545	5.37728	5.43375	5.79874	5.71114	5.84395	5.65484	5.66423	5.78986	5.60218	5.78954	5.64012	5.54676	5.71143	5.62194	5.68664	5.68243	5.69541	5.45353	5.57927	5.5638	5.63349	5.5232	5.74892	5.54112	5.60498	5.56976	5.64051	5.4989	5.68586	5.58436	5.68645	5.67175	5.58079	5.49101
ZSCAN1	5.14596	5.10239	4.79702	4.68426	5.00971	4.98986	5.0361	4.97757	4.93386	5.32353	4.80717	5.05992	5.12049	5.01223	5.01045	4.97989	4.95825	5.07105	4.91084	4.93222	5.20423	5.01908	4.93454	4.92907	4.97565	4.92045	5.04169	4.92281	5.01314	4.84195	4.92253	4.87291	4.82071	4.93611	4.82042	4.67653	5.05321	4.96405	4.94394	5.00469	4.91386	4.86729	4.8022	4.99511	4.92493	5.06343	5.01951	4.89144	4.97311
ZRANB3	4.43743	4.4959	4.55637	4.44935	4.43301	4.29696	4.47826	4.34243	4.4878	4.37325	4.33145	4.48871	4.32056	4.43935	4.41568	4.2924	4.27966	4.47832	4.6038	4.36519	4.52231	4.49702	4.44278	4.28322	4.47427	4.4826	4.35532	4.38313	4.39092	4.27679	4.47014	4.37734	4.29802	4.23879	4.69002	4.37928	4.46195	4.40395	4.17653	4.75496	4.55486	4.38977	4.80345	4.39584	4.36604	4.57164	4.23296	4.30431	4.44177
ZRANB1	5.87155	6.3216	7.02341	6.20507	5.9351	5.84979	5.88859	6.25812	5.59868	5.89716	6.45906	5.85195	5.61267	6.01559	5.57112	6.23379	5.72931	6.40115	6.0515	6.37487	6.61857	5.97615	6.19891	6.18127	5.85836	6.14368	6.6376	5.97362	6.06984	6.06393	6.11725	5.95869	5.85563	5.85378	5.57039	5.78789	6.72503	6.26935	5.76473	5.95928	5.8756	5.71027	6.01857	5.72204	5.72514	5.58344	5.59942	5.64483	5.63458
ZPLD1	4.33906	4.23218	4.1778	4.27142	4.30628	4.07018	4.21089	4.33429	4.23248	4.19945	4.13832	4.21537	4.31415	4.25737	4.27275	4.28881	4.25564	4.14217	4.3051	4.35208	4.30473	4.40407	4.1656	4.24531	4.24595	4.23189	4.26369	4.38661	4.37563	4.16037	4.19864	4.20885	4.44045	4.32592	4.26681	4.3179	4.39295	4.23309	4.34396	4.28602	4.12165	4.2478	4.02812	4.17386	4.22294	4.27576	4.31969	4.1993	4.12917
ZPBP2	4.22581	4.36256	4.5669	4.4413	4.48565	4.5044	4.4686	4.45748	4.40454	4.30002	4.39878	4.41472	4.29302	4.43772	4.35972	4.31878	4.312	4.43685	4.43197	4.35092	4.35707	4.46787	4.3332	4.46658	4.31761	4.36625	4.18422	4.41372	4.42279	4.49582	4.54922	4.3708	4.32511	4.36981	4.41571	4.30281	4.36029	4.52581	4.36003	4.75869	4.51041	4.44755	4.41178	4.39933	4.49671	4.50774	4.38896	4.23089	4.37583
ZPBP	4.49325	4.5605	4.53837	4.37652	4.38676	4.35029	4.41888	4.45925	4.28146	4.36176	4.44935	4.43288	4.39786	4.36149	4.29227	4.35774	4.41417	4.33429	4.28688	4.57102	4.24994	4.51142	4.45392	4.49734	4.37069	4.32915	4.38281	4.42865	4.33529	4.58894	4.51887	4.27981	4.41151	4.51818	4.389	4.43071	4.49643	4.43472	4.48035	4.72744	4.69512	4.47937	4.61153	4.47743	4.51662	4.39074	4.55227	4.52717	4.20598
ZP4	4.65926	4.86939	4.70187	4.7966	4.7421	4.85376	4.8921	5.01843	4.8983	4.77592	4.75465	4.70393	4.74957	4.84898	4.89717	4.83498	4.68104	4.82716	4.90765	4.76598	4.94352	4.95904	4.98563	4.7421	4.87536	4.89386	4.98231	5.00223	4.75123	4.66877	4.75821	4.83009	4.82424	4.82639	4.73526	4.8937	4.85287	4.85287	4.82148	4.86945	4.75332	5.00817	4.69308	4.86262	4.73095	4.70019	4.91424	4.80222	4.85938
ZP2	4.60987	4.96588	4.78481	4.85749	4.92584	4.64979	4.59587	4.56428	4.6066	4.75204	4.77964	4.69656	4.82585	4.79676	4.60145	4.65477	4.72591	4.772	4.59137	4.95848	4.76381	4.67862	4.94343	4.8028	4.59398	4.89902	4.67946	4.74402	4.82625	4.47554	4.7367	4.60734	4.77593	4.75849	4.72912	4.8551	4.85052	4.68538	4.71788	4.78756	4.71538	4.57821	4.68344	4.77219	4.81447	4.5787	4.73317	4.6823	4.68385
ZP1	5.01066	4.81356	4.79707	5.04189	4.80823	4.84351	4.73008	4.74352	4.72727	4.85592	4.91538	4.60864	4.78382	4.94966	4.73906	4.71324	4.79964	4.66222	4.85246	4.94994	4.85052	4.8598	4.82665	4.81061	4.97681	4.76736	4.77576	5.10409	4.88088	4.84139	4.88201	4.77912	4.77505	4.82362	4.96497	4.83069	4.8678	4.69009	4.92425	4.87825	4.72506	4.91286	5.18398	4.64432	4.79884	4.86936	4.83585	4.79414	4.71475
ZNRF4	5.31957	5.44072	5.34631	5.50396	5.67767	5.4843	5.45914	5.60064	5.37133	5.33288	5.64708	5.65319	5.53349	5.31483	5.50287	5.5239	5.51124	5.41098	5.35612	5.425	5.41328	5.3263	5.36329	5.27037	5.37871	5.32788	5.20457	5.23758	5.28055	5.36781	5.52583	5.54873	5.37469	5.41116	5.47912	5.28125	5.36418	5.55093	5.41935	5.27018	5.2615	5.47914	5.40108	5.34196	5.50582	5.41346	5.57649	5.55109	5.5274
ZNRF2	5.65436	5.73595	5.81373	5.6192	6.12813	6.10412	6.13939	6.38259	6.09986	6.25914	5.77086	6.15361	6.25493	6.21555	6.18195	5.87767	6.43569	5.79816	5.7981	5.68714	5.89836	5.66061	5.52922	5.78594	5.78588	5.49143	5.72453	5.84514	6.02231	5.94226	5.75296	5.9454	6.04106	5.77145	6.18776	5.93785	5.70891	5.93577	6.05494	5.87557	5.70668	5.98306	5.56622	6.08324	6.10535	6.18742	6.15513	6.14926	5.86305
ZNRF1	5.97789	6.57609	5.58493	5.61385	5.91019	5.72562	6.01093	5.83238	5.71097	5.95861	5.70717	6.07354	5.90385	6.09026	5.78095	5.91879	5.90038	6.11482	5.85579	5.87653	5.80662	5.67182	5.96225	5.76814	5.88417	5.85485	6.24568	5.59487	6.15818	5.65847	5.80408	5.7776	5.79479	6.34332	5.80653	5.80763	5.73182	5.85569	5.76522	5.95536	5.74059	5.68225	5.52651	5.70229	5.77387	5.8393	5.63927	5.79866	5.74886
ZNHIT3	7.7455	8.05746	7.62749	7.96609	7.88502	8.27539	8.30044	8.01104	8.4913	8.47664	7.62914	8.12631	8.05858	7.92645	8.47835	8.31009	8.21795	8.62255	8.65532	8.26331	8.64913	8.54715	8.15267	8.13917	8.67216	8.30562	8.006	8.51445	8.59327	8.5637	7.81169	8.04037	8.16799	7.96269	8.45715	8.25571	8.07178	8.25234	8.51445	8.12196	8.54279	8.72958	7.94064	8.39927	8.41024	8.43736	8.64527	8.49096	8.37762
ZNHIT2	5.77335	5.55166	5.68952	5.41171	5.77011	5.8066	5.63129	5.87245	5.83785	5.75104	5.59955	5.60844	5.8461	5.90548	5.849	5.60304	6.01231	5.64092	5.56719	5.60751	5.79624	5.98692	5.59241	5.74132	6.08222	5.76667	5.59726	5.82006	5.74678	5.75189	5.45318	5.95031	5.39812	5.42464	5.80305	5.49196	5.53844	5.77581	5.67651	5.63803	5.90128	6.01708	5.70695	5.9652	5.82454	5.85286	5.94362	5.87599	5.75991
ZNHIT1	8.10907	8.23813	8.23602	8.27797	7.97122	7.87446	7.99134	8.15014	8.17822	8.23323	7.93368	8.14714	8.08725	8.03249	8.21067	7.9184	7.87814	8.47255	8.54624	8.2981	8.65913	8.23866	8.40669	8.42018	8.27911	8.33221	8.1771	8.35957	8.35718	8.50864	8.28887	8.16103	8.26588	8.20911	8.33591	8.37609	8.19341	8.14271	8.58966	8.72273	8.533	8.42254	8.43263	8.12911	8.12911	8.09736	8.08376	7.97797	8.17665
ZNFX1	8.253	8.14602	8.06665	8.01548	8.22158	7.76287	7.86037	7.99753	7.75076	7.7148	8.07146	7.87459	7.46289	8.30445	7.54827	7.75119	7.61076	7.91675	7.69195	7.9721	7.70572	8.35016	8.32458	8.09133	7.83767	8.39281	8.71574	7.88016	7.87554	7.76416	8.19923	7.79115	7.8444	8.55359	7.88479	8.06558	8.17734	7.89352	7.64021	8.20095	7.86906	7.7525	7.98307	7.67218	7.50768	7.78936	7.42501	7.52742	7.82984
ZNF99	4.17173	4.46618	4.4366	4.37036	4.15802	4.24335	4.19898	4.32544	4.21798	4.13702	4.3866	4.27612	4.27392	4.3385	4.21574	4.2895	4.19197	4.36622	4.30661	4.26698	4.4643	4.25895	4.29045	4.25502	4.27377	4.34317	4.2941	4.2812	4.3211	4.19365	4.20531	4.21288	4.07116	4.34802	4.31613	4.27331	4.18181	4.24697	4.30922	4.68219	4.08354	4.23684	4.39232	4.34543	4.21597	4.18251	4.16286	4.29223	4.28309
ZNF93	4.9298	5.00309	4.804	4.64638	5.18249	4.84987	4.82132	5.0441	4.98041	4.92654	5.09526	5.08139	4.96917	5.25722	4.95205	4.88288	5.04198	4.69996	4.59835	4.61853	4.73355	4.88967	4.90442	4.80762	4.64161	5.15872	5.19955	4.94037	4.79952	4.84322	4.91705	4.75212	5.25292	5.147	4.78381	4.89983	5.06146	5.07341	4.69154	4.9611	4.92232	4.91824	4.90537	4.89056	5.12548	5.05627	4.79176	4.96979	4.93803
ZNF92	4.44047	4.54325	4.58757	4.48918	4.46224	4.85426	4.69689	4.50338	4.63674	4.57615	4.3848	4.58822	4.73562	4.75433	4.99174	4.86918	5.0083	4.28139	4.36038	4.24399	4.5588	4.32393	4.33496	4.2703	4.30874	4.34385	4.30053	4.3737	4.41537	4.48429	4.39283	4.29029	4.28671	4.26976	4.38862	4.26431	4.40258	4.42674	4.31128	4.49031	4.56285	4.30937	4.53418	4.55611	4.66803	4.70912	4.58726	4.76474	4.6091
ZNF91	6.02599	5.70513	5.76909	5.94716	6.21413	6.77193	6.31454	6.26842	6.54871	6.24229	6.02659	5.83657	6.60519	6.94584	6.55359	7.12046	7.15547	5.94426	6.06134	5.91428	6.04594	5.80281	5.78649	5.70321	6.09512	5.81006	5.70755	5.8265	6.21654	6.34399	5.97107	6.34324	5.60178	5.974	5.71868	6.12547	5.69679	5.72782	6.00949	5.5946	6.20922	5.8715	6.26245	6.3123	6.65617	6.65997	6.49751	6.39393	6.60253
ZNF85	4.59308	4.53762	4.61999	4.58688	4.75753	5.05667	5.10702	5.13482	5.02186	5.11491	4.62072	5.17921	4.83511	4.98979	5.3769	5.16607	5.3651	4.74869	4.59049	4.6129	4.41353	4.61023	4.46918	4.50735	4.70653	4.70721	4.50841	4.83914	5.04307	4.93378	4.45996	4.79333	4.75074	4.57515	4.9069	4.86342	4.59186	4.85515	4.69218	4.50947	4.70166	4.64405	4.63153	4.89501	5.01623	5.06982	4.82173	5.18185	5.19543
ZNF83	6.92778	6.50354	6.60722	6.47384	6.84872	7.44292	7.12585	7.1415	7.14898	7.2411	6.82353	6.69356	7.28987	6.6643	7.46912	7.60833	8.0919	6.96931	7.40565	6.6877	6.47512	7.02196	6.53281	6.61335	7.20508	6.52678	5.79821	6.97314	7.12585	7.30398	6.82984	7.09904	6.84842	7.07024	7.08216	6.62606	6.90669	7.26997	6.98962	6.40242	7.20277	7.37484	6.85318	7.25912	7.09834	7.36913	7.45239	7.42258	8.02372
ZNF81	4.73123	4.22599	4.20715	4.5718	4.54428	4.56802	4.39518	4.40484	4.64915	4.57736	4.83324	4.65918	4.51455	4.72257	4.55821	4.37044	4.60062	4.47081	4.72081	4.48581	4.51913	4.80671	4.90785	4.87477	4.71351	4.84889	4.59239	4.46529	4.76039	4.70312	4.72596	4.66823	4.72797	4.7151	4.60459	4.57709	4.36199	4.49036	4.42115	4.49248	4.43307	4.62942	4.42094	4.61341	4.57186	4.67291	4.564	4.71277	4.55063
ZNF808	4.69701	4.82262	4.69884	4.72989	4.72037	4.80117	4.30747	4.51972	4.64033	4.50968	4.55371	4.60664	4.77587	4.82403	4.94076	4.66683	4.82103	4.86488	5.14127	4.60616	4.76954	4.54853	4.76768	4.62994	4.53504	4.41383	4.66472	5.25507	4.8389	4.85203	4.82872	4.84288	4.40323	4.70484	4.93266	4.74621	4.75449	5.00921	5.03025	4.68247	4.51221	4.87964	4.64432	4.52575	4.84796	4.3665	4.51468	4.47352	4.58949
ZNF805	5.73551	5.44779	5.25909	5.50506	5.7603	5.70278	5.50203	5.50901	5.69794	5.6929	5.67372	5.63453	5.79792	5.72821	5.53378	5.9576	5.78456	5.27826	5.46488	5.26096	5.13579	5.36907	5.26779	5.2351	5.6229	5.11904	5.18899	5.26992	5.68241	5.50901	5.59825	5.86621	5.32386	5.59634	5.56988	5.50832	5.48818	5.50409	5.47216	5.31234	5.74929	5.53254	5.47708	5.83142	5.65737	5.97439	5.83653	5.64991	6.1307
ZNF80	4.85948	4.56449	4.81649	4.98924	4.6022	4.50747	4.54253	4.65687	4.68361	4.57506	4.59377	4.653	4.5728	4.53065	4.61101	4.65392	4.68304	4.82388	4.63677	4.6867	4.66002	5.07259	4.79828	4.77224	4.75771	4.75332	4.73348	4.80356	4.64773	4.61603	4.73379	4.81499	4.92816	4.61441	4.62851	4.57841	4.98617	4.69975	4.71359	4.808	4.82056	4.96957	4.7022	4.76196	4.63661	4.69855	4.51289	4.74583	4.70801
ZNF8	5.82146	5.79173	5.85704	6.1537	5.78811	5.70989	5.77693	5.91882	5.82355	5.94744	5.75635	5.94958	6.03396	5.5355	5.70858	5.85048	5.77272	5.80936	5.87489	6.39931	5.83193	5.73807	5.9295	6.06378	5.765	5.8794	5.88642	5.43346	5.66434	5.67097	5.62536	5.45532	5.77409	5.79337	5.55945	5.76695	5.74293	5.70599	5.92564	5.81172	6.05839	5.94084	5.56949	5.82085	5.8067	5.83323	5.86317	5.81203	5.94625
ZNF79	5.67485	5.06332	5.11818	5.10879	5.35233	5.40098	5.77959	5.536	5.6697	5.17952	5.30653	5.15257	5.67578	5.37936	5.39336	5.6583	5.66861	5.07031	5.5441	5.23049	5.5683	5.55655	5.26363	5.36425	5.59731	5.26916	5.45742	5.38054	5.32163	5.36764	5.2202	5.24271	5.15473	5.5735	5.3444	5.17007	5.14858	5.3884	5.35487	4.89547	5.396	5.07588	5.71335	5.49582	5.33909	5.40061	5.43813	5.6118	5.1471
ZNF781	4.39882	4.44171	4.42368	4.44006	4.26715	4.46561	4.37605	4.27917	4.55497	4.5135	4.60876	4.31812	4.42836	4.40063	4.47242	4.42114	4.42704	4.7067	4.54428	4.41967	4.35081	4.45269	4.57461	4.57886	4.59485	4.56094	4.37318	4.44586	4.39713	4.55994	4.2966	4.62423	4.6556	4.55562	4.44204	4.63797	4.68155	4.35655	4.40513	4.54198	4.62466	4.59641	4.50426	4.33028	4.37368	4.42596	4.52307	4.50555	4.49627
ZNF77	5.33443	4.90496	4.98575	4.99779	4.95394	5.28524	5.30649	4.91227	5.35745	5.2033	5.04063	5.32421	5.26464	5.23532	5.44385	5.06712	5.21794	5.19788	5.24152	5.27066	5.4747	5.58573	5.0237	5.11701	5.44889	4.96616	5.01436	5.33221	5.3111	5.30616	5.12333	5.10674	5.05179	5.22415	5.36045	5.03703	5.18469	4.9462	5.32668	5.35058	5.31068	5.75343	5.37343	5.25354	5.06722	5.23265	5.29017	5.39051	5.21807
ZNF765	5.6964	5.94026	6.10079	6.08611	5.99963	5.89436	6.0537	6.01014	5.93426	5.88357	6.01997	5.92251	5.92338	5.92945	6.00374	5.76388	5.72344	5.55343	5.80446	5.63642	5.74953	5.60463	5.55018	6.0223	5.84677	5.88637	5.91164	5.87796	5.81967	5.86293	5.84644	5.86685	5.96682	5.77627	6.20377	5.80251	5.8115	5.92625	5.78348	5.79456	5.67003	5.46137	5.73517	5.74489	5.72399	5.69551	5.79456	5.75984	5.94046
ZNF76	6.18083	6.31955	6.24739	6.15926	6.33137	5.98371	5.94555	5.90744	6.28804	6.0688	6.03252	6.03987	6.02087	6.06866	6.19345	6.27557	6.25246	6.26383	6.3364	6.42008	6.47342	6.40329	6.07275	6.4	6.40259	6.18449	5.94717	6.17941	6.29598	6.17502	6.19309	6.16473	6.07731	6.24098	6.18136	6.21678	6.33661	6.16438	6.35019	6.41564	6.56368	6.32091	6.54398	6.15538	6.20464	6.1168	6.28245	6.24859	6.22639
ZNF75A	6.25895	6.30827	6.43837	6.4045	6.65016	6.78761	6.59899	6.42426	6.53985	6.62187	6.67416	6.55996	6.91598	6.57427	7.0069	6.64815	6.94584	6.12161	6.33681	6.12171	6.12607	6.17251	6.23591	6.34831	6.21161	6.18643	6.17408	6.47492	6.32732	6.44882	6.29544	6.59027	6.24563	6.40268	6.50569	6.42355	6.45129	6.45073	6.36768	6.32469	6.3227	6.36777	6.29948	6.85574	6.86546	6.73727	6.76432	6.84207	6.79499
ZNF749	4.2683	4.61339	4.64924	4.61756	4.42407	4.61143	4.47279	4.54773	4.51097	4.78453	4.48969	4.364	4.62579	4.23915	4.43946	4.44473	4.50224	4.40643	4.47779	4.33111	4.28167	4.27734	4.51072	4.6052	4.54655	4.48462	4.37307	4.51037	4.53611	4.6092	4.42131	4.40698	4.33221	4.35074	4.52416	4.45729	4.53239	4.36043	4.33601	4.39115	4.35306	4.38248	4.44847	4.28993	4.5289	4.35473	4.47062	4.58257	4.31556
ZNF740	4.87101	4.61229	5.16265	4.76062	4.69614	4.56253	4.52636	4.38775	4.48756	4.76429	4.6174	4.69397	4.72372	4.77776	4.66563	4.50982	4.66983	4.86388	4.80511	4.78722	4.7397	4.8476	4.60931	4.74956	4.8583	4.80641	4.58721	5.05266	4.89982	4.54972	4.80265	4.87828	4.7264	4.76416	4.85452	4.75306	4.83335	4.80641	4.59533	4.73441	4.86954	4.74489	4.79805	4.80564	4.5372	4.63642	4.75244	4.71335	4.60497
ZNF74	5.56107	5.1896	5.69879	5.32944	5.35021	5.54264	5.32765	5.2211	5.4096	5.31157	5.32527	5.40744	5.57584	5.3001	5.4765	5.42383	5.50241	5.55613	5.84148	5.54202	5.55135	5.67602	5.63597	5.69829	5.9179	5.44556	5.10812	5.2384	5.23679	5.64042	5.27435	5.93337	5.49119	5.64991	5.59545	5.42976	5.09569	5.51826	5.63948	4.94946	5.48728	5.70434	5.68851	5.5523	5.4466	5.45374	5.7402	5.43298	5.56047
ZNF721	7.16071	7.73775	7.23071	7.41684	7.3378	8.17685	8.06243	7.69815	8.15964	8.18002	7.22365	8.52943	7.79023	7.92796	8.45888	8.20901	8.21638	8.27608	8.23134	7.4536	7.37296	7.50435	7.4739	7.3186	7.42601	7.2807	7.16305	8.02767	8.38706	8.19136	6.97033	7.50474	7.7885	7.37522	7.95335	8.18159	7.75804	7.76111	7.82279	7.00931	7.61014	8.03332	6.93684	7.63801	8.01819	7.62304	8.23643	8.3545	7.62881
ZNF718	5.17528	6.13593	6.0053	5.54372	4.99282	4.84312	4.83591	5.11645	4.99396	5.15722	5.80857	4.92736	4.91033	4.80272	4.50159	4.80236	4.80881	5.32736	5.32516	5.22392	5.19814	5.1714	5.86926	5.61088	4.8314	5.2356	5.57184	5.24844	5.38234	5.09373	5.57808	4.87098	5.50423	5.60408	5.24154	5.32996	5.52981	5.17049	5.51563	5.7223	5.17842	5.14815	5.59266	4.88049	4.92137	4.81441	4.98512	4.69656	4.78904
ZNF713	4.37622	4.44352	4.35751	4.19456	4.32721	4.27852	4.18463	4.29521	4.20908	4.40942	4.23728	4.18503	4.37081	4.15939	4.30542	4.31981	4.21404	4.26418	4.29374	4.2841	4.44413	4.41527	4.33413	4.23247	4.42443	4.37081	4.29742	4.43113	4.23316	4.3098	4.49163	4.40511	4.42201	4.3007	4.32949	4.30346	4.50736	4.44882	4.32381	4.76214	4.43227	4.39504	4.573	4.23907	4.33017	4.31219	4.24191	4.24734	4.28138
ZNF710	6.13729	5.8849	5.97643	5.71409	6.14981	5.91848	5.96917	5.75256	5.92276	5.68316	6.08242	6.11708	6.02286	6.06407	6.01166	5.8023	5.89861	6.10785	5.83523	6.01411	6.10008	5.91085	6.00887	6.138	6.07456	5.82021	6.19648	6.02245	5.84459	5.95049	5.9554	5.97673	6.10718	6.10319	6.09197	5.91628	5.88893	6.08516	6.08767	6.37746	5.96956	6.19019	5.96744	5.88726	5.84852	5.88973	5.71359	5.74285	5.67361
ZNF71	5.51068	5.55258	5.31095	5.54003	5.55273	5.69391	5.53775	5.51705	5.86958	5.71755	5.5745	5.70486	5.82281	5.47678	5.83397	5.77992	5.82745	5.66284	5.56024	5.92002	5.45123	5.7731	5.62877	5.52564	5.77598	5.67026	5.71073	5.57423	5.6881	5.50179	5.71335	5.59142	5.65492	5.72386	5.69532	5.79769	5.41356	5.59058	5.56377	5.96638	5.63868	5.60026	5.67079	5.69778	5.56343	5.60897	5.5549	5.56168	5.65487
ZNF709	4.5478	4.3155	4.41425	4.50181	4.36994	4.32797	4.24343	4.38289	4.46347	4.27736	4.31143	4.44771	4.2906	4.69045	4.35119	4.19806	4.3021	4.35586	4.60119	4.12973	4.46675	4.3268	4.25848	4.37587	4.47205	4.4518	4.18519	4.42892	4.47822	4.33943	4.48684	4.51924	4.26726	4.14351	4.32422	4.38341	4.65257	4.38968	4.52243	4.44713	4.33862	4.44981	4.34521	4.36185	4.45678	4.32727	4.24605	4.31987	4.33659
ZNF708	5.04184	4.73352	4.93277	5.0482	5.36753	5.59493	5.58661	5.67508	5.39029	5.34141	5.19989	5.71837	5.56446	5.34427	5.90621	5.82245	5.85195	4.94034	5.00207	4.98101	4.91406	5.09133	5.13564	5.05339	5.06888	4.88864	4.8832	5.08407	5.06923	5.35599	4.93722	5.3135	5.2529	5.0325	5.18835	5.25218	4.90744	5.34284	5.00834	4.98348	5.08879	5.13835	5.18178	5.7078	5.48858	5.53418	5.72976	5.79596	5.75171
ZNF706	7.60346	7.93556	7.54848	7.72415	7.53158	7.71566	7.6204	7.77147	7.86946	7.73004	7.32717	7.68482	7.59869	7.5337	7.72249	7.71961	7.55514	7.97275	8.01439	7.78509	7.92086	7.80964	7.8314	7.61857	7.74855	7.83614	7.66867	7.69395	7.97099	7.8411	7.44577	7.6321	7.72288	7.48494	7.80083	7.93495	7.82286	7.69797	8.00102	7.75589	7.68324	7.77591	7.58702	7.6541	7.52391	7.68283	7.74635	7.77411	7.67719
ZNF704	4.52984	4.44882	4.43318	4.26916	4.57999	4.35551	4.35631	4.42959	4.29085	4.40093	4.55011	4.52066	4.2808	4.55326	4.44485	4.30415	4.55597	4.36587	4.35733	4.4926	4.29177	4.37475	4.55992	4.54877	4.24464	4.58516	4.6158	4.42281	4.4092	4.59262	4.47346	4.46345	4.4217	4.55158	4.49289	4.57046	4.62841	4.3472	4.45668	4.52143	4.70215	4.44322	4.76404	4.46907	4.44717	4.47634	4.33649	4.45131	4.3465
ZNF703	6.26541	5.80284	5.82073	5.94102	6.69145	6.61825	6.22618	5.98756	6.082	6.12924	5.78515	6.36255	6.48113	6.5098	6.09896	6.18791	6.60633	6.01786	5.85125	5.64913	5.77632	5.74553	5.69157	5.81191	6.05102	5.9382	5.99719	5.86715	5.81389	5.64394	6.00146	5.92645	5.98315	6.19044	6.09752	5.80694	5.87208	5.9627	5.85565	5.80126	5.89672	6.10946	5.76285	6.37072	6.27332	6.38546	6.00103	6.20414	6.312
ZNF701	5.55381	6.09244	5.47451	5.91884	5.76587	5.77037	5.90562	6.20854	5.87415	6.18994	5.69978	5.86496	5.87062	6.26982	6.31576	5.9438	6.1641	6.10443	6.12328	5.55136	5.72304	5.78592	5.85198	5.73556	5.7848	5.7326	6.05709	6.15453	6.20752	6.21686	5.74119	5.95855	5.90408	5.88461	6.04434	6.1063	6.06591	5.72637	6.00269	5.4594	5.92445	5.92233	5.35937	5.91778	6.08327	5.82469	5.89662	6.13734	5.90839
ZNF700	7.04142	6.83283	6.67917	7.00826	6.59995	6.96992	6.77988	7.14733	6.94899	6.98714	6.33294	6.74973	6.79311	6.64281	6.92317	6.98328	7.05028	7.26882	7.48131	7.33947	6.74753	7.56662	7.21508	6.96298	7.33164	7.10751	6.97925	6.78719	7.31757	7.01128	6.5586	6.77771	6.92543	6.62829	7.22324	7.0486	7.20422	7.10595	6.92993	6.63867	6.99666	7.0426	6.5572	7.01345	7.08603	6.99015	7.34698	7.28963	7.12035
ZNF70	5.51301	5.37398	5.24759	5.33995	5.21104	5.46785	5.45571	5.33461	5.19943	5.34179	5.18165	5.4692	5.33304	5.44279	5.55755	5.45888	5.56926	5.27521	5.35865	5.17466	5.34552	5.34373	5.38364	5.03345	5.33015	5.43728	5.18196	5.47006	5.30608	5.45441	5.3512	5.33447	5.27592	5.25936	5.44138	5.30988	5.38763	5.19602	5.25393	5.23711	5.40573	5.36676	5.39516	5.4235	5.12223	5.30694	5.34565	5.35138	5.39632
ZNF7	4.91584	4.70935	4.68168	4.6813	4.78364	4.71218	4.78471	4.59334	4.90301	4.81195	4.61436	4.78788	4.68517	4.74932	5.08849	4.80954	5.00125	5.06563	5.11843	5.26683	5.04543	5.3025	5.06766	5.05555	5.40524	4.93637	4.87905	4.94445	4.98965	5.0431	4.94471	4.95804	4.88429	4.73198	4.90652	4.91276	4.79071	5.0705	4.90179	4.69629	5.06618	5.0931	5.02329	4.87539	4.882	4.88475	5.09447	5.01079	4.74805
ZNF696	5.83712	5.36138	5.26127	5.83643	5.40683	5.45814	5.43167	5.54436	5.38062	5.22866	5.26537	5.43218	5.37755	5.28942	5.48292	5.56206	5.36801	5.2072	5.23298	5.63846	5.57562	5.66808	5.44285	5.66051	6.07018	5.78625	5.60743	5.58092	5.33108	5.43777	5.56621	5.64438	5.26726	5.52684	5.34542	5.02394	5.15199	5.7532	5.53974	5.35767	5.81833	5.41428	5.54889	5.36934	5.40746	5.5201	5.52753	5.44474	5.3982
ZNF692	6.67576	7.17436	7.07505	7.02119	6.69038	6.37217	6.60583	6.61004	6.72701	6.59524	6.76293	6.52439	6.42834	6.64447	6.38137	6.81269	6.36849	6.99376	6.89649	6.99131	6.89155	6.61935	7.03893	6.97248	6.48546	6.84214	7.18466	6.61558	6.81241	6.6723	6.73679	6.45325	6.83537	6.7898	6.55989	6.80808	6.8857	6.40345	6.68691	7.12224	6.68853	6.66574	7.05573	6.41494	6.42926	6.44969	6.63328	6.47034	6.75017
ZNF691	5.45116	5.31003	5.30411	5.8206	5.55052	5.80547	5.61504	5.60771	5.62982	5.9824	5.58733	5.56719	5.77456	6.08873	5.99736	5.63219	5.81797	5.76841	5.53513	5.85101	6.19033	5.96354	6.20952	5.43846	5.95011	5.73987	5.78316	5.77122	5.44142	5.57489	5.91288	5.92624	5.93375	5.57985	5.81692	6.13114	5.3498	5.88913	5.90224	5.74449	5.73496	5.59855	5.90635	5.90671	5.60079	5.85508	6.09569	5.50033	5.84111
ZNF689	7.41485	6.80487	7.29052	7.23898	7.19118	7.30733	6.94375	6.92002	7.17686	7.05444	7.29052	6.87093	7.25043	6.69821	7.06869	6.92873	6.97574	7.35181	7.31091	7.43248	7.33977	7.33878	7.15441	7.3176	7.37034	7.05881	6.68502	7.0421	7.23648	7.38854	7.13689	7.42866	7.06094	7.23249	7.06053	7.14769	6.62839	7.16206	7.45275	7.30081	7.50422	7.52914	7.44347	7.43342	6.94677	7.37979	7.39661	7.12715	7.13579
ZNF688	6.55986	6.5903	6.5794	6.36388	6.40179	6.23687	6.6122	6.11423	6.66576	6.56015	6.51087	6.26902	6.26925	6.59173	6.4388	6.77666	6.47787	6.39006	6.46463	6.44201	6.88813	6.49148	6.45245	6.31003	6.69914	6.48077	6.57967	6.49509	6.43775	6.5664	6.39708	6.30723	6.57806	6.35229	6.33078	6.30419	6.30348	6.51005	6.56214	6.34045	6.71955	6.66071	6.57908	6.49634	6.44986	6.61463	6.31446	6.60099	6.64418
ZNF687	6.20605	6.11807	5.95815	6.07894	6.27607	6.0558	6.09556	6.35801	6.33874	6.07857	6.18706	6.27423	6.17666	6.82382	6.44952	6.56963	6.20413	6.15976	6.15544	6.38555	6.31329	6.19513	6.14728	6.11481	6.17399	6.18459	6.51828	6.24338	6.13507	6.05476	6.16405	6.25545	6.42092	5.93143	6.12552	6.14622	5.95868	5.99575	6.04422	6.0739	6.14794	6.14916	6.3907	6.25208	6.11317	6.41874	6.21726	6.39872	6.24857
ZNF684	5.13784	5.09493	4.93929	5.08827	5.21453	5.72226	5.47024	5.65484	5.55573	5.60912	5.15657	5.59934	5.54384	5.42199	5.71774	5.26469	5.71071	5.55007	5.45106	5.01782	5.13506	5.77017	4.8546	4.8711	5.29307	5.43453	5.29736	5.79125	5.83145	5.65345	4.86654	5.5647	5.4536	5.16852	5.98542	5.45757	6.08041	5.59511	5.55332	5.17953	5.11845	5.46358	4.97112	5.47992	5.38448	5.33265	5.64272	5.87284	5.28119
ZNF683	8.01043	6.70867	6.4597	6.64941	6.55621	7.03922	6.08438	6.20556	6.49305	6.41818	6.09085	6.19514	7.01335	7.19961	6.61307	6.41525	7.09039	6.74436	6.36872	6.80538	6.12938	8.17655	6.78473	6.64491	7.09858	6.19047	6.79347	6.66044	6.66547	6.41354	7.46389	6.95389	7.62498	6.15391	6.95837	6.32591	6.49708	7.22508	6.10876	6.28539	6.84526	7.24937	7.02937	6.75804	7.85947	8.93772	6.82118	7.4206	6.7334
ZNF682	6.11065	5.92695	6.15755	6.63832	6.77232	7.03266	6.73001	7.53823	7.10228	6.86215	6.70968	6.3484	7.36169	7.25405	7.25739	7.23208	7.1562	6.38759	6.32038	5.36782	6.21228	5.99459	6.07111	6.33159	6.11184	5.92605	5.84311	6.35124	6.9015	6.79631	6.46374	6.86215	6.58608	6.33437	6.48795	6.32886	6.46689	6.5505	6.43381	5.8854	6.49927	6.41009	6.27233	7.30581	7.27427	7.44946	7.24497	7.11025	7.59699
ZNF681	4.701	4.5833	4.5594	4.47845	4.99434	5.16884	5.09418	5.08828	4.86926	4.93713	4.65775	5.04868	5.25173	5.46806	5.29124	5.48447	5.76003	4.62117	4.73935	4.6204	4.56306	4.63881	4.54988	4.49489	4.63462	4.65383	4.55186	4.76062	4.75539	4.78926	4.85558	4.83978	4.67404	4.58298	4.76168	4.64907	4.60813	4.72782	4.70515	4.47691	4.65952	4.64513	4.52565	5.04537	5.07291	5.02615	4.99125	5.1098	5.18763
ZNF680	5.83743	5.69944	5.6054	5.87249	5.9287	6.28822	6.16314	6.10201	6.16825	6.00619	5.72355	6.18404	6.06219	6.1085	6.39331	6.23726	6.30649	6.01622	6.21007	5.82539	5.71585	5.95474	5.78576	5.79035	5.94273	5.94297	5.80618	6.09016	6.20144	6.15507	5.72909	5.93052	6.1987	5.84141	6.13863	6.1176	5.8464	5.99674	5.93814	5.72029	5.9489	6.12217	5.60354	6.07806	6.23313	6.00769	6.21345	6.37282	6.14755
ZNF678	4.086	4.14081	4.20671	4.04917	4.42495	4.23208	4.42506	4.37807	4.19827	4.21211	4.20774	4.22477	4.26565	4.21512	4.19543	4.36034	4.0439	4.33024	4.22265	4.5974	4.11245	4.31353	4.21497	4.07303	4.09876	4.20349	4.30092	4.34437	4.28184	4.37347	4.3101	4.05113	4.0435	4.09163	4.35834	4.29668	4.16207	3.94548	4.29036	4.19411	4.18215	4.03597	3.85685	4.25292	4.30358	4.25542	4.36995	4.22964	4.22044
ZNF677	5.35104	5.80742	5.77628	5.46551	5.85713	5.59168	5.68068	5.45432	5.75623	5.65087	5.61205	5.52263	5.66258	5.48013	5.4942	5.60611	5.44637	5.62165	5.41032	5.63603	5.48995	5.51517	5.61714	5.5416	5.47402	5.5422	5.67981	5.21776	5.35434	5.50654	5.48214	5.22396	5.39889	5.7813	5.60347	5.61641	5.68699	5.74685	5.65837	5.42334	5.02495	5.24328	5.44096	5.46984	5.25773	5.53569	5.48544	5.47296	5.57616
ZNF675	4.96793	5.14394	5.12158	5.10706	5.22913	5.4895	5.11716	5.01734	5.08301	5.3692	5.46771	5.00944	5.19141	5.22551	5.66905	5.32569	5.48779	4.91726	4.86494	5.12311	5.14644	5.01501	4.88801	4.92901	4.98113	4.77202	4.93081	5.71455	5.0889	5.3017	4.96509	5.1138	5.20013	4.96748	5.00009	5.04037	5.11571	5.04219	5.07708	4.97172	5.261	5.0356	5.35769	5.18487	5.37821	5.17127	5.32769	5.4224	5.38006
ZNF672	7.48008	7.19116	7.36905	7.23724	7.06363	7.05482	6.97982	6.99497	6.8167	6.86689	7.2026	6.92642	6.95462	6.75037	6.98915	6.52758	6.95575	7.21845	7.07794	7.52054	7.2229	7.32091	7.3933	7.10831	7.30829	7.45145	7.27796	7.40907	6.94325	7.02919	7.08928	7.26953	7.15387	7.19619	7.24373	7.23181	7.18648	7.376	7.18281	7.64138	7.31143	7.2496	7.53421	7.00128	6.92928	6.76934	6.96768	7.02141	6.72548
ZNF671	6.43126	6.36284	6.62298	6.69582	6.37101	6.41462	6.04419	6.10881	6.37022	6.51688	6.20598	5.98319	6.19641	5.9529	6.4162	5.60307	6.16754	6.57425	6.6665	6.81502	6.22485	6.69855	6.88237	6.63527	6.79461	6.61963	6.50645	6.57679	6.43564	6.70409	6.31131	6.61321	6.36403	6.61921	6.46295	6.62083	6.3083	6.42808	6.17021	6.61267	6.82348	6.76047	6.58869	6.73741	6.74647	6.29424	6.48336	6.51562	6.49563
ZNF670	4.39963	4.45191	4.62855	4.46765	4.41188	4.45763	4.43448	4.27757	4.40081	4.45179	4.32289	4.34683	4.43838	4.34701	4.58418	4.118	4.5856	4.45018	4.13253	4.54111	4.13573	4.57971	4.33649	4.35589	4.43223	4.4816	4.32183	4.89857	4.4841	4.55992	4.4882	4.45568	4.41249	4.34002	4.51735	4.51426	4.23652	4.56909	4.40526	4.35399	4.50468	4.54488	4.34399	4.37787	4.39296	4.45524	4.38613	4.62615	4.36876
ZNF669	6.50167	6.39942	6.45939	7.00558	7.38225	7.5129	7.43333	8.23332	7.55716	7.43902	7.39991	6.85993	8.0715	8.10389	7.84038	8.03163	7.76101	6.70545	6.66395	5.81791	6.35227	6.08157	6.38314	6.51389	6.10636	6.24949	6.26365	6.72793	7.11284	7.05852	6.85326	7.13456	6.82831	6.6977	6.78163	6.76968	7.00209	6.84518	6.52136	6.23171	6.65761	6.66798	6.62906	7.79312	7.7951	8.2326	7.79215	7.64125	8.56172
ZNF668	6.71303	6.0028	6.21472	6.15905	5.84135	5.94403	5.84099	5.78698	5.86653	5.98709	6.08258	5.91543	6.2136	5.73497	6.1267	5.72116	6.03034	6.03206	6.00495	6.08608	6.22155	6.2622	6.25924	6.2497	6.29096	6.46927	6.28404	6.14602	5.99096	6.22946	6.31493	6.32169	6.12596	6.03698	6.22647	6.05891	5.91575	6.15432	5.99236	5.75775	6.31282	6.27448	6.34055	6.1212	5.95016	6.06109	6.00605	5.88032	5.7406
ZNF667	4.28938	4.5462	4.60445	4.39867	4.599	4.64043	4.64605	4.52329	4.58699	4.62059	4.46256	4.52998	4.58957	4.38575	4.59449	4.51754	4.4387	4.40148	4.51792	4.41566	4.48616	4.3927	4.42967	4.35869	4.62465	4.37552	4.55785	4.29485	4.28298	4.42471	4.29115	4.4796	4.37099	4.31553	4.61288	4.38703	4.50598	4.7552	4.53003	4.43495	4.25833	4.60899	4.31683	4.48191	4.64435	4.44476	4.57704	4.53397	4.50149
ZNF665	5.77858	6.13363	6.08065	5.79937	6.26144	5.96631	6.20309	6.09318	6.24822	6.25874	6.15264	6.27255	5.90638	6.27938	6.15197	6.14344	6.02242	5.95987	6.08082	5.81275	5.93289	5.86611	6.10313	5.89455	5.93785	6.13482	6.09711	6.04482	6.1217	5.8409	5.97545	6.11652	6.01413	5.93737	6.10729	5.75991	5.85112	6.18887	5.9809	6.03724	5.77084	6.01746	5.87846	5.93207	5.96651	6.10562	6.03262	6.03453	5.7457
ZNF664	5.40583	5.21592	5.50107	5.01933	5.09884	5.26497	5.08448	5.10891	5.15438	5.27441	5.11117	5.20722	5.14581	5.05288	4.83204	4.97619	4.98302	5.2737	5.44244	5.33605	5.01176	5.23581	5.48077	5.2642	5.26848	5.3832	5.39079	5.21189	5.2642	5.10891	5.40694	5.12252	5.16319	5.2533	5.17116	5.31525	5.4718	5.18274	5.08686	5.82313	5.2752	5.18638	5.47974	5.06524	5.16017	5.08067	5.185	5.09685	5.16633
ZNF662	4.60668	4.59585	4.48305	4.53723	4.53122	4.63677	4.55468	4.44688	4.61661	4.53274	4.41763	4.49851	4.38062	4.63779	4.53974	4.44461	4.51263	4.57068	4.85778	4.94258	4.54874	4.53956	4.45354	4.41188	4.47647	4.68324	4.6694	4.6036	4.55307	4.432	4.4033	4.74908	4.34114	4.69546	4.43832	4.44479	4.44987	4.44356	4.39262	4.54399	4.46994	4.62681	4.50618	4.62207	4.48727	4.46119	4.70621	4.4389	4.38051
ZNF660	5.08458	5.38027	5.29254	5.13602	4.7776	4.72606	4.8338	4.80301	4.96727	4.87038	4.98563	4.77926	4.77264	4.85236	4.72348	5.09425	4.67816	4.97392	4.89558	4.93362	4.93258	4.7678	4.92531	4.95163	4.77579	4.94453	5.04395	5.21689	4.94174	4.94208	4.99801	4.83971	4.94259	5.18394	4.76556	5.126	5.2633	4.88778	4.82802	5.13863	4.76094	4.73171	5.33849	4.70379	4.69616	4.67181	4.83301	4.64201	4.89424
ZNF658	4.62078	4.73565	4.3523	4.97378	4.92702	5.35396	5.00135	5.10697	5.11382	5.16729	4.53788	5.29756	5.16611	5.38658	5.53087	5.05863	5.36515	4.65605	4.83877	4.50544	4.56133	4.80078	4.54168	4.48491	4.82583	4.46229	4.61423	4.8989	4.70588	4.6669	4.64436	5.06502	4.76071	4.86341	4.79864	4.86622	4.75381	4.91494	4.72629	4.41328	4.69843	4.95357	4.64662	5.40963	5.02696	5.29827	5.3777	5.50266	5.32905
ZNF655	6.12719	6.35866	6.75592	6.79565	6.44875	6.29616	6.33411	6.89718	6.51644	6.67245	6.57567	6.13742	6.6549	6.70076	6.36515	7.03664	6.07323	6.29772	6.42135	5.63223	6.26451	5.54169	6.18772	6.269	5.54283	6.13357	6.01808	6.41636	6.27534	6.08258	6.31864	5.70981	6.4102	6.26953	5.62133	6.37939	6.50842	6.06978	5.95324	6.39046	6.16657	5.88336	6.70498	6.16403	6.6119	6.29607	6.36867	5.84437	7.03615
ZNF654	6.12549	6.29484	6.18896	6.42014	6.21824	6.31693	6.3948	6.46791	6.32718	6.304	6.19437	6.01153	6.3844	6.36396	5.86562	6.53734	6.47172	6.23177	6.49379	5.76089	5.89901	6.00702	5.7261	5.8188	5.97666	6.02985	5.95666	6.09118	6.48526	6.39731	6.26779	6.46344	6.10023	6.36079	6.30539	6.15523	6.52114	6.06589	6.24183	5.87749	6.03061	6.16749	6.27177	6.49008	6.57381	6.31065	6.29329	6.4112	6.58508
ZNF653	6.18768	6.75565	6.68804	6.2433	6.02108	5.88566	5.58996	5.78477	5.65198	5.94752	6.48056	5.70245	5.98314	5.24308	5.8011	5.60452	5.62671	6.10095	6.04443	6.73089	5.93999	5.52586	6.39493	6.27733	5.43133	6.08657	6.28417	5.58883	5.89809	5.75542	6.14797	5.78297	5.75515	6.17377	5.57544	5.99804	6.1911	5.79583	6.1013	6.66778	5.92652	5.81288	6.551	5.63415	5.81654	5.78772	5.69075	5.60595	5.80221
ZNF652	8.5373	8.33261	8.71032	9.0438	8.90006	9.2204	8.78457	9.5823	9.21151	9.14901	8.95245	8.70697	9.59027	9.16221	9.35172	9.1438	8.91463	8.94555	8.94555	7.86092	8.5629	8.48095	8.54502	8.70357	8.37074	8.47671	8.27185	8.59226	9.05453	9.03836	8.83125	9.01468	8.91945	8.76104	8.89775	8.74419	8.87317	8.94095	8.70357	8.32958	8.63278	8.78438	8.66664	9.42903	9.31176	9.59822	9.52161	9.25095	9.81639
ZNF649	4.93023	5.35036	4.83651	4.88127	5.10687	4.96593	4.7985	4.8147	4.91719	4.87564	4.85767	4.97288	4.96786	4.51711	5.0186	4.82921	4.99506	5.193	5.46051	5.30286	5.29945	5.21515	4.99354	5.39691	5.2017	4.82071	4.85955	4.97424	5.10283	5.60991	4.93891	5.02181	4.824	4.8251	5.0767	5.51297	4.85373	5.02595	5.28108	5.06172	5.22824	5.09255	5.20008	4.84758	4.8677	4.96485	4.78839	4.99772	4.63102
ZNF646	6.12381	6.01349	5.82863	5.92133	5.9754	5.71813	6.02723	5.79845	5.92422	5.86769	5.7616	5.9063	5.78143	6.42131	5.64764	6.15211	5.84476	6.10081	5.68377	6.00901	6.23173	6.01591	6.12132	5.82586	5.99545	5.83849	6.50117	6.06974	5.95349	5.85358	6.04025	5.89385	6.0096	6.08761	5.68883	5.91436	5.96538	5.85787	5.8588	6.16192	6.04651	5.86265	6.08048	5.80564	5.75683	5.94038	5.94438	5.69217	6.02204
ZNF644	5.70812	5.9675	5.56452	5.94998	6.02751	6.53648	6.66619	6.4678	6.91537	6.53109	5.82152	6.29634	6.11738	6.4592	6.54325	6.79371	6.76746	6.26743	6.21866	5.92861	6.14436	6.00686	5.89331	5.65271	5.90938	5.80158	5.81716	6.30498	6.59461	6.37033	5.71897	6.05149	6.13791	5.88864	6.45166	6.48482	6.22486	6.06781	6.57375	5.93401	5.92078	5.96476	5.69559	6.24277	6.29243	6.40577	6.32935	6.78753	6.21726
ZNF641	6.58511	5.68479	6.6111	6.65795	6.40202	5.72147	6.62572	6.82183	6.40711	5.89793	6.33075	5.43957	5.82349	7.16063	5.52591	6.24725	5.43509	6.69959	6.39374	5.67744	6.66597	6.55603	6.81067	6.25706	6.52169	5.8839	6.78557	6.43955	6.43234	6.66597	6.58728	6.72969	6.20754	5.91919	5.81916	6.24856	6.78129	5.92812	5.80774	5.87147	5.97532	5.99764	6.3687	6.35579	6.14424	6.12829	6.07602	5.55708	6.78794
ZNF639	5.61563	5.22243	5.58944	5.35702	5.2077	5.4459	5.33778	5.60251	5.29703	5.32804	5.25506	5.23275	5.44335	5.37577	5.19094	5.24996	5.36441	5.65555	5.42154	5.30759	5.47462	5.47073	5.35973	5.5152	5.38935	5.50072	5.28207	5.29854	5.53142	5.20439	5.52291	5.41764	5.36459	5.42364	5.31919	5.10073	5.46477	5.17998	5.26964	5.56728	5.43081	5.30556	5.44249	5.37239	5.31028	5.41928	5.40341	5.38338	5.69056
ZNF630	5.42746	4.95648	5.36545	5.3708	5.1349	5.31587	5.33949	5.30293	5.37335	5.24368	5.06122	5.12785	5.36758	5.30016	5.36793	5.0929	5.36793	5.70514	5.36668	5.49461	5.47068	5.55955	5.32124	5.44815	5.73998	5.26675	5.42598	5.61342	5.55255	5.40799	5.35817	5.68398	5.4955	5.54551	5.44003	5.60922	5.50537	5.31423	5.57236	5.09551	5.47223	5.70932	5.24234	5.23615	5.22397	5.31757	5.26813	5.53506	5.59566
ZNF629	6.1225	5.67653	5.9871	5.84522	6.01493	5.8572	6.02793	6.22129	5.98122	6.04884	5.95293	6.01255	5.90142	6.22749	5.77929	6.09649	5.89777	5.89809	5.84501	6.25128	5.95828	6.06885	5.8563	5.8275	5.96243	5.8828	6.04772	5.89325	6.18602	6.01582	6.47132	6.07571	6.09725	5.914	5.98324	5.86046	5.82317	5.86702	6.38248	5.72068	5.90925	5.77581	5.67787	6.02883	5.97354	5.82132	6.00199	5.96376	5.9441
ZNF628	5.49267	5.29043	5.30491	5.92832	5.49021	5.37899	5.46714	5.3478	6.13861	5.74042	5.33692	5.68577	5.56652	5.62551	5.20217	5.94424	5.51439	5.21569	5.66545	5.42795	5.61211	5.36408	5.64882	5.55324	5.99195	5.23253	5.76991	5.45614	5.42406	5.40311	5.79764	5.76618	5.48289	5.51747	5.46849	5.368	5.31504	5.27793	5.61131	6.14236	5.58703	5.37965	5.42524	5.45737	5.22705	5.71441	5.61721	5.5525	5.37617
ZNF627	5.45198	5.58676	5.44852	5.57817	5.36241	5.68429	5.68906	5.70691	5.73637	5.81322	5.4287	5.59986	5.54393	5.80121	5.81618	5.88667	5.73256	5.95484	5.9542	5.63395	5.91961	5.74548	5.65166	5.49569	5.79205	5.70298	5.67391	5.75039	5.8609	5.86244	5.3029	5.67418	5.79791	5.46707	5.92666	5.86305	5.71335	5.72348	6.00686	5.42932	5.52757	5.60497	5.2681	5.57673	5.44681	5.48042	5.56033	5.79866	5.27238
ZNF626	5.94168	5.77667	5.62903	6.21241	6.19957	6.31002	6.02823	6.79209	6.27418	6.1988	6.17742	6.07644	6.73474	6.74612	6.59883	6.73572	6.4562	5.92582	5.88309	5.80353	5.95638	5.94312	5.90293	5.96754	5.83392	6.09443	6.18877	6.13651	6.13244	6.03316	6.07739	6.06822	6.16473	6.02202	5.97587	6.00541	6.12482	6.01337	5.8056	5.81423	5.92718	5.95203	6.08455	6.32962	6.47357	6.74825	6.23975	6.25211	7.24404
ZNF625	4.57281	4.90695	4.46309	4.66936	4.47172	4.45358	4.39568	4.48259	4.5968	4.49061	4.64127	4.5832	4.59372	4.46369	4.51087	4.50058	4.40565	4.67173	4.73284	4.60586	4.60011	4.46866	4.64508	4.59029	4.41764	4.607	4.49967	4.77064	4.55886	4.52954	4.61012	4.54794	4.66946	4.70629	4.51586	4.81462	4.65906	4.51254	4.59954	4.98561	4.60231	4.55624	4.94528	4.50687	4.44348	4.45296	4.49864	4.41833	4.56493
ZNF624	4.88377	4.42549	4.67501	4.76315	4.76294	5.23402	5.31764	5.26527	5.25498	4.81207	4.74013	5.27228	5.09893	5.33486	5.25685	5.14847	5.47711	4.59839	4.74308	4.79816	4.61958	4.78543	4.46383	4.6896	4.96303	4.50482	4.61519	5.08432	5.09783	5.05685	4.71897	4.97844	5.04016	4.98025	5.02991	5.36009	4.73495	4.94182	5.12364	4.74058	4.56985	4.82281	4.44207	5.10819	5.15729	5.01974	4.94465	5.41971	4.92634
ZNF623	4.88829	5.4272	5.26575	5.18543	5.19652	5.10173	5.13634	5.19527	5.16504	4.95432	5.21775	4.90415	5.20229	5.05198	5.2007	4.94965	4.80772	5.29811	5.13781	4.99837	5.45307	5.14472	5.32944	4.70645	4.89186	5.2107	5.04944	5.16414	5.22516	5.21217	5.21978	5.06763	5.26689	4.91292	4.78586	5.10592	5.2471	5.43583	5.11825	5.16001	4.96718	5.10385	4.95821	4.73994	4.94914	4.81132	4.96134	4.46505	5.19372
ZNF622	7.97269	7.49466	8.14761	8.29338	8.11693	8.05906	7.72897	7.9555	7.75195	8.08524	8.06448	8.16325	8.27874	7.63441	8.15788	7.6684	7.80474	7.89056	7.93335	7.64388	7.62758	7.52958	7.93716	7.88476	7.78474	7.85154	7.58451	7.95615	7.91477	7.97269	8.10624	8.3017	7.97332	8.04751	7.91056	8.15044	8.12927	7.96689	7.70168	7.84843	7.79081	8.01826	7.89913	8.02745	7.8938	7.83213	7.98734	7.87424	7.45624
ZNF621	6.40231	6.16602	6.34162	6.13715	6.09635	6.38741	6.08757	6.19512	6.084	6.42645	6.09265	6.71709	6.5654	6.07728	6.3143	6.04621	6.26656	6.4758	6.42055	6.35765	6.3761	6.51737	6.26362	6.15186	6.74324	6.43414	5.72458	6.45373	6.3612	6.45563	6.44037	6.33365	6.34072	6.28336	6.69434	6.22446	6.2596	6.62513	6.34854	6.38788	6.61464	6.85388	6.28121	6.37513	6.39895	6.41487	6.67172	6.65601	6.38128
ZNF620	4.25505	4.35161	4.12573	4.11316	4.25535	4.3206	4.38774	4.26443	4.25849	4.0937	4.29385	4.17243	4.34367	4.37621	4.23512	4.30417	4.24164	4.09549	4.48889	4.32651	4.18506	4.28024	4.40623	4.24343	4.15989	4.22204	4.27142	4.30239	4.33984	4.20151	4.19416	4.17285	4.20358	4.59464	4.26578	4.36053	4.23528	4.18828	4.18836	4.46466	4.29847	4.29761	4.18589	4.29045	4.22595	4.18335	4.20365	4.3058	4.22947
ZNF619	5.19142	5.01147	5.01427	5.12778	4.98675	4.99194	5.0389	5.0348	4.8467	5.22163	5.10055	5.19214	4.86028	4.9652	5.29346	4.92647	5.05276	5.19936	4.96834	5.37421	5.09219	4.84983	5.26126	5.1904	5.03262	4.99966	4.85793	5.09703	5.08921	5.10501	4.98377	4.97032	4.8513	5.33819	5.24842	4.90984	4.93075	4.92774	4.91062	4.83818	5.26417	5.12665	5.02384	5.07699	5.06713	5.03283	4.97052	5.2176	4.74633
ZNF618	5.30755	5.65968	5.86689	5.41015	5.30856	5.37035	5.25898	5.34936	5.58625	5.72431	5.55984	5.36612	5.42564	5.28778	5.42766	5.3234	5.54929	5.4905	5.40571	5.2661	5.57967	5.36867	5.30656	5.56778	5.50833	5.83697	5.43287	5.37551	5.2688	5.38355	5.53488	5.41609	5.23049	5.38519	5.55454	5.56563	5.58682	5.36953	5.51765	5.43113	5.69516	5.32655	5.19321	5.51776	5.18149	5.46978	5.40271	5.56835	5.53727
ZNF616	4.65733	4.62251	4.65408	4.50536	4.58901	4.86624	4.70014	4.54698	4.82217	5.04287	4.75087	4.59307	4.72219	4.63005	4.58428	4.4635	4.66307	4.80947	4.96627	5.06093	4.77107	5.07426	5.05601	5.32634	5.34354	4.99514	5.04325	5.01583	4.8706	4.89197	4.78896	4.96775	4.50472	4.94769	4.78545	5.10286	4.66853	4.85307	5.06635	4.45079	4.79758	4.73201	4.38399	4.5091	4.91735	4.59798	4.60226	4.95665	4.6936
ZNF615	6.24084	5.97541	6.27344	6.35825	6.42871	6.26359	6.0982	5.8597	6.2087	6.15765	6.26693	6.21598	6.15961	6.01684	6.10473	5.7931	6.13404	6.15994	6.36097	6.34965	5.97663	6.47774	6.4535	6.33816	6.48644	6.39795	6.19308	6.28612	6.15078	6.37736	6.17329	6.32403	6.26825	6.36608	6.17563	6.36468	6.51069	6.31539	6.25101	6.01018	6.16728	6.39534	6.47597	6.21784	6.26419	6.08076	6.28686	6.20342	6.0942
ZNF614	5.24784	5.45662	5.31961	5.45435	5.33337	5.54128	5.65709	5.55475	5.56043	5.31469	5.31835	5.48742	5.36395	5.22183	5.57407	5.48464	5.43135	5.46235	5.58434	5.6134	5.38218	5.51711	5.32826	5.47559	5.5099	5.46384	5.3994	5.45035	5.36503	5.50818	5.2076	5.39159	5.57467	5.3653	5.56073	5.74973	5.49525	5.39214	5.40874	5.31386	5.34079	5.48924	5.23707	5.34448	5.44158	5.45364	5.57627	5.67833	5.48218
ZNF613	5.10322	4.89229	5.20363	5.22648	4.98377	5.059	5.11191	5.21607	5.02936	5.10352	4.78872	5.21544	4.99615	5.24	5.19096	5.13171	5.06856	5.39249	5.50353	5.35316	5.21257	5.40444	5.31946	5.19442	5.25358	5.38193	5.43807	5.19727	5.31844	5.51362	5.13389	5.48718	5.2189	4.96817	5.25325	5.27501	5.44003	5.04136	5.38839	4.63357	4.98471	5.18594	5.11224	5.06829	5.133	5.08543	4.9747	4.99559	4.80096
ZNF611	4.9198	4.6617	4.62897	4.97956	4.85538	5.0231	4.98201	5.42282	4.86821	5.04904	4.65143	4.86821	5.09712	5.07924	5.20626	4.98059	5.20805	4.88317	5.10452	4.68094	4.65244	4.77708	4.73604	4.8325	4.72894	4.73356	4.58102	5.01657	5.04146	5.14531	4.78065	5.07632	4.94117	4.94279	4.95364	4.95242	4.86955	4.91389	4.81799	4.54769	4.93168	4.88947	4.64442	5.17448	5.09724	5.11949	4.97405	4.85536	5.3619
ZNF610	4.46417	4.33567	4.22957	4.17278	4.34868	4.53057	4.474	4.39607	4.50487	4.57084	4.21153	4.25062	4.20328	4.43687	4.30376	4.38087	4.40048	4.43194	4.2832	4.32058	4.2906	4.08788	4.55455	4.20618	4.61275	4.26682	4.30376	4.36039	4.31317	4.20618	4.1286	4.3347	4.34241	4.50521	4.5476	4.44332	4.26633	4.32771	4.42127	4.30344	4.40493	4.41862	4.33665	4.35873	4.39192	4.40582	4.50269	4.66443	4.35991
ZNF609	5.92467	5.47991	5.5121	5.86411	6.01698	5.57834	5.83174	5.45608	5.72613	5.74236	5.72972	5.6083	5.67424	5.7827	5.69776	5.56433	5.70327	5.52054	5.88145	5.80295	5.77253	6.1048	5.70207	5.78907	6.06466	5.86522	5.76622	5.62286	5.90248	5.707	5.66605	5.86454	5.73938	5.77019	5.59907	5.3798	5.55914	5.7392	5.6881	5.86913	5.91333	5.72084	5.59568	5.7519	5.6468	5.75869	5.74649	5.9265	5.86385
ZNF608	5.25975	5.35157	5.30311	5.43747	5.30226	5.47306	5.18499	6.01377	5.28311	5.42679	5.25229	6.33962	5.33082	5.52549	5.37691	5.51311	5.37352	5.23904	5.16074	5.20145	5.04512	5.32418	5.70365	5.35279	5.17571	5.33087	5.37497	5.35059	5.34224	5.56513	5.64278	5.71814	5.77726	5.14962	5.43891	5.22333	5.60288	5.3936	5.10233	5.25681	5.38571	5.30437	5.17099	5.37134	5.25477	5.25656	5.32062	5.38674	5.32686
ZNF607	4.04874	4.45994	4.35806	4.65219	4.54629	4.43147	4.48757	4.64017	4.71917	4.42886	4.50934	4.44125	4.5649	4.41925	4.74938	4.64732	4.75892	4.40229	4.72498	4.38737	4.34479	4.63394	4.47531	4.58387	4.72043	4.74161	4.28041	4.37196	4.54547	4.59788	4.69482	4.69925	4.61777	4.33467	4.63589	4.53198	4.6352	4.81877	4.58965	4.45991	4.31224	4.42007	4.39666	4.73747	4.64733	4.63101	4.6689	4.6474	4.41995
ZNF606	5.40199	5.50512	5.25016	5.39726	5.40812	5.63235	5.63764	5.41165	5.4294	5.57683	5.1464	5.45993	5.19462	5.45311	5.48287	5.21318	5.37127	5.16861	5.33706	5.49129	5.35643	5.35064	5.48119	5.34613	5.59157	5.37232	5.66856	5.42096	5.63083	5.42638	5.67053	5.72523	5.47478	5.57815	5.49861	5.72942	5.09913	5.31767	5.41249	5.90359	5.43361	5.65604	5.25902	5.6228	5.5034	5.42276	5.55135	5.57146	5.15375
ZNF600	7.01615	6.62314	7.01258	7.18118	7.41843	7.55373	7.34751	8.49701	7.64173	7.60941	7.62804	7.40684	8.29405	8.05212	8.02437	7.93505	7.66292	7.16316	7.1551	6.48612	6.96295	6.65911	6.69177	6.73911	6.70296	6.75224	6.67494	6.70795	7.14697	7.33249	7.06072	7.18578	7.05494	6.95459	7.03219	7.00711	6.97373	7.24637	6.94329	6.53573	6.88352	6.97487	6.91443	7.83696	8.0415	8.1814	7.9273	7.69125	8.93491
ZNF599	4.41788	4.57906	4.35938	4.31276	4.79154	4.34671	4.5538	4.68796	4.62458	4.5895	4.50208	4.71379	4.60919	4.68769	4.49319	4.65759	4.53543	4.95234	4.5003	4.79701	4.75649	4.66085	4.33732	4.56243	4.86294	4.45174	4.51125	4.71793	4.72072	4.48146	4.54333	4.77602	4.78515	4.59119	4.68828	4.43287	4.60201	4.61787	4.575	4.43685	4.45932	4.75477	4.61208	4.61208	4.69065	4.77513	4.57713	4.42545	4.66558
ZNF598	7.47031	7.00267	7.19215	6.93783	6.86667	6.96995	6.83395	6.73716	7.06395	6.73131	7.19398	6.75903	6.91999	6.47946	6.86201	6.49332	7.06914	6.68177	6.77778	7.27601	6.94629	7.23007	7.05248	6.92388	7.46118	6.83355	7.1129	6.75246	6.56701	6.81501	6.93298	6.90582	6.87054	7.04733	6.69167	6.70894	6.91999	7.18771	6.67197	7.05338	7.17731	7.20829	7.47278	7.07454	6.83417	6.92635	7.18636	7.14405	6.67278
ZNF597	4.79942	4.80803	4.9488	4.59771	4.93077	5.12301	5.30235	4.89139	5.14104	4.87786	5.00447	5.1031	4.95722	5.13289	5.28932	4.81085	5.0814	5.05904	5.32873	5.11757	4.81085	5.29642	5.15679	5.02984	5.43969	5.13144	5.19581	5.2528	5.17037	5.3622	5.19328	5.25214	5.03135	5.18886	5.57627	5.37977	5.05121	5.03044	5.02496	5.11554	5.46161	4.96834	4.81827	5.00973	4.95474	4.96605	4.8223	4.93247	4.66852
ZNF596	4.65636	4.90687	4.57078	4.49419	4.75003	4.88841	4.80714	4.63027	4.87151	4.74503	4.62229	4.59921	4.71341	4.78026	4.41953	4.62803	4.45317	4.68299	4.87647	4.6787	4.65691	4.39324	4.57903	4.27305	4.26616	4.75565	4.5106	4.89676	4.80509	4.5034	4.69411	4.80457	4.65887	4.9444	4.57708	4.40306	4.73018	4.6008	4.54281	4.59844	4.59475	4.48749	4.64373	4.57525	4.71513	4.63277	4.51594	4.59901	4.41762
ZNF595	4.5354	4.21501	4.99294	4.71539	4.72876	5.00276	4.77033	4.7759	4.74096	4.37611	4.73443	4.60958	4.77093	4.67962	4.6792	4.61095	4.61292	4.35649	5.28836	4.76943	4.65797	5.12426	5.29083	4.45278	5.15796	4.80722	4.30044	4.66997	4.75613	4.65849	4.6549	5.16752	5.30727	4.96502	4.42734	5.02457	4.7403	5.1527	4.47335	5.55414	5.42157	5.09512	5.96234	5.23974	4.89772	4.99036	5.35554	5.07189	5.70023
ZNF593	6.45956	6.37456	6.30498	6.73856	6.1631	6.21678	6.44513	6.57856	6.72148	6.59322	6.04177	6.3525	6.78711	6.05562	6.68504	6.02924	6.32674	6.3714	6.60937	6.59567	6.52936	6.81318	6.30593	6.81635	6.67557	6.30989	5.84473	6.39304	6.5251	6.49182	6.33127	6.63707	6.45138	6.41644	6.73655	6.60465	6.16017	6.4316	6.54637	6.48986	6.69451	6.5794	6.54075	6.56028	6.38945	6.78362	6.7654	6.83324	6.78394
ZNF592	6.01668	5.77382	6.01001	6.04849	6.36689	6.07092	5.89417	6.21492	5.93905	5.99357	6.16791	6.14922	5.91519	6.13633	6.02776	6.1065	6.10608	6.04623	6.08138	6.12132	5.94926	6.12755	6.42735	6.19871	6.18662	6.19472	6.33905	5.91149	5.9503	6.09726	6.23583	6.06189	5.95727	6.13079	6.13205	6.08243	5.96159	6.02982	6.13766	6.21552	6.24597	5.99607	6.05207	6.13594	5.94685	6.15491	6.15226	6.13868	6.06766
ZNF589	5.48625	5.34277	5.35971	5.49941	5.23458	5.1975	5.29822	5.28277	5.44259	5.30462	5.16686	4.88154	4.98075	5.22208	5.36203	5.44233	5.15282	5.61906	5.76284	5.89677	5.32209	5.46342	5.80506	5.74245	5.65709	5.35762	5.27772	5.18879	5.51406	5.32235	5.5383	5.25109	5.32386	5.25842	5.40298	5.43354	5.22808	5.22783	5.21179	5.35477	5.68092	5.6705	5.51789	5.25027	5.24978	5.62741	5.48175	5.22028	5.23176
ZNF587	4.52051	4.75292	4.5169	4.72251	4.40446	4.65645	4.66613	4.76224	4.40798	4.37361	4.42791	4.48256	4.43261	4.61482	4.57634	4.51281	4.67764	4.70721	4.90089	4.44546	4.30564	4.67511	4.68622	4.58628	4.66309	4.94281	4.55558	4.67808	4.4864	4.66426	4.51865	4.86988	4.278	4.40757	4.45457	4.53204	4.97207	4.7494	4.48439	4.54726	4.53555	4.59818	4.47078	4.55761	4.69367	4.48983	4.6919	4.55046	4.6934
ZNF586	5.56385	5.7111	5.75159	6.09979	5.62863	5.71825	5.46905	5.94578	5.53761	5.80247	5.57231	5.67842	5.59302	5.57752	5.91677	5.20752	5.55931	6.21441	6.10827	6.05682	5.48492	5.9998	6.47698	6.08292	5.84226	6.10594	6.1592	6.10052	5.97212	5.83344	5.83103	5.78863	5.9577	5.69991	5.96285	6.11634	6.18482	5.7909	5.51895	5.80672	5.80085	5.96441	5.70131	5.49857	5.65685	5.54531	5.70081	5.58358	5.88335
ZNF585B	5.25665	5.04687	4.97173	5.09203	5.31836	5.59305	5.36201	5.26442	5.29742	5.47985	5.14125	5.28002	5.62455	5.50507	5.4985	5.49882	5.57555	5.10834	5.15201	5.35396	5.11129	5.19078	4.94664	5.07672	5.32068	5.17048	5.0208	5.29258	5.50668	5.51238	5.15473	5.38748	5.60708	5.41717	5.37268	5.26469	5.25327	5.59773	5.28942	5.0773	5.12373	5.34614	4.96958	5.48395	5.49459	5.5984	5.53141	5.45675	5.47495
ZNF585A	4.9011	5.19648	5.04535	5.23496	5.07199	5.28685	5.34908	5.61996	5.25705	5.65523	5.02391	5.58609	5.00061	5.28586	5.58075	5.44043	5.20383	5.71517	5.83449	5.44201	5.56331	5.24185	5.46248	5.20878	5.23635	5.38552	5.53254	5.28493	5.77652	5.64916	5.12161	5.01575	5.45826	5.07436	5.58245	5.48312	5.30313	5.19853	5.58639	4.9659	5.37975	5.30593	4.78586	5.15947	5.32682	5.17464	5.24645	5.15882	5.38722
ZNF584	5.61718	5.69691	5.73617	5.52971	5.45803	5.35972	5.52477	5.35408	5.48668	5.45779	5.38096	5.46354	5.57704	5.61349	5.42604	5.44731	5.52954	5.44267	5.49258	5.61751	5.38444	5.72141	5.45493	5.47195	5.66585	5.4715	5.58899	5.67491	5.57722	5.41758	5.44987	5.41891	5.52183	5.5962	5.74772	5.56418	5.51163	5.51813	5.67006	5.64704	5.49705	5.65228	5.51203	5.5113	5.46051	5.3608	5.58753	5.5194	5.31976
ZNF582	5.24404	5.63031	5.28089	5.41334	5.51846	5.4813	5.35746	5.39966	5.20875	5.67522	5.27663	5.51269	5.30421	5.3725	5.63321	5.60296	5.44133	5.17746	5.28429	4.99108	5.35256	5.26214	5.42592	5.15762	5.39672	5.18285	5.59436	5.22671	5.36071	5.37894	5.43121	5.27818	5.18178	5.38037	5.40829	5.27838	5.56114	5.49764	5.18851	5.29521	5.43473	5.42755	5.52858	5.46798	5.50505	5.30926	5.46058	5.4996	5.535
ZNF581	7.54401	7.7144	7.35306	7.58925	7.35057	7.05953	7.6471	7.12816	8.05815	7.33041	7.30699	6.94629	7.35559	7.70058	7.04269	7.95401	7.17898	7.53615	7.31825	7.58295	8.72993	7.76032	7.53532	7.72952	8.42316	7.70676	7.66022	7.59593	7.41581	7.67729	7.58091	7.16423	7.46346	7.31367	7.41875	7.43924	7.25024	7.52869	7.9773	7.93054	8.28347	7.87983	7.81216	7.63439	7.30206	7.58444	7.66202	7.67154	7.64166
ZNF580	6.84826	7.12695	6.68961	6.41996	6.859	6.31505	7.02091	6.63025	6.90963	6.54995	6.78223	6.24372	6.47521	7.68053	6.32646	7.41216	6.8231	6.12189	6.31113	6.95489	7.19932	6.72576	6.46383	6.54117	6.82874	6.69274	7.07473	6.52475	6.25878	6.37079	6.63081	6.43872	6.58353	6.4215	6.33155	6.48278	6.62776	6.50625	6.52859	7.04338	7.09745	6.39576	6.81816	6.63295	6.72195	6.68036	6.76248	6.86129	6.5809
ZNF579	6.17579	6.09939	5.94095	6.06343	6.22819	6.25991	6.30312	6.30259	5.9779	6.00522	6.18333	6.11541	6.29187	6.34776	6.02332	6.33699	6.22009	6.08061	6.07807	6.15393	6.32619	6.22128	5.98874	5.98899	6.32709	6.19694	6.23435	6.05274	6.28086	6.21313	6.02674	6.05904	5.99777	6.17956	6.06747	6.0105	5.9145	6.09951	6.03603	6.07439	6.04602	6.28332	5.90703	6.06865	5.95081	6.16869	6.1978	6.33832	6.099
ZNF577	5.61783	5.70139	5.61106	5.99124	6.05924	6.14012	6.05722	6.82381	6.39162	6.25591	6.18623	5.61712	6.51094	6.78058	6.51808	6.94646	6.60917	6.01755	6.00464	5.45855	5.77054	5.43978	5.7188	5.81577	5.54782	5.5915	5.62949	5.78825	6.24623	6.0515	5.86311	6.10053	5.91637	5.83485	5.75489	5.84903	5.8712	5.89299	5.90986	5.32892	5.7967	5.38077	5.83038	6.20106	6.35189	6.73462	6.24894	6.27632	7.1094
ZNF576	5.87816	5.96234	5.80279	5.85985	5.63278	5.69408	5.76111	5.71994	5.85985	5.92888	5.88711	5.69755	5.80521	5.60419	5.75285	5.59224	5.762	5.73723	6.08214	6.07475	5.75435	5.99743	5.74783	6.16637	5.99687	6.05027	6.06339	6.00205	5.75135	5.98173	5.45366	5.74676	5.89159	5.59807	5.95458	5.98794	6.30178	5.74504	5.83983	5.36856	5.9953	6.00008	5.57146	5.67871	5.55647	5.85451	6.02127	5.85183	5.8521
ZNF575	5.79375	5.81395	5.75437	6.04633	5.89426	5.89684	5.99333	6.06564	5.81686	5.72541	5.93225	5.76883	5.68137	5.93655	5.79936	5.95965	5.92724	5.78975	5.73272	5.96269	5.94517	6.14632	5.92937	5.98022	6.16898	6.09951	6.09691	5.8607	5.85179	5.66164	5.77133	5.67846	5.82975	6.01135	6.07728	5.97933	5.54046	5.80325	5.66637	5.91368	5.82705	5.69775	5.92687	5.92185	5.87197	6.14635	5.93879	5.94153	6.003
ZNF574	6.28276	6.1416	6.22025	5.95064	6.13803	6.05026	6.06137	5.94992	6.1378	6.1145	6.23265	5.99012	6.0288	6.34898	6.14563	6.22131	6.18914	6.18265	5.92644	6.1522	6.20933	6.38427	6.2417	6.00955	6.40565	6.0642	6.30095	6.21672	5.90333	6.07727	6.12113	5.9747	6.08402	6.13001	6.03512	5.95954	6.04589	6.1704	6.10367	6.00089	6.20232	5.93933	5.83969	6.26933	6.14062	6.12918	6.14096	6.18882	5.89212
ZNF573	5.86872	4.95857	5.06121	5.53849	5.20767	5.4938	5.47411	5.02099	5.60356	5.57572	5.0957	5.27728	5.60411	5.4809	5.45179	5.95614	5.55582	5.55028	5.66053	5.6252	5.3436	6.81084	5.63573	5.90154	7.07353	5.88958	4.78406	5.41638	5.20793	5.60889	5.16114	6.06554	5.26966	5.57977	5.86095	5.42455	5.38152	5.74539	5.11647	4.67008	5.92323	5.70493	5.47467	5.77863	5.47817	5.72564	5.69586	5.8028	5.51838
ZNF572	4.37143	4.39558	4.43933	4.78694	4.52118	4.4921	4.38984	4.44891	4.46413	4.58564	4.52613	4.39337	4.47921	4.493	4.53751	4.3329	4.4455	4.63377	4.69029	4.60015	4.3049	4.55013	4.3096	4.63534	4.61136	4.70819	4.31435	4.39696	4.55509	4.42315	4.4304	4.68927	4.52234	4.46967	4.52107	4.58612	4.22083	4.50294	4.62326	4.63003	4.58484	4.49256	4.377	4.39606	4.53324	4.32652	4.49668	4.44169	4.2875
ZNF571	5.05404	5.1965	4.82499	5.26153	5.22481	5.66409	5.88085	5.22275	5.53195	5.38725	5.11618	5.36299	5.45866	5.51905	5.65319	5.33429	5.80642	5.9032	6.0237	5.57074	5.16255	5.97032	4.67759	5.48218	6.19275	4.70755	5.04851	5.62397	5.45492	5.81877	5.11846	5.54194	5.16992	5.42771	5.66126	5.42158	5.15076	5.71326	5.48978	4.75181	5.63157	5.78745	4.91426	5.87043	5.49021	5.51542	5.95365	6.1509	5.23867
ZNF570	5.19016	4.7867	5.67608	5.28659	4.94918	5.09081	5.06132	5.03361	5.04633	5.04969	5.00299	5.14763	5.17906	5.21428	5.29139	4.92317	5.28809	5.29628	4.92806	5.28025	5.41152	5.443	5.07029	5.37064	5.32877	5.29628	5.1615	5.16191	5.09724	5.27215	4.87355	5.0266	5.39786	4.93464	5.3118	4.91081	5.34933	5.16332	5.11228	4.7595	5.10566	5.18124	5.18751	4.98869	5.19359	5.06644	4.98177	5.19313	5.11899
ZNF569	4.90415	5.06852	5.14723	4.93879	5.05271	5.18273	4.97836	5.17344	4.95441	5.01902	5.09888	5.10835	5.10409	5.16826	5.14732	5.03793	5.14292	5.02958	4.90092	5.22842	4.99915	5.05528	5.22138	5.1221	5.07003	5.00863	4.79035	5.35153	5.30719	5.07954	5.37476	5.26556	5.08547	5.00214	5.2698	5.42727	5.19327	4.98149	4.8231	4.95761	5.07543	5.02389	5.04085	5.04109	4.87917	4.7892	5.34869	5.26065	5.09565
ZNF568	4.60805	4.3871	4.55266	4.59987	4.39446	4.35958	4.60834	4.86607	4.80923	4.71704	4.27414	4.6049	4.67404	4.60913	4.66979	4.58416	4.53066	4.41331	4.8159	4.47028	4.61126	4.83438	4.63686	4.72366	4.57315	4.85638	4.63766	4.56187	4.82098	4.91281	4.88998	4.57653	4.64497	4.53964	4.86932	4.47745	4.84702	4.21314	4.37826	4.30137	4.61512	4.58807	4.78566	4.6373	4.43703	4.32411	4.46951	4.5931	4.61418
ZNF567	5.72522	5.63086	5.79312	5.82106	5.93948	6.47605	6.17627	6.06853	6.11005	6.15189	5.75237	6.04042	6.25273	6.20026	6.82172	6.06179	6.55692	5.9273	5.83688	5.63654	5.65197	5.77803	5.89831	5.67266	5.7391	5.62209	5.82313	5.80151	5.76452	5.74814	5.73377	5.8219	5.82377	5.75177	5.84097	5.82391	6.05142	5.77216	5.73607	5.7545	5.85092	5.81357	5.74029	6.26797	6.41036	6.2927	6.33245	6.47193	6.07355
ZNF566	4.83859	5.05284	5.25619	4.40486	4.22844	4.74477	4.45256	4.47744	4.56858	4.88031	4.84201	4.55731	4.6478	4.78801	4.70251	4.71988	4.62132	4.75035	4.8845	4.55754	4.50707	4.98681	4.49166	4.5497	5.07523	4.93049	4.43416	4.70558	4.58187	4.88319	4.4047	4.87482	4.58653	4.75357	4.73899	4.60347	4.98098	4.78341	4.57839	4.7188	4.48165	4.5732	5.27212	4.4841	4.3293	4.41118	4.65885	4.72195	4.52493
ZNF565	5.82949	5.51326	5.71894	6.00884	5.50575	5.95606	6.03594	5.75322	5.62969	5.84893	5.54704	5.78792	5.79718	5.84499	5.71422	5.9155	5.64434	6.13305	6.0489	5.52075	5.71422	6.01727	5.85831	5.88468	6.1275	5.7052	5.17086	5.86458	5.76095	5.83023	5.67726	5.90467	5.76203	5.87538	5.9254	5.4843	5.64659	5.61262	5.7936	5.66617	5.86528	5.87402	6.14042	5.74076	5.97803	5.93445	5.96824	5.75557	6.02964
ZNF564	6.09271	6.53887	6.38755	6.62416	6.33905	6.27462	6.63013	6.64325	6.69683	6.52904	6.30488	6.37239	6.16088	6.53409	6.45766	6.39325	6.24917	6.96306	6.69717	6.86679	6.85469	6.7938	6.96739	6.52904	6.82409	6.94253	6.82409	6.91624	6.74846	6.59647	6.3895	6.46811	6.78005	6.59226	6.64797	6.79644	6.95477	6.37524	6.56687	6.60335	6.7148	6.63496	6.45949	6.30447	6.50956	6.34842	6.39416	6.40623	6.56624
ZNF563	4.97426	5.33518	5.19589	5.24568	5.15747	5.27311	4.97704	5.66531	5.20244	5.14634	5.14558	5.25323	5.52553	5.40443	5.37557	5.3195	5.00305	4.86021	5.13417	5.07585	4.93162	4.74571	5.01397	5.2712	4.82601	5.13396	5.08416	4.98547	5.06971	5.12516	4.99444	5.04874	5.0849	5.01751	4.91348	5.10016	5.04282	4.99258	4.82072	5.40243	5.0988	5.01616	5.02465	5.20515	5.18198	5.38549	5.21747	5.14431	6.01974
ZNF562	7.05894	6.76753	6.88955	7.00443	6.76693	7.13376	6.75682	6.85894	6.92682	6.75308	7.03823	6.6457	6.99691	6.98613	6.82063	6.75186	6.79209	6.80191	6.79604	6.58932	6.80253	6.78601	6.59564	6.74939	6.89121	6.66434	6.51895	6.43931	6.60856	6.9206	6.84095	7.01574	6.30716	6.65716	6.78666	6.56144	6.57032	6.76326	6.61411	6.51089	6.8199	6.83112	6.9712	7.05502	6.8685	7.43531	6.80651	6.81466	7.48572
ZNF561	5.79926	5.15558	5.94508	5.6344	6.03609	6.03468	5.60479	5.72057	5.69693	5.73423	6.10575	6.18639	6.21888	5.70204	6.11682	5.79391	6.01856	5.57085	5.56991	5.49828	5.55099	5.73632	5.42112	5.63877	5.723	5.50408	5.33667	5.56393	5.75008	6.00526	5.42332	5.96038	5.73228	5.6222	5.93321	5.89667	5.72141	5.82078	5.71134	5.52523	5.52868	5.68182	5.44659	6.0747	5.98018	5.93017	5.84622	6.15352	6.05019
ZNF560	4.25648	4.30256	4.31329	4.31375	4.21755	4.26673	4.11698	4.35975	4.23136	4.13441	4.25705	4.10307	4.25243	4.30148	4.39406	4.14944	4.18244	4.22101	4.12578	4.22869	4.22115	4.24664	4.27828	4.23224	4.23749	4.24814	4.31263	4.23921	4.27349	4.27555	4.3847	4.22452	4.40336	4.41479	4.20787	4.24206	4.2429	4.1239	4.2609	4.13311	4.19246	4.31704	4.32043	4.24943	4.09509	4.26032	4.16955	4.25149	4.2472
ZNF559	7.0545	5.84819	6.61024	7.07879	7.01803	7.37887	7.20443	6.61466	7.30024	7.31445	6.9328	6.94445	7.41279	6.73846	7.52425	7.07645	7.07577	7.00861	7.35266	6.5939	6.16583	7.1345	6.78248	6.72865	7.11366	6.82322	6.41354	6.87995	7.1894	6.97273	6.80987	7.41361	6.62905	6.68951	7.22672	7.11118	6.41825	7.1619	6.63728	6.39195	6.82136	7.08706	6.8254	7.48227	7.44657	7.16681	7.39473	7.48054	7.57274
ZNF558	6.36211	6.21449	6.22206	6.60007	6.28012	6.64313	6.51046	6.37807	6.41846	6.57117	6.34088	6.42401	6.37077	6.41168	6.62408	6.40583	6.92063	6.40332	6.5567	6.36876	6.22099	6.49634	6.01305	6.45114	6.61901	6.15421	5.89275	6.31101	6.48688	6.45114	6.08216	6.4433	6.18583	6.25837	6.74417	6.46262	6.15256	6.4602	6.60104	6.16063	6.49217	6.63898	5.97651	6.58466	7.17177	6.71215	6.68866	6.85652	6.67845
ZNF557	5.65039	5.52999	5.7302	5.98558	6.81028	6.92891	6.7533	7.40763	6.89504	6.62133	6.64605	6.34903	7.50748	7.46042	7.3211	7.65027	7.34913	5.68155	5.53768	5.08286	5.45958	5.16384	5.31817	5.61495	5.37145	5.38577	5.32049	5.68817	6.2397	6.23467	6.02148	6.24245	5.85036	5.97437	5.92305	5.92532	5.99452	6.12897	5.95219	5.52838	5.75007	5.61632	5.77486	7.10651	7.29353	7.54667	7.05114	7.03403	7.94628
ZNF556	4.58547	4.95041	4.74539	5.04499	5.06274	4.83355	5.02737	4.96756	4.8763	4.74171	4.75276	4.891	4.78831	5.06503	4.76999	4.99649	4.9549	4.90811	5.11442	5.08983	4.78065	4.94966	4.81986	4.88102	4.93083	4.90139	4.98549	4.68167	4.829	4.78399	4.76193	4.93302	5.04889	4.91295	4.75925	4.56128	4.69458	4.93856	4.706	4.96416	5.00346	4.81436	4.66934	4.73026	5.02625	4.77388	4.6289	4.81558	4.90668
ZNF555	5.11661	5.46766	5.06142	5.52665	5.53712	5.80029	5.66974	5.58264	5.21498	5.61749	5.18076	5.53327	5.79197	5.72396	5.76909	5.92515	5.85405	5.25974	5.37395	5.3103	5.31971	5.30023	5.41589	5.44978	5.73475	5.26424	5.1547	5.4891	5.55611	5.70684	5.0804	5.39331	5.44913	5.27512	5.67769	5.31227	5.56201	5.39678	5.38881	4.94291	5.05519	5.60027	5.54764	5.68692	5.73454	5.35763	5.53177	5.75778	5.57056
ZNF554	5.4887	5.63425	5.31849	5.5172	5.68734	5.64292	5.60495	5.76816	5.20045	5.53543	5.4591	5.53381	5.69402	5.75539	5.55422	5.51799	5.71117	5.46828	5.52957	5.3381	5.17791	5.49076	5.56382	5.58956	5.80248	5.48893	5.63977	5.59681	5.49354	5.49361	5.56166	5.57202	5.66691	5.7166	5.64168	5.41537	5.67249	5.47301	5.62438	5.41861	5.66605	5.49356	5.39218	5.25627	5.86632	5.57062	5.48504	5.42686	5.8232
ZNF552	5.95739	5.86387	6.36562	6.08488	5.91435	5.91299	5.99114	6.14812	5.90342	5.92391	5.90419	6.24549	5.90071	6.02589	5.94671	5.8119	5.94797	5.9591	5.89518	5.70746	5.63721	5.70042	6.20149	5.98217	5.8562	6.03077	6.56765	6.00126	5.78177	5.97212	6.134	5.8724	5.90919	5.90284	5.96905	6.40849	6.75898	5.93781	5.90997	5.92882	6.05961	5.96508	6.14463	6.06068	6.20822	6.11761	5.8974	5.98877	6.08298
ZNF551	5.60589	5.34289	5.77264	5.88743	6.20567	6.37721	5.81187	6.0729	6.10267	6.39178	5.85087	5.88254	6.25004	6.23833	6.2041	6.01717	6.1614	5.62597	6.02156	5.55528	5.63418	5.64409	5.693	5.93731	5.98854	5.64584	5.79306	5.92439	6.28598	6.4132	5.79625	6.26358	5.73958	6.1322	6.12879	5.91971	5.69033	5.89722	6.02948	5.98003	5.60651	5.67651	6.16412	6.26773	6.26573	6.44941	6.15517	6.22635	6.63617
ZNF550	5.10954	5.01947	5.32081	4.85031	4.47446	4.69417	4.72424	5.22796	4.85946	4.8334	4.75643	4.87581	5.00624	4.53058	4.81043	4.71529	4.7103	4.76087	5.077	4.75405	4.85935	4.89331	4.84824	4.91424	5.05607	4.66211	4.67152	4.98206	4.74327	4.78507	4.79376	4.717	4.68152	4.88872	4.98637	5.26717	4.71165	4.92867	4.57758	5.07908	5.02842	4.7605	4.88944	4.73661	4.76659	4.7839	4.65557	4.88371	4.84092
ZNF549	7.48867	7.25715	7.18596	7.56411	7.40944	7.46553	7.49453	7.92489	7.62823	7.48867	7.45982	7.11612	7.58368	8.05061	7.61559	7.96882	7.99452	7.60955	7.54929	7.07337	7.52257	7.58368	7.17068	7.3568	7.57718	7.02989	7.3851	7.29575	7.66014	7.60256	7.42207	7.79707	7.37906	7.44131	7.3069	7.37906	7.44131	7.46553	7.44131	6.98107	7.41068	7.21497	7.28018	7.46583	7.64237	7.81407	7.5517	7.71893	7.87263
ZNF548	6.69029	6.54255	6.39422	6.47151	6.64655	6.98028	6.6635	6.39594	6.99359	7.13117	6.35492	6.51141	6.92464	6.43027	6.91937	6.90882	6.89899	6.82988	6.9467	6.95445	6.6021	7.26786	6.60301	6.67201	7.29552	6.83478	6.18359	6.77216	6.82935	6.82303	6.39936	6.85502	6.7719	6.69292	6.89955	6.80647	6.60916	7.00454	6.76414	6.80771	7.12072	7.18869	6.54441	6.98437	7.13211	7.30541	7.27462	7.20173	7.22764
ZNF547	4.35745	4.44041	4.54808	4.29994	4.3331	4.21363	4.29443	4.23161	4.38307	4.07377	4.13366	4.60028	4.31816	4.32502	4.3316	4.07963	4.27429	4.29465	4.21435	4.26153	4.19513	4.2863	4.30947	4.34568	4.10677	4.37974	4.34209	4.27429	4.09908	4.40409	4.36772	4.45512	4.49992	4.15396	4.244	4.43131	4.38294	4.24121	4.32329	4.25406	4.34333	4.3033	4.16582	4.34432	4.35477	4.1308	4.08019	4.33842	4.26672
ZNF546	4.11654	4.13281	3.944	4.08463	4.08436	4.12034	4.35148	4.03984	4.05697	4.33331	4.13831	4.18669	4.27065	4.1372	4.22982	3.93516	4.13752	4.03824	4.12289	4.09869	4.10379	4.06881	4.01739	4.19665	4.33415	4.05347	4.24149	4.02947	4.1058	4.26688	3.91469	4.04605	4.13924	4.2111	4.26802	4.07273	4.13525	4.20944	3.92486	4.04494	3.98849	4.16662	4.16818	4.31893	4.10929	4.32564	4.29466	4.13859	4.31379
ZNF544	5.66757	6.05511	5.86609	5.89702	6.20559	6.02983	6.06285	6.07209	6.09893	6.53162	6.13865	5.99408	5.82031	6.4254	6.39363	6.2676	6.18761	6.11161	6.33004	6.33509	5.92644	6.24056	6.09381	6.0706	6.20382	6.21941	6.29341	5.82623	6.16843	5.95655	6.15962	5.99926	6.22001	6.07665	5.8887	6.30322	6.11426	6.03105	6.03522	5.69906	6.00073	5.95139	5.98772	6.04085	6.06145	6.14414	6.05657	6.08025	6.21984
ZNF543	4.90691	4.69352	4.85215	4.4966	4.67918	4.77431	4.76335	4.64728	4.81986	4.73634	4.52142	4.84078	4.6098	4.59275	4.70792	4.70682	4.77556	4.58611	4.81053	4.70609	4.64001	4.74075	4.64073	4.6266	4.99379	4.69154	4.61465	4.52708	4.67205	4.80421	4.81069	5.06852	4.6143	4.65167	4.80961	4.9151	4.61329	5.06531	4.72599	4.55642	4.80002	4.88269	4.59659	4.72275	4.77749	4.60148	4.69116	4.78857	4.59087
ZNF540	5.06744	4.35947	4.73336	5.02933	4.93872	5.18998	4.78805	4.66588	5.33239	4.99226	4.63632	4.53552	5.26091	4.61201	5.42665	4.95315	5.05136	5.32875	5.37156	5.4722	4.60669	5.18591	5.26376	5.10027	5.2861	5.33239	4.46189	4.84182	5.44105	4.9989	4.3903	5.20797	4.81701	4.72462	4.86872	5.14876	4.55778	5.00928	4.7754	4.86503	4.78454	5.29407	5.02409	4.94147	5.19023	5.47353	5.36115	5.05042	5.5571
ZNF536	4.67091	4.72094	4.58856	4.67761	4.58631	4.52035	4.58435	4.65463	4.67179	4.44619	4.62505	4.53909	4.45549	4.63625	4.38343	4.62116	4.60372	4.78653	4.83026	4.54877	4.76932	4.61923	4.73769	4.74589	4.64019	4.76071	4.98446	4.4582	4.64024	4.62454	4.5931	4.43884	4.53044	4.6961	4.48205	4.46182	4.69068	4.6354	4.82152	4.5037	4.67907	4.59062	4.77473	4.56276	4.71417	4.57907	4.52912	4.54133	4.65898
ZNF532	5.24142	5.43335	5.28797	5.72513	5.67668	5.79214	5.47573	5.67124	5.88202	5.61904	5.28848	5.77878	5.72495	5.53823	5.875	5.82718	5.73439	5.52021	5.59543	5.61844	5.69141	5.6793	5.43344	5.72495	5.8684	5.49817	5.40937	5.35182	5.51277	5.60414	5.14004	5.67967	5.73654	5.49414	5.68261	5.74229	5.67777	5.67631	5.5886	5.21856	5.3095	5.73555	5.22396	5.84954	5.69938	5.57377	5.65058	5.89797	5.9009
ZNF530	4.84348	4.70749	4.77152	4.79279	4.85272	4.792	4.83235	4.76958	5.00047	4.76267	4.82411	4.87456	4.74829	4.87362	4.83316	4.87444	4.89045	4.80631	4.84091	4.72306	4.60171	4.88171	4.716	4.70525	4.87242	4.99464	4.8253	4.6912	4.83638	4.88635	4.76039	4.88025	4.54009	4.60732	4.92367	4.85438	4.89303	4.76739	5.12697	4.61009	4.86365	4.7526	4.62512	4.71488	4.91234	4.69615	4.68882	4.80017	4.63164
ZNF529	6.26688	5.94457	6.2546	6.33445	6.19535	6.80538	6.28505	5.99608	6.84517	6.60144	5.55659	6.00437	6.47439	6.26561	6.75803	6.26284	6.61697	6.67526	6.74511	6.55605	5.84489	6.71124	6.43965	6.15505	6.87481	6.31225	5.81218	6.42951	6.55152	6.54251	5.95137	6.61786	6.264	6.21117	6.65278	6.62533	6.193	6.54565	6.25573	5.72269	6.40372	6.78312	6.10143	6.63811	6.86713	6.91116	7.10988	6.7533	6.63233
ZNF528	4.99843	5.14534	5.40908	5.2614	4.64687	5.17192	4.86833	5.23413	5.15676	5.01974	5.27042	4.77931	4.95657	4.93386	4.99453	4.80748	4.80282	5.26608	4.99717	4.87714	4.97342	4.88961	5.21991	4.89825	5.00611	4.99779	4.92916	4.79691	5.06483	4.91287	5.18975	5.27525	5.28474	5.34618	5.13128	4.61981	5.40635	5.09292	4.9869	5.54932	5.37864	5.27252	5.12979	4.987	5.02509	5.18134	5.02105	5.31771	5.28596
ZNF526	5.89818	5.91817	5.59504	5.96075	5.5089	5.82677	5.60117	5.95656	5.84766	5.81235	5.86022	5.66483	5.87998	5.6421	5.78278	6.21927	5.77929	5.8047	5.85074	5.58655	6.04649	5.70132	5.60634	5.83277	5.92163	5.27993	5.57184	5.60066	5.88777	6.06847	5.49158	5.6118	5.52725	5.64417	5.72421	5.56216	5.34767	5.84488	5.98773	5.36851	6.14968	5.87569	6.00959	5.80518	5.73928	6.23695	5.93256	6.03777	6.21625
ZNF524	6.46199	6.336	6.20285	6.24741	6.09795	5.9976	6.3641	6.05041	6.55973	6.17371	6.33729	5.99943	6.2557	6.39167	6.11057	6.44449	6.33729	6.12591	6.02887	6.32991	7.08544	6.43768	6.25629	6.43431	6.81608	6.33989	6.4313	6.40954	6.16636	6.45026	6.44824	6.06841	6.34654	6.06896	6.23807	6.05829	6.03313	6.3528	6.51724	6.40945	6.63829	6.45829	6.43956	6.29081	6.19201	6.35172	6.37035	6.46531	6.41358
ZNF521	4.79319	4.69386	4.78775	4.90672	4.70528	4.61514	4.56927	4.5815	4.56324	4.67187	4.52223	4.78443	4.87103	4.88099	4.55105	4.71657	4.68066	4.72424	4.55781	4.6712	4.70167	4.50475	4.79772	4.8732	4.59679	4.5406	4.57281	4.81084	4.87451	4.74604	4.86729	4.72542	4.51792	4.73558	4.69223	4.69405	4.60304	4.82921	4.70982	4.78367	4.64266	4.69548	5.02045	4.56966	4.68118	4.55629	4.97765	4.66225	4.44055
ZNF519	4.58287	4.50725	4.46497	4.49428	4.55266	4.49197	4.50837	4.43534	4.47146	4.70031	4.408	4.391	4.64918	4.38036	4.50248	4.46994	4.47808	4.51428	4.62435	4.57468	4.44985	4.80023	4.50623	4.65074	4.77443	4.49482	4.39792	4.63353	4.62345	4.49882	4.46329	4.40624	4.52025	4.45982	4.63937	4.48256	4.52722	4.52658	4.49428	4.49238	4.73714	4.66001	4.4192	4.68434	4.50733	4.66878	4.55166	4.69755	4.36203
ZNF517	4.6738	4.85758	4.78209	4.62469	4.68836	4.84593	4.71123	4.69295	4.7131	4.70362	4.72463	4.46081	4.54743	4.58353	4.66699	4.82678	4.52676	4.74078	4.61476	4.73605	4.70618	4.53031	4.72134	4.81567	4.70062	4.50504	4.5149	4.56416	4.70397	4.69538	4.55907	4.62234	4.69792	4.81362	4.59533	4.60617	4.48902	4.62255	4.52887	4.68618	4.57296	4.6596	4.78073	4.67281	4.82728	4.49098	4.47833	4.76271	4.62225
ZNF514	5.25052	4.61641	4.69574	5.61503	5.28121	5.59162	5.48165	5.19084	5.89638	5.50678	5.11947	5.40942	5.82036	5.45557	5.7355	5.76277	5.32923	5.80417	6.06663	5.39487	5.6971	5.53094	5.2579	5.80811	5.98621	5.20134	4.82593	5.54486	5.98018	5.90972	5.00933	6.00748	5.58568	5.39589	5.50251	5.46107	5.22664	5.51103	5.92239	4.81628	5.51219	5.86059	5.4549	5.92864	5.60787	6.47592	5.87912	5.85227	6.19696
ZNF513	6.10523	6.05189	5.98761	6.35491	6.38249	6.01843	6.20202	6.5753	6.44459	6.27977	5.99561	6.25131	6.18558	6.59246	6.30122	6.50814	6.38187	6.15594	6.23062	6.12436	6.43386	6.05341	6.35335	6.1347	6.06313	5.82059	6.21708	6.35491	6.33943	6.19309	6.3171	6.10719	6.37281	6.1121	6.34713	6.36696	6.03724	6.20555	6.49883	6.76965	6.43687	6.26464	6.18863	6.29413	6.14187	6.32435	6.40881	6.29413	6.47997
ZNF512	7.5172	7.07072	7.12523	7.33427	7.44667	7.44933	7.27798	6.81559	7.55663	7.32383	7.33427	6.82128	7.21842	7.13398	7.179	7.35171	7.54556	7.29507	7.43337	7.6488	7.07923	7.61456	7.36506	7.49626	8.04408	7.34033	7.18099	7.19581	7.40992	7.25632	7.34849	7.55071	7.05485	7.41453	7.13708	7.26349	7.09983	7.27893	7.17853	7.37756	7.30511	7.53582	7.27632	7.64191	7.35604	7.65897	7.72723	7.55961	7.54232
ZNF511	7.19972	7.01094	7.04847	7.36671	7.06328	7.27259	7.03044	7.2749	7.16519	7.24011	7.11447	7.24633	7.67568	6.89437	7.62462	6.91995	7.4309	7.17529	7.30519	7.16087	7.28923	7.14796	6.99364	7.20774	7.34963	7.01584	6.47111	7.29652	7.2177	7.4687	6.9669	7.30728	7.02649	6.92021	7.57404	7.13563	6.98049	7.22452	7.4353	7.15395	7.34727	7.57076	7.32081	7.36538	7.48923	7.44313	7.57653	7.46038	7.53909
ZNF510	5.90785	5.59006	5.57352	5.42971	5.72311	5.6121	5.64261	5.47422	5.43414	5.64198	5.36869	5.51522	5.46067	5.65605	5.6718	5.46655	5.56098	5.7339	5.79802	5.83073	5.6556	6.0266	5.66697	5.67021	5.97772	5.63648	5.53471	5.94747	5.80327	5.78112	5.55811	5.79146	5.60632	5.69078	5.70924	5.80948	5.76375	5.73381	5.62922	5.6813	5.77837	5.67585	5.77802	5.66752	5.60939	5.68545	5.6576	5.71853	5.48629
ZNF507	4.68268	4.55119	4.57383	4.6746	4.93254	4.84306	4.85895	4.57979	4.85192	4.78332	4.64507	4.78144	5.01999	4.81116	4.9376	4.83882	5.09746	4.88444	5.12858	4.88312	4.6963	5.30425	4.87949	4.78768	5.17648	4.77006	4.66311	4.83871	5.10468	4.99345	4.92991	5.08546	4.77677	4.85062	4.90838	4.87414	4.88484	5.06661	4.55583	4.6146	5.03262	4.89089	4.77675	4.91405	4.98157	5.0494	4.89156	4.98774	4.90777
ZNF503	6.17436	5.93112	5.2987	5.90191	5.72004	5.78108	5.92313	5.63717	5.7366	5.44773	6.38605	5.90459	5.80482	6.20708	5.55304	6.4374	6.08788	5.67402	5.74826	5.94876	7.03177	6.1669	5.5665	6.04297	6.01673	6.17405	5.45664	5.99816	5.42115	5.54702	5.79929	5.84054	5.54343	6.05865	5.9156	5.49243	5.24392	5.87038	6.329	6.05939	6.0061	5.80865	6.1094	6.01019	6.01325	5.96988	5.77943	6.25168	5.84968
ZNF502	5.19921	4.93749	5.2002	5.06758	5.35743	5.09454	5.20951	5.08964	5.26439	5.25332	5.09299	4.99156	5.16091	4.99463	5.48135	5.35775	5.29683	5.27285	5.60105	5.26782	5.55766	5.5471	4.92145	5.3622	5.75639	5.51596	5.20476	5.01136	5.35287	5.46499	5.01925	5.18064	5.38841	5.2379	5.39514	5.23034	4.9341	5.38852	5.30889	5.14902	5.41985	5.33599	4.77009	5.35691	5.11439	5.41471	5.3981	5.78845	5.17701
ZNF501	4.34401	4.19688	4.13905	4.29004	4.31271	4.41766	4.49788	4.34345	4.37857	4.45613	4.21308	4.6375	4.40198	4.41527	4.56287	4.31195	4.52126	4.32306	4.41214	4.29144	4.37094	4.47194	4.21541	4.31911	4.64257	4.23149	4.3095	4.04978	4.25599	4.43589	4.16485	4.24855	4.15321	4.38145	4.33865	4.28663	4.33986	4.30276	4.29138	4.37383	4.34319	4.17687	4.13054	4.43271	4.50261	4.35502	4.47845	4.42937	4.41815
ZNF500	5.98595	5.20917	6.21488	5.97874	6.06319	5.81984	5.98097	5.72266	6.29112	5.91897	6.20105	5.40794	5.94873	6.0031	5.91651	6.36001	6.1201	5.94177	6.09501	6.25963	5.96362	6.10824	5.78868	6.18813	6.25708	5.83876	5.61133	5.60143	6.09165	5.97842	5.845	6.03499	5.71639	6.07822	5.80467	5.82102	5.62379	5.68541	5.93036	6.19076	6.35942	6.11613	6.33979	6.10855	5.94303	6.30119	6.33656	5.81008	6.55909
ZNF497	4.69836	4.57161	4.79997	4.6016	4.38548	4.57736	4.72194	4.75262	4.40039	4.59176	4.74524	4.40935	4.49372	4.61284	4.50241	4.5161	4.63939	4.51829	4.41762	4.66044	4.56788	4.49421	4.67025	4.57126	4.54977	4.55579	4.63966	4.65605	4.44686	4.40153	4.42885	4.58283	4.62876	4.67005	4.5221	4.45345	4.4808	4.52924	4.63571	4.38166	4.59554	4.49825	4.82026	4.47541	4.74685	4.684	4.52614	4.68415	4.66871
ZNF496	4.90061	4.86096	4.8206	4.86155	4.94621	5.02511	4.79731	4.96747	4.87688	4.95544	4.79389	4.97932	4.99511	4.92104	5.03402	4.83379	5.04941	4.86264	4.96867	4.88708	4.883	4.90793	5.04003	4.99176	4.85791	5.08973	5.01407	4.71526	4.97649	4.93654	5.01055	4.83868	4.8519	4.76698	4.85254	4.89124	5.0471	5.09502	4.86236	4.93188	4.82253	4.82623	4.90573	4.9928	4.90693	4.95896	4.83824	5.01192	5.0468
ZNF493	7.07113	6.3499	7.03666	7.3056	7.35774	7.07938	6.81342	7.27867	6.83673	6.93526	7.27823	6.56344	7.17598	7.25276	7.17421	7.26444	7.13358	6.81102	6.88779	6.434	6.30539	6.6069	6.53113	7.11329	6.66507	6.68846	6.59964	6.49633	6.87888	6.75548	6.83637	7.12147	6.95932	6.98807	6.66384	6.91795	6.58621	6.96772	6.60405	6.40762	6.33678	6.71137	6.8415	7.24589	7.12937	7.59711	7.24322	6.81308	7.64402
ZNF491	5.10656	5.6914	5.22122	5.01616	5.01119	4.99715	5.0396	4.98085	5.00251	4.86962	5.13542	4.92409	4.97663	5.00924	4.92212	4.83227	4.78387	5.028	5.05995	4.99606	5.03823	5.00311	5.07039	5.17766	5.10482	5.05002	5.39111	5.02312	5.10995	5.05705	5.20057	5.089	5.01452	5.02268	5.01972	5.18279	5.12006	5.12264	4.96178	5.23154	4.98595	4.9784	4.99236	4.8949	4.81896	5.00656	4.85386	5.02573	5.02403
ZNF490	5.73505	5.14217	5.54623	5.49381	5.60394	5.6953	5.56665	5.77469	5.63868	5.44301	5.78033	5.72638	5.36168	5.44687	5.65864	5.69421	5.76033	5.47796	5.69087	5.37313	5.65347	5.62188	5.75869	5.58692	5.59071	5.19812	5.5491	5.82034	5.7271	5.97678	5.30177	5.84439	5.30359	5.72536	5.71618	5.36498	5.42061	5.89556	5.6866	5.66947	5.19702	5.50059	5.68594	5.79642	5.57342	5.89177	5.55691	5.60918	5.66623
ZNF485	4.50862	4.38423	4.32903	4.33876	4.70109	4.79209	4.94331	4.83573	4.87674	4.87188	4.73802	4.37658	4.76396	5.04705	4.90707	5.11754	4.92688	4.43044	4.60183	4.25603	4.78808	4.76653	4.3894	4.81744	4.82422	4.86611	4.62923	4.30289	4.82134	4.70267	4.58245	4.65739	4.48757	4.50051	4.7781	4.59106	4.56603	4.50953	4.41384	4.39964	4.62098	4.53872	4.34255	4.89993	4.97003	4.77655	4.49684	4.72419	4.73632
ZNF484	4.76844	4.81678	4.71491	5.05343	4.68044	4.84099	4.83542	5.08295	5.00643	4.6794	4.61653	4.88633	4.63769	4.81616	4.90726	4.71074	4.84906	5.14644	5.19211	4.97212	5.05343	5.25568	5.04269	4.94694	5.05744	5.16854	5.02729	4.99303	5.11041	5.20612	4.89416	4.87093	5.09194	5.00567	4.96743	5.0314	5.0159	4.87848	5.04472	4.96012	4.98547	5.01979	4.96626	4.69758	4.89711	4.794	4.96754	5.0256	4.88664
ZNF483	5.87739	5.82679	5.61196	5.98319	6.15634	6.50518	6.54767	7.00182	6.75393	6.39299	6.43701	5.83103	6.77062	7.25172	6.75515	7.36342	6.98699	6.07171	6.17192	5.60596	6.00505	5.65391	5.58301	5.66293	5.72164	5.49379	5.78559	5.79888	6.37529	6.05826	5.88227	6.3276	5.92242	6.06864	5.88067	6.11412	6.14064	6.10458	6.15031	5.40684	5.91191	5.53546	5.83732	6.44259	6.67466	6.76747	6.61933	6.5777	7.21062
ZNF480	5.47161	5.14607	5.20897	5.58544	5.43407	5.59476	5.88525	5.35373	5.99097	5.57466	5.53974	5.29044	5.60436	5.61897	5.50699	5.71474	5.72776	5.42811	5.4881	5.3999	5.42037	5.43026	5.55716	5.5314	5.71152	5.60988	5.23492	5.64007	5.71404	5.57396	5.27821	5.53271	5.1885	5.44497	5.27706	5.72989	5.41732	5.59146	5.50798	5.33118	5.71068	5.7224	5.36995	5.65985	5.74037	5.70854	5.61225	5.57033	5.58791
ZNF474	4.74712	4.53643	4.82376	4.77881	4.74993	4.63153	4.6392	4.6656	4.49782	4.69705	4.56485	4.56919	4.78668	4.46758	4.60711	4.84611	4.59169	4.71762	4.75389	4.48121	4.64003	4.50353	4.72207	4.74528	4.60506	4.83817	4.56609	4.74541	4.67761	4.69484	4.57073	4.54418	4.69299	4.53148	4.56584	4.59868	4.75706	4.5989	4.41525	4.84909	4.95143	4.88056	4.6481	4.59362	4.69232	4.68008	4.72031	4.69597	4.55065
ZNF473	5.62071	6.00363	5.99648	5.88291	5.32596	5.43641	5.49255	5.61448	5.5086	5.42682	5.6493	5.4764	5.38055	5.49071	5.2777	5.48585	5.24779	5.76283	5.81322	5.92814	6.10109	5.82235	5.9593	5.89589	5.80622	5.95091	6.27112	5.57969	5.4579	5.70191	5.60485	5.65416	5.77441	5.72184	5.60739	5.60509	5.69963	5.54716	5.74449	6.00821	5.69769	5.5823	5.85968	5.40425	5.41875	5.33761	5.40003	5.33358	5.55591
ZNF471	4.23904	4.21875	4.30975	4.29012	4.30683	4.26449	4.38052	4.35492	4.46123	4.3835	4.45065	4.34343	4.43148	4.2465	4.43606	4.30696	4.35025	4.37963	4.2306	4.4002	4.37088	4.45722	4.37659	4.44366	4.55807	4.32583	4.35571	4.31282	4.46801	4.50262	4.5667	4.38432	4.35102	4.24339	4.62411	4.5089	4.21596	4.35213	4.39498	4.40397	4.32349	4.50199	4.41998	4.40865	4.42163	4.40432	4.37461	4.43754	4.50618
ZNF468	6.443	6.08706	6.02753	6.08152	5.77781	6.23036	6.15966	6.14524	6.07937	6.16715	6.12506	6.01907	6.26699	6.28847	6.27329	6.28616	6.01451	5.71366	6.26861	5.88512	6.12015	5.95232	5.97638	6.00483	6.10159	5.88675	6.24111	6.14731	6.29969	6.34502	6.42091	6.12979	6.01535	6.2525	6.28456	6.04692	6.13701	6.17552	5.99432	5.94654	6.02071	6.16643	6.10626	5.90126	6.42762	6.18905	5.9716	6.11195	6.13587
ZNF467	6.592	6.67278	7.10594	7.30991	6.75029	6.71723	6.23391	7.26678	6.06943	6.76038	6.6484	6.88748	6.90277	6.37976	6.81233	5.80632	6.44835	7.30106	7.17879	6.78345	6.59055	6.15734	7.49422	7.25139	6.16207	7.41192	6.57501	6.87339	6.89998	7.16554	7.30257	7.30399	6.99018	6.7621	6.99556	7.07403	7.22717	6.7867	6.55769	6.32992	6.57232	6.84561	6.91195	6.23986	6.36982	6.29041	6.28487	6.11921	6.78534
ZNF462	4.84434	5.06166	4.88849	5.06509	4.84316	4.89711	4.89361	4.90428	4.77888	4.855	4.82834	4.77309	4.97902	4.86774	4.90983	4.96921	5.00395	4.90458	4.85825	4.69334	4.6754	5.09429	5.07924	4.91462	5.06588	5.15119	4.81974	4.87646	4.88189	4.8421	4.89756	4.96327	4.83165	4.8611	4.87324	4.77624	5.03528	5.11365	4.84005	5.1492	4.99665	4.88061	4.86997	4.86309	4.7656	4.93605	4.8052	4.97601	4.85269
ZNF460	5.04607	5.04424	5.1908	5.13698	5.28482	5.47816	5.39124	5.46262	5.25889	5.36287	5.3163	5.61594	5.40408	5.35298	5.61249	5.3258	5.50791	5.24415	5.2577	5.28737	5.00925	5.36973	5.29645	5.07599	5.39563	5.24171	5.21879	5.23451	5.0925	5.2571	5.44645	5.36372	5.37146	5.13437	5.33822	5.28192	5.2895	5.33162	5.31023	5.31173	5.19517	5.28281	5.26299	5.40506	5.35994	5.4873	5.55275	5.56929	5.19745
ZNF451	6.79082	6.36128	6.99432	7.27058	7.0636	7.29579	6.75304	6.56027	7.23406	7.28837	6.95921	6.47255	6.89755	7.05155	7.14611	7.2319	7.42799	7.46328	7.51834	7.24118	7.08588	7.7337	7.14102	6.78007	7.80496	7.02094	6.73565	7.01432	7.37021	6.8261	6.92038	7.18032	6.91234	6.86597	7.20948	7.26221	6.8825	7.24284	7.43469	6.89655	7.02474	7.14987	6.99091	7.09851	7.21727	7.01017	7.38839	7.20003	6.9424
ZNF45	5.62877	5.4602	5.47847	4.97525	5.25582	5.65251	5.43027	5.21807	5.63959	5.44404	5.49543	5.70599	5.51349	5.37071	5.70952	5.60783	5.75893	5.5718	5.75893	5.62204	5.74543	6.02199	5.13917	5.51446	6.04196	5.65497	5.40769	5.33399	5.5394	5.73915	5.25582	5.53974	5.48711	5.72045	6.08167	5.87239	5.19877	6.01126	5.68686	5.48148	5.57329	5.82272	5.44506	5.65086	5.86604	5.76665	5.65546	6.02734	5.41291
ZNF449	5.63744	6.03449	5.95077	6.1093	5.6877	5.8045	5.84454	5.83523	5.87032	5.65964	5.93082	5.59516	5.72962	5.69314	5.83054	5.88851	6.01397	5.75263	5.81641	5.92642	5.98811	6.02419	5.73789	5.87185	5.95297	5.89637	5.62905	5.93625	6.02184	5.727	6.18316	5.56292	5.71198	5.55942	6.06984	5.81089	6.01775	5.96324	6.0235	5.78568	6.46625	5.90182	6.0321	5.8015	5.83236	5.80775	5.59943	5.75029	5.75965
ZNF446	6.12879	6.39258	6.04582	5.8186	5.98526	5.90928	6.00209	6.2102	6.13599	5.86515	5.81389	6.1366	5.99871	5.99078	6.04605	6.01685	6.0822	6.02253	5.97079	6.15023	6.29314	6.29748	6.03439	6.07462	6.4329	6.00199	6.28151	6.15023	5.86857	6.06979	5.91718	6.03439	5.9138	6.16347	6.09924	6.11436	6.23235	6.17567	5.97351	6.15178	6.30906	6.28439	6.11895	6.10853	5.95228	6.12242	6.02249	6.26827	6.02142
ZNF445	6.08095	5.62201	5.69353	5.52644	5.56361	5.82641	5.84103	6.32193	5.77751	5.77707	5.5197	5.78004	6.07729	5.88365	5.99335	6.00693	5.83173	5.75563	5.77772	5.52441	5.54593	5.59784	5.58977	5.6397	5.69527	5.71203	5.56512	5.70874	6.03864	5.8061	5.6569	5.85172	5.71392	5.64247	5.77055	5.66325	5.61166	5.98956	5.68257	5.70769	5.77225	5.76084	5.5152	5.94892	5.95477	6.17932	5.66767	5.91061	6.15876
ZNF444	5.9171	5.78809	5.58738	5.90684	5.89248	5.65793	5.79529	5.5957	5.90828	5.84756	6	5.78733	5.76431	6.13243	5.70355	6.07093	5.77788	5.77402	5.68052	6.1335	5.93998	6.05231	5.98647	6.04471	6.13758	5.8217	5.91355	5.5196	5.84921	5.6633	5.93385	5.79688	5.77572	5.84122	5.69286	5.76925	5.68842	5.80751	5.89534	5.80369	6.02875	5.86168	5.83437	5.82267	5.72039	5.84974	5.9474	5.79704	5.62503
ZNF443	6.28038	5.85068	5.58834	6.16216	5.96134	6.21251	6.08846	6.25389	6.40819	6.15988	5.70047	6.04633	6.10445	5.97517	6.21224	6.0692	6.30503	6.47961	6.58421	6.61264	6.23465	6.63738	6.65722	6.07805	6.71485	6.23657	6.41353	6.53899	6.37456	6.79075	6.16879	6.33708	6.28124	6.23026	6.364	6.22335	6.08206	6.24825	6.16657	6.00817	6.51911	6.24729	6.04304	6.20497	6.27474	6.1922	6.28729	6.42294	6.43303
ZNF442	4.61475	4.87212	4.67593	4.82637	4.50719	4.53941	4.72934	4.42554	4.65556	4.71485	4.46293	4.37029	4.35079	4.46542	4.43371	4.33701	4.3668	4.64018	4.71835	4.64845	4.47799	4.6412	4.85494	4.78599	4.47712	4.82399	4.80936	4.50353	4.64282	4.67909	4.56577	4.4316	4.63266	4.56952	4.60747	4.79081	4.65646	4.59007	4.53391	4.73321	4.62204	4.73653	4.79073	4.54387	4.52795	4.40949	4.43268	4.5579	4.4882
ZNF441	4.42296	4.56942	4.34249	4.25901	4.41762	4.51069	4.51344	4.37992	4.42323	4.36831	4.2964	4.35373	4.25633	4.53655	4.20269	4.42468	4.5321	4.34612	4.44471	4.1929	4.30606	4.76624	4.43041	4.50159	4.76079	4.35248	4.29404	4.56452	4.57393	4.70918	4.15185	4.26162	4.3739	4.36111	4.47502	4.54266	4.33926	4.31393	4.43958	4.30336	4.42519	4.45852	4.30931	4.5704	4.42743	4.57887	4.56946	4.47133	4.34148
ZNF44	4.4985	4.3314	4.47047	4.43571	4.24874	4.31756	4.40459	4.55348	4.40827	4.37072	4.34287	4.25602	4.43379	4.51774	4.37379	4.3417	4.33679	4.35309	4.23521	4.52307	4.51039	4.26636	4.07022	4.35248	4.56991	4.26866	4.42984	4.33177	4.44571	4.66736	4.51625	4.37142	4.31224	4.31639	4.24552	4.35581	4.61007	4.27117	4.4521	4.33938	4.39571	4.47448	4.39577	4.50894	4.26844	4.36358	4.45253	4.37866	4.36344
ZNF439	5.48066	5.23809	5.56811	5.37926	5.46761	5.71895	5.67986	5.46438	5.58305	6.03012	5.65334	5.04929	5.66003	5.20458	6.00222	5.63291	5.88114	5.72701	5.87892	5.82729	5.18097	5.41351	5.13403	5.40575	6.0048	5.51296	4.83293	5.49716	5.76537	6.39737	4.97734	5.74997	5.25343	5.20264	5.43326	5.37626	5.31862	5.65632	5.31757	5.20323	5.38969	6.06275	5.2812	5.93215	5.9238	5.60965	5.95858	6.31545	5.98419
ZNF438	6.40731	6.46873	6.48741	6.40473	6.34687	6.25957	6.22725	7.2271	6.34536	6.42331	6.57231	6.8044	5.95697	6.70371	6.06478	6.24325	6.29113	6.67357	6.33233	6.89081	6.97679	6.55511	6.92092	6.47196	6.14908	6.3707	6.93814	6.6487	6.537	6.37163	6.98656	6.41812	6.81189	6.75647	6.86593	6.59394	6.79608	6.5425	6.87271	6.78415	6.26148	6.19858	6.54247	6.1465	6.02621	6.05567	5.83741	6.00994	6.34702
ZNF436	6.00864	5.16638	5.62056	5.54846	5.53935	5.75435	5.6643	5.77236	5.48291	5.5493	5.89853	5.74978	5.70129	5.96901	5.7487	5.65946	5.75604	5.51974	5.44117	5.90802	5.43395	5.93572	5.89589	5.78612	5.5503	5.76525	5.80468	5.97956	5.91781	5.75197	5.80368	5.70592	5.91363	5.65426	5.80544	5.52096	5.89753	5.74316	5.75512	6.03857	5.36471	5.69344	5.75506	5.6348	5.62473	5.913	5.5006	5.49414	5.86175
ZNF432	6.0345	6.66729	6.31162	6.26415	5.49528	5.81973	5.83626	6.05955	6.26602	6.29324	5.58623	6.00662	6.01528	6.12581	6.25882	5.94473	6.26676	6.39121	6.13007	6.2344	5.97203	5.9149	6.24393	5.81063	5.95031	5.89657	6.52943	6.07115	6.02659	6.19986	6.22949	5.99922	5.90498	6.05638	6.03764	6.17453	5.86152	5.92458	5.99981	6.38658	6.13146	5.83154	6.30333	5.96447	6.10198	5.74796	6.00935	6.0605	6.20011
ZNF431	5.78119	5.21654	5.44809	6.23174	5.93451	6.18209	6.35906	5.99296	6.21152	5.88895	5.47242	6.23523	6.13299	6.14506	6.22239	6.17469	5.9665	6.00038	6.13036	5.5036	5.48732	6.00831	5.83833	5.81272	5.81024	5.5473	5.47977	5.70582	6.24003	6.26256	5.67491	6.39087	5.88999	5.46751	6.18635	6.17815	5.65289	5.88964	5.9082	5.60761	5.53311	5.95858	5.34956	6.15338	6.27854	6.07312	6.31174	6.23568	6.46233
ZNF430	9.58145	9.21674	9.50851	9.75647	9.93388	9.992	9.74998	10.2386	9.86581	9.79895	9.9076	9.65995	10.1395	10.2542	10.132	10.014	10.0828	9.52866	9.52384	8.87444	9.19499	9.13782	9.21293	9.34114	9.21674	9.14098	8.89531	9.52384	9.76299	9.63207	9.55379	9.60443	9.58145	9.51355	9.45996	9.40744	9.63207	9.65995	9.46888	9.05474	9.53564	9.55066	9.67942	10.0719	10.1266	10.0524	9.98085	9.80122	10.3781
ZNF43	5.75199	5.86073	6.08449	5.8928	6.4763	6.42254	6.10828	6.08693	6.11105	6.02251	6.11376	6.33854	6.45188	6.12986	6.22237	5.96798	6.15481	6.02417	5.85238	5.55839	5.6902	5.88039	5.94104	5.81765	5.81449	5.83536	5.62495	5.71537	5.73204	6.11712	5.88315	5.84418	5.87537	6.0227	5.85706	5.82308	6.21061	5.90047	5.7748	5.96099	5.92251	5.98466	5.80167	6.13545	6.28881	6.07839	6.29613	5.99908	6.14084
ZNF426	6.04624	5.5658	5.85949	6.1352	5.80513	6.11858	5.93423	5.9738	5.91806	6.08326	5.84742	5.78714	5.72999	6.12056	5.91016	6.30041	6.05232	6.18179	6.33871	6.06861	6.13162	6.23302	5.99964	6.11554	6.53581	5.97721	6.09786	6.06415	6.29912	6.67307	5.83099	6.04411	5.69833	5.98901	6.05618	5.98358	5.94614	6.11414	6.33245	5.58599	6.46466	6.05162	6.05472	6.04648	6.02174	6.34681	5.92861	5.95534	5.9717
ZNF425	4.93573	4.4169	4.41962	4.52872	4.49362	4.44561	4.55293	4.56878	4.49151	4.63549	4.52943	4.58772	4.56661	4.67421	4.4787	4.5599	4.68922	4.43996	4.24404	4.48787	4.33391	4.64878	4.36248	4.37562	4.79862	4.59239	4.36962	4.51428	4.53961	4.57907	4.69135	4.56926	4.66823	4.53253	4.50315	4.61045	4.826	4.60796	4.63398	4.39039	4.49433	4.56645	4.4302	4.57087	4.55833	4.53039	4.54998	4.63699	4.5077
ZNF423	4.43387	4.33973	4.46501	4.34229	4.32394	4.56225	4.51568	4.28438	4.36754	4.34057	4.38625	4.2507	4.54188	4.35476	4.32916	4.37641	4.26968	4.52162	4.30112	4.38191	4.52662	4.57512	4.38986	4.48205	4.35001	4.65013	4.33188	4.52809	4.23578	4.59821	4.33408	4.57444	4.57735	4.301	4.37315	4.41803	4.56469	4.42418	4.29828	4.42925	4.29917	4.43155	4.41243	4.41898	4.46893	4.63498	4.37363	4.51048	4.32114
ZNF420	5.43943	5.10968	5.17418	5.2585	5.54884	5.78876	6.04889	5.37699	6.12788	5.25072	5.32501	5.60126	6.05005	6.0902	6.05505	6.06832	6.11136	5.16883	5.30344	5.01621	5.04232	5.03966	5.05135	5.02006	5.23847	5.07702	5.01749	5.32083	5.52072	5.70279	5.31987	5.56485	5.186	5.24284	5.92528	5.35874	5.05479	5.68845	5.06198	4.81518	5.24517	5.5916	4.9881	5.88028	5.8305	6.08511	5.94221	6.47743	5.84204
ZNF419	6.20299	6.23874	5.1409	5.97466	6.16854	6.10968	6.16777	5.95502	6.13143	6.29106	5.87612	5.73715	5.98535	5.85213	6.54249	5.74499	6.08816	5.95691	6.36235	6.24535	5.8317	6.33648	6.01128	5.93782	6.42173	5.99831	6.26486	5.98189	6.05942	6.2809	6.00412	6.06542	5.88855	6.08469	6.21084	6.42129	5.95925	6.04843	5.88088	5.92951	6.14438	6.24903	6.01252	6.37903	6.51544	6.47657	6.35943	6.24434	6.43982
ZNF418	4.90658	4.90451	5.12602	5.09932	5.06516	5.21265	4.89479	5.07998	5.20531	5.24383	5.05251	5.09875	4.86951	4.85883	5.0681	5.05302	5.18162	5.1746	4.99133	5.0375	4.89895	5.06783	5.30966	5.011	5.19025	4.97358	5.04854	4.94752	5.13925	5.06848	4.80235	5.35864	5.18113	4.9401	5.26206	5.05582	5.16816	5.19444	5.19922	4.64221	5.03612	5.34825	4.83585	5.27367	5.29874	5.1698	4.99123	5.03497	5.03951
ZNF417	4.59762	4.73342	4.79626	4.81768	4.28811	4.38788	4.39343	4.77126	4.37731	4.48029	4.4231	4.33237	4.43881	4.50382	4.39195	4.52559	4.40171	4.8359	4.83301	4.31381	4.54096	4.66831	4.69707	4.63727	4.69	4.71112	4.83436	4.636	4.52544	4.73139	4.6391	4.75515	4.48936	4.52814	4.40818	4.67239	4.78714	4.50595	4.19747	4.60797	4.46662	4.53088	4.44103	4.46047	4.53771	4.30956	4.36691	4.40835	4.69774
ZNF416	5.80498	5.19483	5.01658	5.6173	5.42238	5.43573	5.6016	5.5325	5.72475	5.47065	5.26587	5.31844	5.41827	5.63317	5.49676	5.55744	5.47065	5.29379	5.6542	5.77155	5.76498	5.88904	5.78447	5.60513	5.94155	5.45285	5.35127	5.50387	5.70532	5.78505	5.49723	5.64024	5.50474	5.37101	5.67123	5.5971	5.34573	5.46042	5.61221	5.54534	5.50865	5.96771	5.29302	5.56274	5.58985	5.35874	5.36664	5.56757	5.25749
ZNF415	4.45979	4.74999	4.85633	4.79505	4.73291	4.72864	4.41069	4.84126	4.55463	4.73325	4.58898	4.50816	4.5358	4.51709	4.71048	4.48183	4.48941	4.68201	4.99306	4.79715	4.80259	4.89008	4.91884	4.77208	4.5668	4.47636	5.02399	4.46916	4.65704	4.60545	4.5357	4.43914	4.56986	4.33299	4.60449	5.11531	4.91554	4.63144	4.58358	4.62802	4.50607	4.76019	4.72019	4.57715	4.45734	4.49723	4.27001	4.65199	4.52259
ZNF414	5.59915	5.3515	5.49876	5.47218	5.37035	5.3691	5.44414	5.41064	5.44883	5.51325	5.35651	5.38848	5.41754	5.71615	5.45357	6.03782	5.48901	5.41975	5.46591	5.72089	5.63572	5.55959	5.51805	5.32025	5.74307	5.3806	5.39659	5.60523	5.27038	5.31774	5.55818	5.40236	5.3399	5.56163	5.1152	5.64014	5.50906	5.4129	5.38167	5.93281	5.59277	5.61138	5.90049	5.37906	5.36021	5.4002	5.29627	5.34594	5.14018
ZNF410	7.21504	7.28815	7.19598	7.24995	7.30351	7.21362	7.27699	7.30565	7.0408	7.13595	7.02148	7.0541	7.28563	7.2168	7.23385	7.3227	7.27983	7.35835	7.43972	7.65675	7.35911	7.40221	7.29387	7.37162	7.47127	7.31153	7.51045	7.16237	7.34813	7.34473	7.2704	7.24242	7.28997	7.46018	7.40181	7.29315	7.29387	7.02831	7.50513	7.10191	7.38581	7.25611	7.25215	7.28639	7.21369	7.46569	7.27597	7.28933	7.33775
ZNF41	5.06367	5.30631	5.03338	4.94	5.08095	5.16436	4.70528	4.89458	4.83162	5.26702	5.05363	5.15267	5.0765	5.05737	4.73144	4.87394	5.02666	4.93637	5.03651	5.06201	4.79695	5.14189	5.05207	4.76238	5.34812	5.15717	5.05503	5.37426	5.47592	4.94207	5.20455	5.45949	5.07524	5.27425	5.14089	4.89476	4.93486	5.1861	5.14961	5.25245	4.90378	4.93426	4.76295	4.82057	4.61639	5.04759	4.73658	5.02765	4.83464
ZNF408	6.48165	6.48754	6.35372	6.6101	6.38243	6.22817	6.37214	6.3593	6.45618	6.19015	6.3428	6.32981	6.14278	6.58814	6.27224	6.4317	6.46081	6.45766	6.27254	6.43662	6.67703	6.57008	6.50676	6.32255	6.75563	6.65415	6.76247	6.68203	6.32543	6.32404	6.60197	6.39718	6.42616	6.43774	6.3029	6.13815	6.29401	6.25846	6.23764	6.6218	6.63319	6.35168	6.3958	6.35747	6.24782	6.30007	6.19858	6.45484	6.04363
ZNF407	4.71759	4.59089	4.321	4.67772	4.47728	4.49176	4.66319	4.51193	4.6637	4.4059	4.42939	4.31901	4.37671	4.52224	4.4327	4.43935	4.34555	4.70141	4.54435	4.48046	4.43243	4.69881	4.72463	4.58444	4.62761	4.53252	4.8639	4.63397	4.55149	4.63251	4.48652	4.78773	4.80442	4.62014	4.4947	4.52085	4.67081	4.48485	4.41999	4.50386	4.56966	4.52258	4.56511	4.517	4.37372	4.55886	4.33356	4.43496	4.41443
ZNF404	4.81254	4.57553	4.69368	4.54798	4.91976	5.3695	4.85433	4.76103	4.68273	5.09741	4.81821	4.55693	5.23801	5.52878	5.22646	5.25318	5.46114	4.83417	4.7308	4.86555	4.3455	4.76129	4.70991	4.8162	4.85035	4.72873	4.56421	4.82384	4.54628	4.66993	4.31007	4.80311	4.22301	4.64077	4.5434	4.49356	4.6478	4.75873	4.93244	4.68276	4.4113	4.42901	4.54147	4.96024	4.76544	4.81337	5.06975	4.98031	4.81999
ZNF398	6.00194	5.89695	5.91906	6.02539	6.16906	5.97567	6.0086	6.1112	5.94071	6.03705	6.09698	5.98879	6.18716	6.19044	6.11364	6.40317	6.45	5.97923	6.05474	5.62091	5.71583	5.6122	5.7528	5.89432	5.7893	5.66909	5.75185	5.98397	6.17603	6.31326	6.09123	6.33988	5.98063	5.96017	5.81784	5.97377	5.96095	5.893	5.8251	5.77027	6.04837	5.86377	5.9319	6.16882	6.18497	6.41389	6.22422	6.29912	6.59179
ZNF397	5.74445	6.02343	5.61784	6.70475	5.70586	5.99809	5.70342	6.10644	5.66001	5.95668	5.87007	5.576	5.95313	5.82037	5.75784	6.05285	5.69736	6.75046	6.35839	6.12106	5.99648	6.51485	6.37057	6.66263	5.87073	6.3697	6.63268	5.92459	6.53305	6.18906	6.09475	6.07357	6.11493	6.02548	5.82676	5.87515	5.61236	5.73076	5.85968	5.61497	5.65259	5.78736	5.11842	5.75391	5.69915	5.88272	5.80618	5.47849	6.21542
ZNF396	4.69506	4.60655	4.57918	4.41301	4.32791	4.56245	4.48293	4.67096	4.54355	4.4725	4.53253	4.58519	4.6888	4.49951	4.53042	4.44892	4.49827	4.36643	4.33371	4.45286	4.48723	4.5144	4.32096	4.54811	4.50423	4.6197	4.339	4.44785	4.38066	4.50069	4.47149	4.35674	4.60984	4.62061	4.48704	4.72459	4.34881	4.46554	4.40153	4.53617	4.73659	4.52387	4.56237	4.46933	4.46387	4.48171	4.47226	4.50302	4.63043
ZNF395	7.13465	6.9121	7.36105	7.09796	7.16548	6.96042	6.78981	6.70687	7.65115	7.18195	7.05615	6.70356	6.9293	6.87224	6.77815	7.18145	6.72664	7.02766	7.2375	7.62022	7.6243	7.63734	7.5094	7.38171	8.0266	7.50074	6.71112	7.00967	7.0188	7.23297	7.12834	7.35353	6.7073	7.0487	6.96186	6.90315	6.80563	7.26131	7.29957	6.95354	7.39208	7.71078	7.10122	7.49617	6.8638	7.3932	7.52021	7.45001	7.25435
ZNF394	8.91405	8.92666	8.78802	9.32411	8.62929	8.99058	9.0018	9.954	9.60786	9.177	9.19668	8.25005	9.26473	10.0271	9.36405	10.2945	9.75597	9.64952	9.64592	8.83323	9.51778	9.22438	8.83126	9.1256	9.48712	8.60807	9.23165	8.56812	9.64592	9.38728	8.67353	9.66779	8.80651	8.93518	8.68132	9.21205	9.03591	9.05301	9.24451	8.34081	9.24833	8.31694	8.85588	9.15622	9.50729	9.79718	9.44781	9.63924	10.2543
ZNF384	6.96584	6.69678	6.90236	6.842	7.23827	6.96063	6.99306	7.00172	7.06358	6.99593	6.90437	6.94821	7.05919	7.33732	6.97021	7.03441	6.97233	7.02257	6.87641	6.97757	6.9398	7.14027	7.2374	6.91845	7.09303	7.04483	7.01382	6.92479	6.85344	6.94303	7.05731	7.02181	6.91464	6.94705	7.0124	6.93568	6.92272	6.74477	6.92272	7.04841	7.01739	6.93238	7.11489	6.9931	6.91506	6.91877	6.93125	6.98707	7.16276
ZNF383	5.69456	5.75574	5.27315	5.51848	5.84991	6.01027	5.87773	5.87416	6.21387	5.97392	5.43767	5.72541	5.96921	5.85246	6.16047	5.73847	6.25478	5.68175	5.76872	5.44768	5.59389	5.74052	5.53465	5.43981	5.9661	5.43843	5.20453	5.95057	5.92542	5.99628	5.56992	6.02821	5.91072	5.48711	6.17809	5.84715	5.62638	5.7574	5.86345	5.28235	5.76988	5.86878	5.40584	5.98129	5.96736	5.98947	5.93804	6.08056	5.86169
ZNF382	4.80619	5.29187	4.77004	5.16561	5.05768	5.37896	5.04403	5.04224	4.86921	4.97537	5.07787	4.94463	4.8747	5.19021	5.02547	4.82317	4.92551	4.81868	4.83245	4.88358	4.79068	4.94971	4.56335	4.74435	5.11321	4.92741	4.81411	4.81411	4.73415	4.98241	4.83948	5.14827	4.84733	5.3103	4.9368	4.94647	5.10125	4.51512	4.91825	4.85793	5.14711	4.68599	4.81942	4.97354	4.46653	4.96037	4.76577	4.64259	4.75632
ZNF37A	4.51381	4.31865	4.94645	4.51491	4.63538	4.83788	4.46737	4.85979	4.69174	4.6869	4.73836	4.53027	4.56602	4.60311	4.64257	4.87858	4.66343	4.76542	4.68131	4.68042	4.67533	4.63538	4.86359	4.6206	4.63217	4.6208	4.48014	4.58624	4.78921	4.5386	4.50105	4.5402	4.49327	4.88562	4.61879	4.81127	4.52915	4.60893	4.83709	4.6284	4.77879	4.75154	4.82497	4.83132	4.94933	4.75993	4.56422	4.47722	4.88123
ZNF367	5.6239	5.53138	5.46944	5.66894	5.50426	5.35499	5.35031	5.44274	5.57588	5.41463	5.36124	5.35262	5.34362	5.30076	5.13333	5.05887	5.26877	5.36577	5.52586	5.66825	5.35278	5.51351	5.89391	5.67878	5.43939	5.35672	5.68506	5.65258	5.06097	5.5581	5.56681	5.51199	5.68235	5.57639	5.57736	5.35647	5.52683	5.31534	5.74091	5.54813	5.76329	5.71228	5.46603	5.42261	5.26122	5.34354	5.33786	5.34267	5.26413
ZNF366	4.87061	5.1197	5.23668	4.70738	5.4937	5.00723	5.55634	5.5286	5.21197	5.01781	4.72989	5.1021	5.09759	5.37138	5.09055	5.14099	5.27714	4.67275	5.14887	4.8366	5.33101	5.38243	4.68586	4.97957	5.60079	4.91128	5.48347	4.81377	5.16097	5.2482	5.02587	5.74826	4.98296	5.01458	5.31095	4.73581	4.70149	5.25435	5.30258	4.33538	4.91928	5.00852	4.3567	5.1199	4.9924	5.1323	5.27633	4.91451	4.74824
ZNF365	4.81789	4.52543	4.45613	4.42902	4.41489	4.39915	4.55399	4.46559	4.56297	4.42592	4.36767	4.3968	4.76014	4.54119	4.74618	4.4569	4.79236	4.66166	4.64934	4.38283	4.35682	4.68405	4.37734	4.47531	4.98749	4.33736	4.52524	4.49336	4.67029	4.6825	4.56797	4.60009	4.66696	4.47953	4.58623	4.51788	4.52131	4.81805	4.2588	4.81175	4.62553	4.77073	4.58607	4.65584	4.8335	5.3726	4.61219	4.71778	4.49751
ZNF358	6.22613	6.2576	6.58948	6.45548	6.15675	6.28305	6.22904	6.14086	6.11771	6.4566	6.4752	6.21224	6.39592	6.20895	6.21429	6.25786	6.33062	6.08069	6.02518	6.24332	6.561	6.04742	6.23141	6.28039	6.20506	6.14829	6.0788	6.16182	6.15725	6.19726	6.27794	6.38883	6.19415	6.38683	6.21351	6.30796	5.99425	6.2702	6.68577	6.32108	6.47034	6.26521	6.52405	6.33503	6.4591	6.4918	6.22987	6.23324	6.31787
ZNF354C	5.85027	5.65452	5.77494	5.77119	5.84137	5.6841	5.44192	5.90477	5.65489	5.84069	5.44815	5.66677	5.60639	5.62926	5.66829	5.88487	5.39374	5.51701	5.86501	5.57579	5.72851	5.75979	5.54481	5.58312	5.72556	5.87278	5.54384	5.84069	5.83204	5.65228	5.45111	5.80429	5.52018	5.72489	5.51357	5.67343	5.66384	5.79125	5.72434	5.89082	5.71025	5.44617	5.98753	5.64397	5.6057	5.75504	5.64176	5.80592	5.75978
ZNF354B	5.11797	5.19492	5.25455	5.15225	5.17547	5.31936	5.24925	5.36795	5.2412	5.10372	4.95277	5.27883	5.46113	5.1444	5.43224	5.26586	5.50455	5.13601	5.07271	5.02126	5.01899	5.00215	5.08872	5.05191	4.94438	4.99636	5.07452	5.03878	5.32956	5.09898	5.10697	5.29456	5.04181	5.09354	5.27443	5.15764	4.99868	5.18969	5.16087	5.05215	4.96175	5.32955	4.9564	5.29727	5.14966	5.30952	5.45512	5.38983	5.44358
ZNF354A	6.1568	6.35146	6.06113	6.27269	6.16943	6.46425	6.52282	7.06421	6.34966	6.17317	6.13362	6.58742	6.51595	7.0083	6.44868	6.68461	7.00201	6.40861	6.50352	6.22317	6.34697	6.18006	6.22159	6.43401	6.18209	6.39698	6.68412	6.07929	6.22317	6.54374	6.58366	6.43759	6.72765	6.07794	6.19427	6.48209	7.02609	6.39279	6.42861	6.0112	6.25954	6.06416	6.16143	6.31005	6.71743	6.39236	6.32536	6.42517	6.59125
ZNF350	6.21188	6.1725	6.40958	6.44487	6.29191	6.09573	5.97834	6.25171	5.86896	6.10888	5.99773	6.37191	5.91984	6.14714	6.04742	5.51223	6.01439	6.65697	6.59899	6.53774	6.15635	6.56599	6.77308	6.52036	6.20544	6.79842	6.92473	6.45775	6.2609	6.17217	6.2952	6.28754	6.4279	6.42283	6.24804	6.52182	6.94007	6.1364	6.0902	6.17616	6.11787	6.14604	5.95268	6.0434	6.15234	5.88691	5.9027	6.03478	5.6353
ZNF35	5.8155	5.26629	5.79754	5.6962	5.56074	5.48984	5.50356	5.76072	5.68152	5.55889	5.53461	5.49413	5.61865	5.36703	5.60565	5.33219	5.41596	5.80375	5.79865	5.60778	6.01079	5.74437	5.47378	5.61865	5.78376	5.65037	5.31451	5.62054	5.83954	6.115	5.51901	5.66052	5.69489	5.76126	5.88064	5.58778	5.48328	5.48903	6.02773	5.60105	5.73216	5.48173	5.53832	5.71188	5.45156	5.66493	5.46194	5.64277	5.4325
ZNF347	4.32618	4.18973	4.38015	4.23846	4.23639	4.42171	4.14619	4.13709	4.31192	4.30916	4.19413	4.25405	4.34039	4.26671	4.40486	4.14776	4.37998	4.28053	4.39317	4.52134	4.22909	4.44677	4.18179	4.3682	4.57253	4.32488	4.28513	4.30459	4.32204	4.49828	4.12793	4.44779	4.19067	4.26086	4.25028	4.35618	4.26885	4.33961	4.32077	4.26012	4.34742	4.46514	4.43679	4.44222	4.36637	4.17601	4.37214	4.42827	4.19878
ZNF346	6.4645	6.13305	6.26305	6.47098	6.13471	6.10886	5.86345	6.07287	6.17183	6.07619	6.07815	5.80107	6.07601	6.0794	6.24108	6.13471	6.13932	6.06747	6.23988	6.23806	6.15358	6.35347	6.03913	6.26026	6.28416	6.00168	5.65418	6.05498	6.39992	6.23941	6.30893	6.30202	6.13613	6.39808	6.17246	6.32824	5.98048	6.26951	5.95688	6.1198	6.26516	6.18276	6.40625	6.15588	6.21935	6.4644	6.28622	6.26379	6.40314
ZNF345	4.59325	4.65633	4.63524	4.54886	4.96059	5.21521	4.89456	5.05265	4.6988	4.75526	4.68299	4.73177	5.28342	5.05529	5.40605	5.05448	5.34359	4.55005	4.61258	4.40535	4.60037	4.62524	4.56897	4.58937	4.62961	4.61902	4.52582	4.66314	4.70421	4.69576	4.59166	4.58742	4.5253	4.68454	4.576	4.56085	4.73708	4.7355	4.61263	4.46714	4.51597	4.50162	4.55682	5.11766	5.12759	5.31086	5.22519	5.13117	5.30842
ZNF343	4.58972	4.86642	4.78167	4.53163	4.97427	4.84986	4.96064	4.90334	4.87246	4.70212	5.08755	4.6168	4.56219	4.84088	4.85591	4.9962	4.91298	4.74994	4.66509	4.70969	4.78371	4.90497	4.51961	4.5722	4.75282	4.75602	4.83771	4.5385	4.96804	4.63021	4.57981	4.54518	4.62975	4.6181	4.77421	4.55968	4.80759	4.80953	4.61285	4.65561	4.6052	4.75399	4.41257	4.86729	4.85572	4.98306	4.83743	4.83024	4.63714
ZNF341	6.21418	5.96683	5.99241	6.22346	6.11421	5.8408	5.94072	6.19304	5.96707	5.78831	6.04498	6.04085	5.74905	5.99472	5.76587	5.86991	5.80952	5.99955	6.08095	6.03715	6.25556	6.17096	6.22495	6.43261	6.05077	6.1834	6.42594	6.21337	5.8529	6.03195	6.4719	6.07618	6.12204	6.16309	6.03809	6.14435	6.14642	6.03342	6.05625	6.12395	6.20379	5.89333	5.84053	5.85273	5.8456	5.86828	5.87381	5.94041	6.05766
ZNF34	5.87251	5.80832	6.03636	6.01329	5.60846	5.5302	5.55035	5.37255	6.06706	5.57934	5.7048	5.5976	5.61463	5.58558	5.68379	5.66018	5.5117	5.62158	5.56631	5.68505	5.9675	5.78355	5.69923	5.75185	6.10478	5.90534	5.665	5.80556	5.70273	5.91718	5.89817	5.84859	5.60436	5.53094	5.9157	5.61538	5.60626	5.87857	5.86084	5.8548	5.96628	5.80701	5.79001	5.73491	5.62854	5.69236	5.61615	5.94285	5.52651
ZNF33A	4.56091	5.10268	4.88459	5.334	5.60862	5.12467	5.09922	6.00775	5.46052	5.28277	5.14007	5.42936	5.50064	5.70999	5.6478	5.26962	5.43153	5.04009	4.90019	4.46804	4.38428	4.4289	5.05504	5.00072	4.55147	5.12467	5.22357	5.36229	5.40991	5.04265	5.29271	4.96041	5.61515	4.96997	4.66266	5.3789	6.04496	4.76542	4.76494	4.90063	4.99043	5.01787	4.86637	5.35412	5.48451	5.4622	5.17249	5.3159	5.80043
ZNF337	6.99029	6.78676	6.53795	6.82216	6.57984	6.6619	6.63788	6.23574	7.12263	6.72234	6.41626	6.14909	6.7217	6.3281	6.70998	6.17902	6.69658	6.92259	7.03902	7.25273	6.6309	7.19394	6.79304	7.0649	7.33034	6.71802	6.51893	6.766	6.9512	6.81662	6.69002	6.91218	6.69996	6.774	6.82834	6.76666	6.51329	6.88126	6.64736	7.10733	7.22767	7.22247	7.1132	7.0549	7.01206	7.20452	7.3612	6.919	7.28601
ZNF335	6.52438	6.17541	6.40755	6.47432	6.5866	6.50232	6.59574	6.79694	6.75741	6.54413	6.67314	6.61692	6.84408	6.68777	6.50212	6.67216	6.64063	6.54181	6.44664	6.51255	6.66346	6.55321	6.87122	6.50192	6.69469	6.33729	6.79369	6.50495	6.56999	6.55081	6.62123	6.626	6.63868	6.33637	6.63868	6.45953	6.59401	6.60611	6.32258	6.32301	6.5088	6.55706	6.42201	6.50458	6.53622	6.71983	6.43534	6.53157	6.61508
ZNF334	4.19695	4.39536	4.16689	4.16329	4.42443	4.36346	4.09708	4.19502	4.44643	4.44297	4.3585	4.23092	4.2835	4.4018	4.29201	4.32522	4.59094	4.24475	4.32662	4.1979	4.24914	4.42018	4.30626	4.28531	4.14935	4.27721	4.13574	4.17099	4.29012	4.36937	4.29385	4.27768	4.31829	4.32905	4.21047	4.20459	4.33422	4.29547	4.24537	4.46887	4.29574	4.245	4.26885	4.28053	4.21627	4.22682	4.20955	4.34002	4.34185
ZNF333	5.63926	5.84118	5.45543	5.8596	5.64354	5.75701	5.90831	5.9198	5.50047	5.61703	5.41966	5.97514	5.73397	6.1886	6.05706	5.57282	5.89482	5.95175	6.53217	5.83514	5.87761	5.75761	5.55864	5.83412	5.77208	5.89245	5.8013	5.77023	6.09847	5.70459	5.61422	5.77803	5.53023	5.73194	5.88507	6.10102	5.70247	5.59811	6.01588	4.92025	5.42856	5.8069	5.43509	5.45933	5.523	5.3662	5.61087	6.12668	5.55376
ZNF331	6.89767	5.96914	6.69787	6.69528	7.43176	7.84409	7.53695	6.93271	7.24708	7.88909	7.11024	6.76895	7.52208	7.28191	8.05563	7.02741	7.71152	6.7529	6.51073	5.99383	6.20783	6.42202	5.94469	6.51001	7.11928	6.06918	5.36501	6.9538	6.79417	7.2557	6.3165	7.36383	6.32735	6.53053	6.97524	6.77335	6.69787	7.41542	7.14771	5.97989	7.03463	7.07846	6.04348	8.25509	7.70419	8.25956	7.6	8.17362	8.25143
ZNF330	7.07287	6.90361	6.98326	7.04191	6.97908	7.44708	7.39932	7.20666	7.46146	7.31811	7.10743	7.3552	7.38064	7.24829	7.40399	7.1697	7.21756	7.1736	7.08804	6.9098	7.15414	7.0322	6.55603	6.7198	7.07886	6.90813	6.64256	7.32972	7.27542	7.2221	6.96122	7.24369	7.11984	6.77872	7.50977	7.21905	6.92822	7.25163	7.42895	6.62037	7.03658	7.12062	6.94125	7.27286	7.14409	7.16109	7.16153	7.43435	7.10932
ZNF329	6.53632	5.84196	6.20611	6.06733	6.48018	6.33642	6.24707	5.79685	6.44223	6.5983	6.06366	5.61759	5.98736	6.0193	6.26563	6.23004	5.91071	6.07102	6.29541	6.65168	5.97832	6.73723	6.34791	6.32796	7.34026	6.12772	6.28113	6.00727	6.59985	6.49882	6.0755	6.35799	5.94241	6.26796	6.42583	6.48259	6.03585	6.36446	6.01356	5.76948	7.03393	6.45339	6.44964	6.70557	6.78016	6.70726	6.97739	6.75476	6.32091
ZNF326	6.26762	6.22922	5.7149	6.4932	6.18161	5.83099	6.44039	5.88707	5.65643	6.12578	6.2053	6.02985	5.69235	6.03091	6.12914	5.94369	6.16368	6.07042	5.79473	5.92868	5.83983	6.06017	6.16034	5.95398	5.77143	6.38015	6.51705	5.90715	5.91961	6.23471	6.3395	5.79039	5.95522	5.84014	5.78992	6.43165	6.34978	6.09768	5.75667	5.96963	6.1285	6.34216	6.17778	5.9579	5.88328	6.23786	6.10978	5.97208	6.4251
ZNF324	6.82584	6.9564	6.9429	7.08914	6.78727	6.07104	6.55866	6.89182	6.88852	6.68738	6.7692	6.50346	6.45715	6.92793	6.50031	6.91493	6.53695	7.21837	6.99426	7.05731	7.11983	7.07751	7.11925	7.33557	7.25217	6.81114	7.19178	6.70128	7.25934	7.18274	7.08547	6.9375	6.88482	6.88292	6.4776	6.97742	6.78593	6.6402	6.6946	7.06237	7.25762	7.07659	7.02956	6.80168	6.61388	7.24548	7.00466	6.6252	7.32986
ZNF320	4.78282	5.15289	5.13736	5.5021	5.62547	5.68404	5.51356	6.32767	5.59657	5.67047	5.53468	5.53814	6.46814	6.01433	6.17258	5.94062	5.78373	5.44179	5.51276	5.11101	5.19981	5.15323	4.93534	5.1042	5.09439	5.30674	5.06789	4.83079	4.99015	5.04497	5.25449	5.17898	5.27456	5.20485	5.09439	5.17236	5.22446	5.22082	5.27935	4.84684	5.00266	5.34951	5.03411	5.74613	5.87745	6.10297	5.61958	5.68154	6.92568
ZNF32	6.61056	7.05717	6.69067	6.96171	6.64616	6.80314	6.87168	6.72301	7.05832	6.84713	6.49813	6.43061	6.77681	6.87059	7.01297	6.87755	7.03649	7.14595	7.44289	7.10205	7.20591	7.05373	6.97299	6.94566	7.1827	6.92874	6.67144	6.97523	7.19065	7.42645	6.48489	6.97694	6.73947	6.8315	7.01117	6.96141	6.53753	6.76817	7.22217	7.26668	7.31049	7.19389	6.93951	7.04045	7.20477	7.25411	7.30605	7.06952	7.20677
ZNF319	7.21921	7.04389	7.01192	6.99244	7.00156	6.87804	6.77654	7.11853	6.49185	6.65578	7.20298	7.30214	6.63062	6.81704	6.50196	6.72193	6.96381	6.55412	6.48142	7.16872	6.67375	7.09147	6.886	7.07533	7.037	7.05613	7.41518	6.93139	6.54637	6.85398	7.07582	6.86974	7.12313	7.05561	7.10096	6.64653	7.31742	7.40292	6.47547	6.76931	7.12239	7.05077	6.98852	6.82466	6.72558	6.82424	6.801	7.11732	6.72928
ZNF318	6.52413	5.98536	6.16079	6.30036	6.65413	6.60019	6.52542	6.49488	6.46469	6.66347	6.38455	6.65867	6.39187	6.5029	6.34481	6.7474	6.59203	6.17075	6.17165	6.32818	6.17289	6.11258	6.03097	5.94332	6.30629	5.99887	6.05725	6.02714	6.36486	6.32938	6.14247	6.44837	6.38359	6.2768	6.36782	6.26503	6.39388	6.32734	6.32389	6.04266	6.29224	6.35647	6.3478	6.51314	6.45539	6.52368	6.50305	6.57836	6.54079
ZNF317	6.33214	6.49701	6.65124	6.21339	6.11565	6.24451	6.19316	6.12567	6.24659	6.08865	6.44627	6.14638	5.92627	5.79621	6.14536	5.80769	5.86668	6.42114	6.23386	6.29305	6.39686	5.95534	6.72502	6.00463	5.97637	6.48924	6.26443	6.17669	6.37563	6.67174	6.01292	5.90967	5.86963	6.47586	5.89216	6.62238	6.64189	6.21773	6.49526	6.42896	6.03847	6.13157	6.58602	6.0171	6.38589	6.01455	6.03431	5.7018	5.82759
ZNF311	4.36789	4.30554	4.35335	4.28056	4.11006	4.11317	4.12958	4.0873	4.16753	4.27108	4.24602	4.13838	4.05956	4.36341	4.11456	4.18872	4.25502	4.07334	4.159	4.23555	4.15737	4.29209	4.23702	4.13819	4.24685	4.10279	4.08135	4.10765	4.1082	4.13765	4.20556	4.30624	4.35376	4.25558	4.15229	4.27201	4.25284	4.1216	4.2594	4.27961	4.13998	4.24379	4.02114	4.0232	4.19532	4.2875	4.23706	4.08639	4.25213
ZNF304	5.28817	5.86574	4.86154	4.91944	5.69406	5.22898	5.61834	5.52593	5.06275	5.39868	6.00329	5.45454	5.21427	5.33673	5.42313	5.71122	5.33248	5.67299	5.33603	5.99703	5.18507	5.56512	5.4024	5.47755	5.29327	5.56753	5.12107	5.619	5.21695	5.33	5.46977	5.39495	5.36939	5.71535	5.51793	5.48971	5.49144	5.57779	5.28667	5.44617	5.59816	4.90061	5.42126	5.08729	5.39769	4.90152	5.38029	5.29702	5.16788
ZNF302	5.65029	5.89748	5.82997	5.88482	6.01167	6.4734	6.0694	6.19037	6.20439	6.38934	5.84088	5.97079	6.1681	6.00183	6.43101	6.43578	6.66049	5.84775	6.05669	5.82547	5.81703	5.91182	5.82865	5.93859	6.05771	6.04142	5.63224	5.87524	5.81869	6.1095	5.82371	6.40149	5.93473	6.13283	5.99275	6.24798	5.99378	6.21914	6.11475	5.72782	6.29586	5.97424	5.88948	6.50576	6.28013	6.20001	6.0574	6.55243	6.32075
ZNF300	5.11145	4.76433	4.99383	5.24282	5.13876	4.93796	5.07331	4.963	4.90874	5.09972	5.48219	4.94869	5.11091	5.04627	5.20328	4.96775	4.92826	5.14526	5.18135	5.42027	4.88192	5.36827	5.27004	4.75729	5.16253	4.9744	5.1222	5.16414	5.11763	5.0699	4.98992	5.14468	5.13982	4.96159	5.31619	4.92995	5.15834	5.15852	5.27677	5.31106	4.59472	5.00663	5.37732	5.01615	5.20195	4.61275	5.13706	5.61377	5.33444
ZNF30	5.64917	5.38588	5.15058	5.50466	5.33931	5.73109	5.41463	5.12602	5.62009	5.787	5.22215	5.41706	5.68099	5.17206	6.03907	5.47261	5.78283	5.92874	6.06334	6.0203	5.12156	6.09893	5.65966	5.8743	6.31024	5.64946	5.0835	5.97488	5.74837	5.93112	5.28911	5.96122	5.44415	5.52605	5.4922	5.71393	5.5226	5.73234	5.24134	5.24763	5.69198	5.88521	5.50048	5.63468	5.79559	5.78979	5.75438	5.93445	5.85392
ZNF3	5.97415	5.4399	5.42922	5.54641	6.12429	5.72178	6.02547	5.87385	6.25231	6.15516	5.67542	5.71147	5.82697	6.08466	5.77618	6.06128	5.62098	6.28548	6.02278	5.89169	6.42554	5.92437	6.05744	6.08427	6.20919	5.95089	5.71205	5.61329	6.38749	6.16604	5.72026	5.90415	5.90035	6.19581	5.95309	5.91985	5.74038	6.00517	6.15599	5.59906	6.23372	5.94715	5.77381	5.7982	5.8333	6.18846	6.17354	6.20678	5.78729
ZNF287	4.61656	4.45767	4.49329	4.62585	4.47811	4.52195	4.51076	4.50602	4.67776	4.65585	4.51736	4.51145	4.47423	4.57579	4.49733	4.695	4.57939	4.78344	4.59172	4.61842	4.65728	4.90391	4.73172	4.70936	4.98231	4.55447	4.58144	4.48566	4.75143	4.62545	4.57579	4.7481	4.54827	4.55883	4.55961	4.5971	4.56792	4.7346	4.51925	4.68738	4.55837	4.65073	4.53049	4.62375	4.58405	4.63829	4.67935	4.73781	4.70844
ZNF284	5.80453	5.46998	5.61367	5.42967	5.51963	5.64126	5.73051	5.45785	5.68168	5.68971	5.67233	5.62418	5.54413	5.47856	5.76334	5.53166	5.6815	5.63214	5.63669	5.5328	5.56122	5.57385	5.60356	5.57119	5.62533	5.47747	5.53179	5.82997	5.56717	5.63306	5.5941	5.54007	5.51249	5.69292	5.69082	5.51418	5.88953	5.60834	5.47484	5.43718	5.53836	5.60292	5.57621	5.3899	5.96036	5.41284	5.62892	5.62955	5.48609
ZNF28	4.32084	4.49939	4.24309	4.24192	4.35339	4.37835	4.54078	4.52566	4.29764	4.44123	4.45737	4.50981	4.47813	4.53508	4.58977	4.48811	4.48135	4.38718	4.36451	4.3944	4.21792	4.25973	4.63406	4.46844	4.53546	4.36422	4.49718	4.18823	4.56682	4.32865	4.50343	4.39072	4.33904	4.34496	4.19673	4.44636	4.29732	4.27234	4.34309	4.26861	4.38438	4.31528	4.26039	4.56591	4.4416	4.35212	4.41443	4.40382	4.50282
ZNF277	4.99259	5.27947	5.20348	5.42605	4.89736	5.43693	5.51335	5.35418	5.51884	5.34889	4.92854	5.43371	5.32948	5.28634	5.49695	5.36931	5.51045	5.75013	5.80385	5.32536	5.88306	5.6703	5.4839	5.31854	5.64401	5.56064	4.93866	5.67316	5.66704	5.83351	5.03587	5.57905	5.43371	5.07296	5.64269	5.42283	5.32353	5.23965	5.78251	5.11482	5.64407	5.52862	5.07903	5.40799	5.49149	5.427	5.45202	5.41714	5.62294
ZNF276	6.37968	6.54163	6.11253	6.16503	6.33923	6.32194	6.24527	6.40416	6.39055	6.3118	5.75597	6.15746	6.23174	6.26268	6.19512	6.23792	6.70293	6.53611	6.53049	6.4738	6.39162	6.27181	6.46161	6.50052	6.13983	6.30154	6.25583	5.97511	6.35051	6.4228	6.11938	6.30198	6.41558	6.56509	6.26706	6.34749	5.97358	6.34247	6.21521	5.92934	6.31052	6.5956	6.48291	6.30694	6.24225	6.58829	6.39876	6.03037	6.54186
ZNF275	6.51352	6.13889	6.1322	6.33824	6.33949	6.29292	6.1736	5.84617	6.66234	6.25578	6.37995	5.71225	6.23928	6.18071	6.38692	6.56761	6.32466	6.35953	6.3835	6.85294	6.20915	6.83341	6.56898	6.46975	6.76103	6.39572	6.20012	6.19574	6.41806	6.30452	6.21393	6.30905	6.10329	6.64369	5.96237	6.44385	6.22836	6.28213	6.20527	6.66379	6.65454	6.44914	6.6735	6.66328	6.44158	6.82089	6.80632	6.73128	6.89142
ZNF274	7.55367	7.34919	7.34279	7.20865	7.41805	7.28764	7.37937	7.29372	7.08644	7.49988	7.27408	7.46994	7.16743	7.30084	7.44632	7.31065	7.50212	7.4177	7.5883	7.82877	7.25391	7.85659	7.4853	7.51269	7.85887	7.55174	7.79385	7.62093	7.36451	7.40554	7.45787	7.27822	7.49875	7.37336	7.34477	7.33485	7.57098	7.51675	7.00869	7.43231	7.59811	7.55319	7.31631	7.46005	7.53165	7.13449	7.4209	7.70973	7.20424
ZNF273	5.68409	5.61418	5.3603	5.62848	5.88745	5.7916	5.75186	5.62568	5.85732	5.78153	5.41243	5.72675	5.89564	5.68569	6.06637	5.83413	6.27439	5.99601	5.64534	5.7983	5.45791	5.76397	5.54934	5.58605	5.67397	5.64334	5.72038	5.62542	5.64368	5.61537	5.51379	5.77922	5.82704	5.70402	6.03336	5.9065	5.95888	5.5711	5.54786	5.85351	5.54277	6.01751	5.89464	5.98861	6.00601	5.78142	6.15778	5.68434	5.89638
ZNF268	5.57559	5.22974	5.61501	5.15299	5.35084	5.2704	4.98375	5.93295	5.20723	5.295	5.19278	5.82181	5.44345	5.22317	5.4757	5.21137	5.54915	5.39754	5.18237	5.23181	5.26624	5.42088	5.49277	5.18783	5.42352	5.33361	5.38174	5.54357	5.21939	5.4406	5.43213	5.73451	5.6629	5.73097	5.72216	5.40834	6.05588	5.5875	4.96203	5.19652	5.02361	5.10361	5.69139	5.10369	5.33695	5.16092	5.03155	5.26152	5.18005
ZNF267	6.31887	6.6266	5.96496	5.96888	6.26613	6.37554	6.60986	6.33015	6.34245	6.58384	5.97613	6.4616	6.83492	6.69292	6.74859	6.91558	7.06289	6.11729	6.19971	6.29383	5.99269	6.25892	6.09862	6.45814	6.00841	6.12652	6.35811	6.27197	5.76362	6.40633	6.04748	6.28393	6.02721	6.06937	6.31218	5.83105	5.86572	6.01892	5.90614	6.07758	6.30803	6.17658	6.27301	6.49051	6.52673	6.81369	6.36678	6.64582	6.53468
ZNF266	7.60387	7.99276	7.74924	7.7884	7.87323	8.12237	7.99629	7.78617	8.38485	8.08058	7.78036	7.62873	8.00729	7.88571	7.86355	7.53062	8.06423	7.76092	7.95922	7.81366	7.67608	7.77675	7.92252	7.82289	7.95295	7.2909	7.51752	8.01173	7.94491	8.17768	7.62078	7.71549	7.88019	7.8002	7.82977	8.15037	7.81184	7.82563	7.88065	7.38403	8.04684	8.18477	8.18193	8.28503	8.20144	8.50173	8.18308	8.036	8.32247
ZNF264	5.65977	5.95788	5.9029	5.64615	5.36685	5.5051	5.17804	6.0934	5.23898	5.39803	5.62188	5.75927	5.6296	5.41038	5.44883	5.54959	5.31482	5.91449	5.97325	5.37506	5.5911	5.68048	5.89548	5.57351	5.71773	5.31148	5.83227	5.20248	5.78803	6.08496	5.6664	5.64756	5.1797	5.59362	5.69532	5.5051	5.40337	5.54704	5.4288	5.30421	5.81581	5.63557	5.73884	5.62622	5.97514	6.31353	5.72294	5.52611	6.051
ZNF263	6.71281	6.6056	6.4697	6.90063	6.5691	6.62275	6.69278	6.67044	6.84712	6.83583	6.5738	6.48174	6.57298	6.43162	6.85343	6.3791	6.77627	6.81177	6.80618	6.83006	6.57889	7.26553	6.94936	6.84105	7.26166	6.75098	6.55487	6.90757	6.75601	6.73511	6.56309	6.89553	6.60248	6.62929	7.012	6.76891	6.57824	6.74538	6.66793	6.78891	6.8843	6.92449	6.89281	6.89768	6.76671	6.68856	6.92204	7.05306	6.93612
ZNF26	5.61763	5.91635	5.77847	6.22069	5.60806	6.12356	5.83379	5.75687	6.50425	5.99017	5.68547	5.51933	5.555	5.8063	6.09299	5.94292	6.06247	6.42923	6.32977	6.48272	5.90736	6.69486	6.09907	6.06302	6.25821	6.21652	6.10018	5.96383	6.15324	6.27555	5.70043	5.96049	5.99017	5.64576	5.92111	6.26455	5.68848	5.80363	6.10417	6.13708	6.06749	6.5373	6.29592	5.97081	6.31302	6.37133	6.44359	6.34657	6.14579
ZNF257	4.20209	4.67596	4.59263	4.30472	4.05078	4.20025	4.36816	4.18325	4.15633	4.42298	4.09485	4.19301	4.36871	4.29835	4.2449	4.48439	4.44325	4.38381	4.32723	4.46864	4.52339	4.48512	4.45996	4.26349	4.21726	4.41468	4.27356	4.31398	4.26578	4.46002	4.51666	4.44168	4.35948	4.24096	4.19539	4.36119	4.34555	4.06803	4.35146	4.52753	4.35784	4.17828	4.40561	4.2698	4.37333	4.10991	4.45337	4.15721	4.23426
ZNF256	5.83021	5.51343	4.8338	5.27475	5.53675	5.88722	5.646	5.46108	5.53885	5.94682	5.24879	5.32596	5.20921	5.22325	6.14313	5.36373	6.04187	5.67591	6.14164	5.68693	5.20063	5.80076	5.60911	5.37648	6.17491	5.3705	4.92521	5.33348	5.85343	6.32905	5.47535	5.95389	4.93351	5.23173	6.4289	6.06419	5.45121	6.05338	5.65634	4.9208	5.93691	6.36697	5.33457	6.0039	6.05723	5.34653	5.84937	5.88858	5.59702
ZNF254	4.64338	4.64486	4.94165	5.10961	4.76582	4.62654	4.8572	5.43722	4.70883	4.86989	4.49662	5.08407	4.81596	4.80806	4.88455	5.13525	4.93187	4.86791	4.7131	5.14393	4.91893	5.08941	5.04269	4.6222	4.98295	4.5675	5.47013	4.81158	4.59675	4.52736	4.85554	4.92274	4.95148	4.67931	5.06899	4.71624	4.75511	4.85139	4.62139	4.40479	4.68312	5.03205	4.96044	4.732	4.5774	4.85082	4.90741	5.0331	4.81364
ZNF253	5.27747	5.30776	5.35456	5.24279	5.37032	5.61598	5.55674	5.21773	5.40943	5.45354	5.58924	5.49194	5.41081	5.47696	5.7051	5.61726	5.80301	5.20694	5.33279	5.20714	5.26016	5.02814	5.56478	5.35243	5.3816	5.33639	5.25055	5.35646	5.18569	5.22815	5.29063	5.42628	5.3602	5.35004	5.20016	5.42539	5.14883	5.19464	5.39908	5.27531	5.22306	5.34548	5.23645	5.65951	5.51826	5.63414	5.84317	5.67614	5.60097
ZNF250	5.754	5.52077	5.62421	5.70228	5.53564	5.636	5.48274	5.51753	5.48749	5.55659	5.60313	5.52137	5.60543	5.41631	5.66613	5.52803	5.52527	5.75622	5.7352	5.56186	5.6954	5.75859	5.99328	5.59718	6.00591	5.55563	5.42756	5.96294	5.77209	5.86371	5.58566	5.73808	5.81692	5.41537	5.86239	5.6753	5.73653	5.72758	5.64152	5.70557	5.74403	5.80096	5.76224	5.56012	5.50777	5.5837	5.78991	5.79419	5.54415
ZNF25	6.37531	6.51804	6.43542	6.3025	6.32444	6.69948	6.4874	6.52661	6.71255	6.61976	6.2589	6.7046	6.67642	6.24746	6.5923	6.74369	6.62853	7.02191	7.13798	6.65897	6.81422	7.00023	6.66425	6.61205	6.95	6.80212	6.34604	6.6321	6.93667	7.1955	6.28694	6.49441	6.57491	6.30056	6.81021	6.71526	6.43578	6.56528	6.95632	6.62826	6.76684	7.05542	6.21451	6.72139	6.57744	6.65918	6.90629	6.57815	6.49417
ZNF248	5.39849	5.06547	5.18129	5.50505	5.43273	5.56823	5.36882	5.2512	5.58588	5.48643	5.40863	5.16978	5.68981	5.22721	5.53908	5.44294	5.46402	5.43824	5.49362	5.27688	5.08718	5.46033	5.15376	5.19333	5.47667	5.40846	4.90917	5.36452	5.59045	5.52723	5.11684	5.48287	5.32432	5.05389	5.39223	5.2553	5.07772	5.42707	5.13365	5.0182	5.20493	5.62107	5.33154	5.70854	5.52559	5.77657	5.69529	5.62821	5.74891
ZNF24	5.44311	5.3194	5.20681	5.33715	5.50893	5.78396	5.51671	5.80009	5.61949	5.46296	5.00068	6.00627	5.39247	5.539	5.69048	5.40686	5.78241	5.67406	6.10372	5.52926	5.64669	6.17913	5.26532	5.40935	6.0871	6.02959	6.13674	5.7553	5.888	5.68936	5.60091	5.49978	5.99452	5.33173	6.28911	5.66064	5.73533	5.63108	5.79544	5.58248	5.66907	5.85147	5.32514	5.61312	5.85028	5.60477	5.73547	5.69873	5.5638
ZNF239	5.25155	4.63626	4.67688	5.11442	4.76684	5.03533	4.74801	4.65613	4.97888	4.83161	4.69701	4.6291	4.79855	4.62896	4.96331	4.80428	4.85378	4.8765	5.09916	5.13961	4.42627	5.1079	4.79224	4.96394	5.42727	5.11627	4.46947	5.12435	5.03044	4.96125	4.69757	5.17951	4.8168	4.61887	4.71496	4.59731	4.44331	4.94968	4.64249	4.86309	5.20009	5.14538	4.93089	5.12529	4.92565	4.79595	5.17923	5.25924	4.9455
ZNF236	5.08101	4.9924	4.93762	4.9004	5.32348	5.05658	4.93293	4.72292	4.8193	4.9722	4.96131	5.32099	5.25302	4.87935	4.92643	4.97212	4.99284	4.85367	5.35612	5.32001	4.9751	5.47892	4.87805	4.88364	5.37821	5.09328	4.80187	5.10506	4.89598	5.22339	4.89735	5.00051	5.05858	5.06761	5.307	4.86299	5.22725	5.15083	4.99466	4.92022	4.96925	5.30035	4.96795	5.07568	4.95295	4.96963	5.14729	5.11617	4.83095
ZNF235	4.88439	4.5861	4.66145	4.64178	4.70727	4.72427	4.64354	4.53538	4.77945	4.59655	4.47504	4.63339	4.6272	4.65499	4.67698	4.69833	4.71587	4.83805	4.85271	4.89856	4.69822	5.22376	4.56884	4.7705	5.20023	4.72048	4.57627	4.86221	4.70909	4.77208	4.61572	4.81798	4.68553	4.87397	4.94743	4.59832	4.57817	4.87112	4.74785	4.56579	5.02481	4.94239	4.68578	4.7497	4.77568	4.82056	4.91006	4.98406	4.69681
ZNF234	5.10056	4.808	4.75769	5.08957	4.87836	5.08213	5.00856	5.19546	5.28448	4.9756	4.73441	4.85428	5.32335	5.14497	5.11639	5.09771	5.15267	5.31199	5.20042	4.89361	4.96737	5.44867	4.75553	5.12379	5.19076	4.9687	4.52726	4.94353	5.27055	5.22244	4.64945	5.2478	4.87755	4.64792	5.02663	4.70694	4.81593	4.98985	4.77182	4.60898	5.33003	5.189	5.11491	5.3637	5.55044	5.37598	5.47983	5.20387	5.67079
ZNF233	4.42592	4.27571	4.46716	4.08083	4.27921	4.30903	4.24445	4.15206	4.49872	4.30118	4.30547	4.32626	4.28591	4.15695	4.42738	4.19829	4.2935	4.36304	4.29814	4.27985	4.16544	4.22619	4.46269	4.25745	4.2886	4.36477	4.16334	4.53493	4.38954	4.26542	4.27554	4.35236	4.32897	4.32734	4.22818	4.29451	4.34124	4.18173	4.25369	4.41487	4.29905	4.29006	4.4157	4.26626	4.32218	4.34458	4.21701	4.32017	4.38018
ZNF232	6.23973	5.8107	5.57629	6.32688	6.38735	6.43792	6.29862	5.98492	6.64086	6.40839	6.05259	6.04522	6.64442	5.88093	6.5944	6.12008	6.47562	6.11261	5.99101	5.98417	5.92088	6.25986	5.75153	6.2194	6.52218	5.98368	5.55967	6.0002	6.12629	6.32119	5.70551	6.55412	6.2799	5.82438	6.15472	6.11572	5.59526	6.24222	6.42167	5.30544	6.17973	6.47474	5.67118	6.29235	6.25939	6.73673	6.41862	6.73673	6.2156
ZNF230	4.47285	4.57484	4.65989	4.68761	4.91766	4.8851	4.74117	4.95589	4.62552	5.1327	4.85997	5.13629	4.62296	4.86833	4.75287	4.85658	4.94722	5.52485	5.12108	5.43598	4.77559	5.02791	4.95446	4.87315	4.9438	5.27069	4.83104	5.25682	5.14564	4.81191	5.23928	4.9385	5.25099	5.12263	5.30114	5.0378	5.34111	5.09796	4.99104	4.51368	4.51468	4.64183	4.52395	4.66086	5.04078	4.49891	4.58727	4.70494	4.47331
ZNF23	6.03865	6.34936	5.61302	5.69896	6.17165	6.63574	6.50554	6.19657	6.29741	6.29935	6.18931	6.19883	6.696	6.18422	6.70274	6.71247	6.51054	5.7091	5.9099	5.6081	5.69813	5.76942	5.6714	5.76013	5.7342	5.72541	5.9323	5.86983	6.1367	5.83767	5.86418	6.01939	5.94325	5.82808	6.07973	5.86162	5.95474	6.14177	6.23177	5.73813	5.78367	5.93931	5.80928	6.35662	6.55971	6.38268	6.31683	6.58709	6.69185
ZNF229	4.42475	4.32093	4.68494	4.49412	4.22094	4.38001	4.26814	4.48592	4.3303	4.35866	4.51483	4.42702	4.36823	4.4457	4.42383	4.24571	4.42804	4.25128	4.24571	4.25686	4.43932	4.3175	4.47747	4.24394	4.44246	4.38752	4.51843	4.28724	4.40424	4.34669	4.2201	4.31071	4.34221	4.09526	4.20878	4.36126	4.27935	4.44519	4.2789	4.40397	4.2371	4.44707	4.23826	4.49156	4.16889	4.31755	4.34325	4.59672	4.35041
ZNF227	6.20541	5.79086	5.93627	5.67395	6.30605	6.36945	6.38414	6.11203	6.07743	5.99335	6.06472	5.88112	5.97545	6.37428	6.43808	6.66502	6.4317	5.97359	5.86251	5.8661	5.67137	6.13819	5.62678	5.59883	5.96185	5.72682	5.93336	5.66677	5.75987	5.84405	5.80431	6.1466	5.72587	5.83524	6.15316	6.27955	5.87112	6.15981	5.85767	5.40488	5.73257	5.86297	6.03973	6.20814	6.4102	6.27688	6.11131	6.29038	5.9817
ZNF226	6.14577	5.92476	6.2543	6.04961	6.24925	6.6429	6.53186	6.45619	6.40308	6.42827	6.05248	6.45696	6.52657	6.73296	6.80193	6.5896	6.82162	6.29073	6.3723	5.97671	6.09224	6.02694	6.04073	6.00641	6.08589	6.07098	5.8176	6.16475	6.42588	6.43004	6.24817	6.39623	6.21984	6.16181	6.58291	6.18329	6.00091	6.30094	6.60293	6.03484	6.30453	6.26194	6.24278	6.54137	6.665	6.6364	6.60099	6.61316	6.73615
ZNF225	4.67811	5.03321	4.91801	4.72954	4.54452	4.67751	4.44986	4.71919	4.96048	4.71567	4.59704	4.63063	4.65505	4.60303	4.73069	4.57502	4.7291	4.75542	4.74966	4.76693	4.3014	5.00929	4.65217	4.61265	5.05497	4.61335	4.64202	5.22408	5.01421	4.92502	4.98358	4.79915	4.86454	4.67712	4.96281	5.07647	4.91368	4.76432	4.90214	4.69041	4.73884	4.77758	4.79267	4.60387	4.68252	4.50897	4.60058	4.73052	4.40767
ZNF224	6.22773	6.37323	6.04523	6.53868	6.33232	6.30327	6.20782	6.22274	6.29811	6.16744	6.02274	6.21855	6.38944	6.00491	6.34992	5.86921	6.21118	6.74563	6.60923	6.37076	5.89282	6.88108	6.68933	6.65398	6.45459	6.44773	6.45024	6.43338	6.72331	6.32284	6.5833	6.38283	6.62046	6.24596	6.57085	6.50238	6.32682	6.13123	6.21079	6.28036	6.32495	6.5894	5.98656	6.19673	6.43422	6.20599	6.46375	6.21474	6.72541
ZNF223	6.0946	5.81173	6.08567	6.51814	7.06224	7.16808	6.75933	7.48066	6.98455	6.88988	6.95643	6.7129	7.69704	7.2845	7.53674	7.27038	7.17585	6.19259	6.13892	5.05665	5.58894	5.2463	5.74346	5.79684	5.26962	5.46043	5.44892	5.89518	6.51033	6.46764	6.22432	6.46314	6.30361	6.24538	6.22357	6.25024	6.32025	6.45947	6.03397	5.61534	6.11932	6.01845	6.01142	7.31865	7.32315	7.60473	7.33636	7.13653	7.84604
ZNF222	5.42212	5.98686	5.43952	5.40136	5.86236	5.83265	5.84202	5.78186	5.98383	5.88643	5.99963	6.16261	6.00753	6.06282	6.08204	5.77842	6.02593	5.44998	5.32572	5.50537	5.48286	5.4275	5.46598	5.43002	5.59373	5.59869	5.51144	5.68442	5.65737	5.52629	5.79257	5.8217	5.75421	5.42417	6.07955	5.44857	5.44652	5.69132	5.52253	5.48566	5.46527	5.57763	5.39764	5.7986	5.77061	5.80395	5.8093	5.92719	5.616
ZNF221	4.95497	4.70872	4.82229	4.79644	4.77429	4.72638	4.81044	4.93722	5.00835	4.71972	5.08362	4.9115	4.84225	4.96192	4.85962	4.76108	4.89796	4.88776	4.85383	4.78562	5.03984	4.75541	4.82991	4.86639	4.76363	4.79321	4.89573	4.65446	4.95697	4.98591	4.82718	4.85358	4.81153	4.92695	4.72925	4.67583	4.78888	4.72813	4.886	4.88778	4.66938	4.90675	4.89634	4.88561	5.02125	4.88444	4.74039	4.86925	4.92533
ZNF22	7.54829	7.38957	7.44209	7.58798	7.27854	7.84767	7.52161	7.50101	7.68847	7.70246	7.13311	7.68137	7.76972	7.37882	7.95171	7.63334	7.88989	7.94409	8.00683	7.5322	7.71899	7.94493	7.27149	7.57669	8.00726	7.52863	7.09173	7.68172	7.79022	7.99795	7.04917	7.87467	7.43643	7.30053	7.97603	7.67959	7.44573	7.8247	7.87921	7.37369	7.93536	8.18115	7.46063	7.87096	7.85926	7.88064	8.02501	8.08147	7.59195
ZNF219	4.99609	4.99256	4.85083	4.93676	5.06633	5.03543	4.90972	4.89395	4.9953	4.91146	5.09926	5.15004	5.05407	5.19809	5.05804	4.87249	4.97623	4.87537	5.01008	5.161	5.65782	5.09401	5.15077	4.95281	5.222	5.18607	4.99654	4.97482	5.17766	4.97723	5.22185	5.02676	5.08817	4.83237	5.00163	5.09062	4.84593	5.1188	5.41894	5.0679	5.19089	4.95067	5.25216	5.08422	5.08875	5.12357	5.01572	5.04713	5.01572
ZNF217	7.86952	8.0686	7.70326	8.11386	8.73209	8.26945	8.10895	8.43422	7.50634	8.50127	7.89753	8.91338	8.4635	8.18504	8.26429	7.926	8.51647	7.69309	8.15512	7.67986	7.22164	7.70961	7.62066	7.79651	7.82851	8.12828	7.72203	8.42195	7.97992	8.15996	8.21351	8.05362	8.24585	8.2664	8.8162	8.07544	8.76454	8.36293	7.54385	7.53543	7.70125	8.21493	7.28191	8.37987	8.32079	7.96792	8.10567	8.0234	8.9944
ZNF215	4.31933	4.6227	4.34232	4.23829	4.20803	4.39628	4.23242	4.18987	4.30474	4.2748	4.30335	4.27871	4.16174	4.28118	4.26153	4.29319	4.16006	4.34245	4.2981	4.39108	4.34599	4.35069	4.34497	4.26863	4.27563	4.42686	4.21932	4.41502	4.38031	4.30968	4.21944	4.29023	4.26896	4.35301	4.15571	4.23773	4.42791	4.29422	4.19316	4.26156	4.25124	4.28224	4.53789	4.21708	4.153	4.24665	4.28652	4.2912	4.34711
ZNF214	4.1353	4.13864	3.96933	4.12605	4.18487	4.2632	4.33564	4.19417	4.15362	4.09891	4.17425	4.12054	4.25714	4.09619	4.18573	4.28845	4.22404	4.1556	4.21947	4.18063	4.37358	3.98669	3.9467	4.10047	4.00505	4.06467	4.13916	4.27152	4.11857	4.17484	4.13618	4.20377	4.21775	4.28281	4.13333	4.32355	4.17892	4.11267	4.15894	4.09287	4.20089	4.04495	4.00301	4.16393	4.35085	4.15959	4.20084	4.20525	4.10839
ZNF213	6.74032	6.99957	6.91901	6.38293	6.48783	6.13826	6.34794	6.16861	6.23266	6.22283	6.68632	6.45342	6.25371	6.28446	6.11322	6.14383	6.20757	6.29368	6.17154	6.89476	6.48911	6.29272	6.82206	6.43662	6.36404	6.87671	6.88683	6.52165	6.21756	6.37158	6.67372	6.08563	6.35212	6.44264	5.99281	6.47496	6.99808	6.30535	6.19471	6.6587	6.48586	6.12225	6.72961	6.11229	6.21466	6.01387	5.96982	6.27625	6.02644
ZNF212	7.18972	6.79127	7.34804	7.18544	6.79706	6.84805	6.59883	6.62514	6.86446	6.66337	6.88699	6.71847	6.85526	6.6164	6.80095	6.38218	6.82498	7.26748	7.33043	7.34543	6.85646	7.11768	7.26452	6.96761	6.92059	7.01161	6.80482	6.66855	6.94909	6.74576	6.69398	7.25519	6.63594	6.90804	6.7386	7.1275	7.11629	6.96384	6.93938	6.73545	6.66851	6.79245	7.05871	6.88365	6.87874	6.88775	6.9652	6.67253	6.91076
ZNF211	6.9116	7.02511	6.87111	6.92416	7.03706	6.67697	6.63761	6.63394	6.91965	6.93826	6.94236	6.73997	6.60136	6.7972	6.82134	6.31447	6.8189	6.98187	6.95922	7.2114	6.58876	7.17353	7.07716	6.84615	7.27495	6.88928	7.17836	6.87211	6.85275	6.83624	6.9838	6.86075	6.94754	6.98833	7.01485	7.03047	6.94125	6.96252	6.75733	6.90824	7.12081	7.13745	6.81098	6.88658	7.07799	6.7744	7.02544	6.93316	6.77339
ZNF208	4.04208	4.28659	4.26833	4.29408	4.19516	4.06693	4.23451	4.15241	4.29354	4.32561	4.2474	4.06315	4.18539	4.18208	4.17395	4.3478	4.42332	4.1527	4.13777	4.21991	4.21657	4.05316	4.29138	4.15936	4.14791	4.14485	4.13051	4.17921	4.07866	4.03154	4.21983	4.15202	4.26488	4.11396	4.27995	4.16419	4.24411	4.14393	4.10682	4.06593	4.27477	4.15265	4.22202	4.34316	4.23805	4.25122	4.25553	4.10145	4.17037
ZNF207	8.27576	7.61784	7.60699	7.48474	7.57467	7.72872	7.66023	7.51451	7.37649	7.45528	7.44329	7.89443	7.49178	7.27533	7.67277	7.40584	7.58469	7.87101	7.74644	7.76257	8.20363	8.53238	7.38661	7.52655	8.40692	7.75549	7.55318	7.56743	7.7115	7.77266	7.33156	7.69806	7.81261	7.7115	8.28271	7.69993	7.45783	7.99384	8.15292	7.63825	7.6005	7.96764	7.73654	7.59567	7.22624	7.24697	7.47172	7.48794	6.556
ZNF205	5.37144	5.41096	5.58359	5.27499	5.15214	5.37392	5.27302	5.47479	5.17403	5.31698	5.12849	5.23793	5.34985	5.04232	5.21408	5.20221	5.26728	5.18587	5.52579	5.41169	5.65717	5.412	5.33785	5.36555	5.36002	5.12456	5.38454	5.25758	5.40375	5.39405	5.71229	5.51606	5.44173	5.47303	5.13322	5.59191	5.26061	5.29875	5.40883	5.63165	5.21362	4.96185	5.32841	5.12601	5.15091	5.1767	5.07924	5.24505	5.26145
ZNF202	5.94631	5.95851	5.45236	5.91992	5.7434	6.02847	5.89521	5.78759	6.05189	6.03067	5.77969	5.59256	5.92874	5.78365	5.97174	5.87669	5.93211	6.07517	5.83406	5.9109	5.9084	6.188	6.02075	6.03315	6.16471	6.00514	5.76789	5.85511	5.87879	6.23464	5.71663	5.97213	5.65308	5.78751	5.96352	5.79806	5.64322	6.04906	5.81504	5.70075	6.09931	6.05256	5.54937	6.01266	5.81294	6.00756	6.08343	6.0117	6.06314
ZNF200	6.94391	6.85559	6.77634	6.99117	6.80123	6.59289	6.39504	7.33713	6.26852	6.76511	6.6406	7.18212	6.87004	6.56601	7.09007	6.19824	6.50642	6.88376	7.10135	6.84124	6.51312	6.82387	7.32444	7.1067	6.65331	7.85523	6.93866	7.28384	6.91458	6.85968	6.5892	6.92521	6.92015	7.36097	7.18832	6.63287	7.13426	6.91834	6.59828	6.47624	6.58368	6.8632	6.05304	6.29964	6.63422	6.43246	6.38531	6.457	6.50507
ZNF2	6.25623	5.20167	6.27875	5.8174	5.80256	5.93304	5.41738	5.50335	5.64174	5.96029	5.55254	5.75542	5.89195	5.34021	5.92801	5.47954	5.73066	5.5182	5.72347	5.56869	5.31241	5.83813	5.67809	5.82395	5.98019	5.80346	5.10406	5.77933	5.79269	6.16075	5.82395	6.46813	5.72929	5.57031	5.66612	5.40984	5.70389	5.77886	5.57194	5.29381	5.60216	5.92397	5.80124	5.79285	5.59646	5.81261	5.75139	5.48586	5.4012
ZNF197	5.05363	5.02225	4.99903	5.08015	5.16408	5.13544	5.23197	5.26739	5.30929	5.202	5.0338	5.08039	5.144	5.15918	5.16345	5.33017	5.15813	5.23543	5.33235	4.95822	5.10199	5.31038	5.13828	5.09134	5.23161	5.21147	5.1658	4.88081	5.00392	5.29846	5.17638	5.20393	5.03124	5.05163	5.11339	5.14077	5.01625	5.16814	5.29297	4.77966	5.0339	5.12021	4.83504	5.25425	5.20016	5.26101	5.34198	5.24689	5.0763
ZNF195	6.33774	5.87479	6.04992	6.25497	6.06117	6.5405	6.59553	6.25541	6.43733	6.22467	5.96829	6.17229	6.64047	6.3121	6.57728	6.42984	6.73858	6.45654	6.49756	6.23135	6.303	6.77054	5.86447	6.2232	6.76222	6.35101	5.93537	6.43627	6.45839	6.47424	6.02786	6.49674	6.3313	6.3638	6.49701	6.08496	6.11717	6.31541	6.44359	6.35171	6.28759	6.63365	6.2449	6.42014	6.49503	6.54249	6.59259	6.6669	6.47724
ZNF19	5.17348	5.03427	5.07168	4.89595	5.07591	4.9361	4.91103	4.91947	4.77949	4.9302	5.03705	4.918	4.86344	4.88311	5.03211	4.81304	4.98602	5.12276	5.09552	5.04851	5.11881	5.1013	5.18507	4.8776	5.03262	4.89794	4.77974	5.33343	4.95135	4.99116	5.1024	5.04874	4.77016	4.91341	4.92769	5.11843	4.96075	5.16307	4.82629	4.88392	5.10055	4.87128	5.14916	4.99071	5.05033	4.95437	4.95316	5.04686	4.91872
ZNF189	6.9879	6.88558	6.13276	6.45735	6.4697	6.70166	6.9968	6.89473	6.8602	6.88447	6.26194	6.53173	6.25474	6.92183	6.76147	6.83979	7.27437	7.13476	7.05227	6.78522	6.95359	7.19165	6.64056	6.48279	7.30108	6.95746	6.98506	6.89145	7.11877	6.56119	6.48925	6.91025	6.89251	6.49283	6.87415	7.02588	6.8656	6.72816	6.89418	6.36402	6.51492	6.38645	6.0672	6.46583	6.59374	6.4395	6.54942	6.79427	6.34688
ZNF184	5.86736	6.13408	5.58643	5.80445	5.99427	6.21574	6.31294	6.23102	5.92169	6.35389	5.91876	6.44634	6.14903	6.00377	6.41574	5.96798	6.39886	5.91352	5.90445	5.80469	5.80024	6.44114	5.848	5.90833	6.47675	5.92786	5.88975	5.90341	5.88772	6.08841	6.14389	6.18237	5.92559	5.93489	5.94703	6.23546	6.25312	6.18014	6.00723	5.71458	6.05001	6.41931	5.49794	6.05835	6.36118	6.21147	6.26888	6.08551	5.78301
ZNF182	5.87164	5.7655	6.08349	6.12995	6.39915	6.1642	5.75604	6.22684	5.91554	6.30873	6.20866	6.15781	6.00633	6.08475	6.08431	5.83107	6.13813	6.43586	6.59629	6.52536	6.10609	6.32965	6.57785	6.50572	6.15824	6.60921	6.4557	6.38983	6.43214	6.30698	6.35037	6.24216	6.34811	6.3026	6.08935	6.29205	6.17882	6.09015	6.24833	5.52973	5.941	6.11363	6.07861	5.87241	5.71057	5.62658	6.15784	5.79035	6.08917
ZNF181	4.57741	4.51484	4.66815	4.60849	4.71827	4.98006	4.99156	4.84221	5.0452	4.84798	4.72767	4.92953	4.94891	4.88996	5.22882	5.24115	5.27306	4.62228	4.65594	4.75323	4.51296	4.75909	4.59941	4.57629	4.74938	4.66172	4.5886	4.62857	4.94505	4.78627	4.54841	4.72207	4.71658	4.71855	4.92412	4.56984	4.67897	4.87314	4.8224	4.64298	4.68355	4.71554	4.55886	5.04818	5.09205	5.15947	5.1712	5.31739	5.06661
ZNF18	6.98156	7.06221	6.74216	6.97154	6.9386	6.63885	7.0046	7.04597	6.84653	6.73546	6.79257	6.99045	6.70502	7.21008	6.66202	6.99295	6.95733	6.94107	6.86832	6.89942	6.75322	7.07812	7.28845	7.03984	6.94754	7.01356	7.39062	6.97676	6.78319	6.75516	7.01223	6.88669	7.02948	7.11357	6.70578	7.04776	7.25126	6.80103	6.56133	6.62368	6.916	6.76834	6.71081	6.75349	6.76988	6.81083	6.68648	6.94033	6.94569
ZNF175	6.05195	6.06828	6.32571	6.55547	6.0192	6.35387	5.92876	6.02439	6.34355	5.80514	6.03532	5.94716	6.21489	5.79559	6.3596	5.56966	5.9593	6.12691	6.34089	6.12763	6.17141	6.10544	5.77296	6.2489	6.38193	5.96941	5.54377	5.96279	6.19775	6.27176	5.91812	6.46914	6.10052	6.1191	6.20068	5.84359	5.83062	6.26009	6.49324	5.88754	6.08623	6.14954	6.13387	6.2627	6.15556	6.18688	6.19693	6.32548	6.27054
ZNF174	5.47968	5.72288	5.07495	5.60886	5.39027	5.54985	5.62843	5.33136	5.5892	5.11616	5.50937	5.31524	5.51893	5.244	5.24972	5.35573	5.35412	5.18462	5.37273	5.50907	5.88254	5.51473	5.01682	5.19072	5.75217	5.35011	6.14262	5.63529	5.25184	5.21738	5.84675	5.32263	5.54145	5.71362	5.61107	5.72111	6.1686	5.40867	5.63188	5.18944	5.19955	5.27223	5.42701	5.42565	5.51138	5.36396	5.32332	5.37532	5.65134
ZNF17	4.9523	4.83718	4.78153	4.96242	4.76975	5.02181	4.89115	4.84667	4.97956	4.90038	4.67816	4.91851	4.87851	4.90124	5.06531	4.87831	4.91474	5.0975	5.17531	5.10804	4.87496	5.19829	5.05174	4.9456	5.35256	4.99096	4.86404	4.90378	4.96714	5.04943	4.77864	5.06069	4.91474	4.82647	5.22926	5.02156	4.87198	5.04801	5.0279	4.68641	5.16938	5.12655	4.75703	5.03872	5.0604	4.9187	5.04079	5.16124	4.81808
ZNF169	5.59289	5.7452	5.5504	5.9766	5.4748	5.50621	5.59419	5.61271	5.82191	5.43636	5.42385	5.3597	5.44737	5.51496	5.45688	5.55758	5.50259	5.85301	5.80359	5.48776	5.61043	5.78951	5.8636	5.77811	5.87526	5.66154	5.6727	5.70297	5.67674	5.74928	5.73639	5.80817	5.58592	5.3633	5.67367	5.58363	5.74102	5.6279	5.49757	5.40923	5.89734	5.77314	5.89313	5.62252	5.62988	5.68313	5.65474	5.63505	5.86705
ZNF165	4.62338	4.52943	4.45641	4.63617	4.67752	4.69181	4.50851	4.46995	4.67953	4.54311	4.05435	4.48468	5.24506	4.82372	5.00238	4.7033	5.03998	4.2812	4.49416	4.50058	4.70103	4.72623	4.66828	4.29549	5.04224	4.82332	4.3454	4.72845	4.41552	4.56517	4.60521	4.62026	4.53715	4.36686	4.42427	4.40753	4.58091	4.42187	4.64755	4.56705	4.4998	4.88063	4.57813	4.71338	4.64127	4.87355	4.37823	4.68928	4.93346
ZNF160	5.4082	5.31134	5.56701	5.86208	5.3209	5.58771	5.3733	6.0541	5.53205	5.65863	5.53132	5.23581	5.93078	5.75635	5.89358	5.64101	5.45931	5.80128	6.02824	5.32771	5.49541	5.46322	5.7025	5.66155	5.47678	5.3525	5.38718	5.027	5.38153	5.7834	5.51445	5.53169	5.30176	4.9082	5.45182	5.59482	5.41762	5.44062	5.3805	5.25098	5.62516	5.8009	5.56137	5.70652	5.91201	6.01888	5.72904	5.8187	6.50369
ZNF16	5.89981	5.55004	5.81703	5.75797	5.86846	6.00086	5.91451	5.75887	6.01798	5.93369	5.9992	5.9496	5.99432	5.77187	6.09445	5.87434	5.92132	5.68077	5.74966	5.59553	5.952	5.66625	5.74981	5.5898	5.88658	5.60447	5.40471	5.8983	5.84423	6.13889	5.80068	6.05977	5.84744	5.68607	5.98153	5.8535	5.6134	5.97108	5.98471	5.54064	6.08095	5.96742	6.00865	5.76638	6.13955	6.07861	6.037	6.1597	5.92387
ZNF157	4.25282	4.33873	4.34835	4.4156	4.46017	4.20592	4.39621	4.35111	4.18195	4.17037	4.3012	4.23544	4.45172	4.19156	4.29958	4.52678	4.24704	4.35148	4.22713	4.50264	4.20673	4.22825	4.40776	4.28778	4.32843	4.27479	4.49628	4.25258	4.56925	4.28453	4.63559	4.36057	4.25811	4.39276	4.24166	4.30067	4.32363	4.19833	4.29561	4.31872	4.07796	4.48469	4.60362	4.17261	4.34498	4.45362	4.35831	4.44523	4.25373
ZNF155	4.91631	4.86488	4.95437	5.03383	4.99908	4.8933	4.85647	4.96253	4.7716	5.08151	4.88298	4.95398	4.94799	4.90283	4.76584	4.50158	5.02247	5.07083	5.08151	5.18542	5.10742	5.02955	5.29929	5.25604	5.07107	5.01718	4.75232	4.9263	5.20892	4.82075	5.17672	4.91733	4.87909	4.88628	5.03751	5.16676	5.10522	4.79794	5.00737	5.09582	5.14216	5.01321	5.35852	4.78734	4.90479	4.82258	4.87239	4.84597	4.80371
ZNF148	8.84865	8.64817	8.8377	9.04491	8.73213	8.71517	8.22845	8.62309	8.54496	8.49816	8.63575	8.26289	8.3165	8.72141	8.11434	8.38026	8.43721	8.54366	8.34236	8.34586	8.24633	8.62874	9.10904	9.08242	8.7776	9.24578	9.29538	8.30944	8.29311	8.33767	8.89675	9.21029	8.4396	8.76649	8.36301	8.45537	8.99158	8.3582	7.76808	8.19038	8.30071	8.352	8.97296	8.40408	8.12414	8.42159	8.3686	8.09162	8.43518
ZNF146	6.71358	6.50726	6.57182	6.65815	6.95781	7.41687	7.33154	6.70412	7.16774	7.24435	6.95935	7.05068	7.28247	6.89327	7.29824	6.98501	7.32607	6.54519	6.58256	6.49594	6.31213	6.51641	6.15957	6.46541	6.9621	6.23186	5.88132	6.96597	6.76197	6.76197	6.56702	7.18422	6.64149	6.75602	6.91122	6.78606	6.7706	7.2611	6.61468	6.51368	6.82165	6.99138	6.7685	7.52701	7.50848	7.39575	7.39825	7.51821	6.99788
ZNF143	5.50258	5.76734	5.77234	5.63784	5.55052	5.39405	5.48042	5.57111	5.10211	5.42223	5.42728	5.55762	5.35313	5.57111	5.40616	5.50019	5.59493	5.72472	5.96508	5.99629	5.39995	5.81424	5.75797	5.78575	5.84289	5.8555	5.89322	5.55082	5.4312	5.45815	5.59524	5.61428	5.55883	5.53211	5.60426	5.58495	5.81955	5.43035	5.40136	5.52523	5.31249	5.53297	5.50997	5.32634	5.45828	5.16116	5.29505	5.35527	5.26294
ZNF142	6.83564	6.34205	6.7808	6.50811	6.84095	6.67297	6.44589	6.36867	6.37973	6.5506	6.68566	6.58222	6.77666	6.62	6.74703	6.47346	6.63169	6.62773	6.62888	6.76985	6.41355	6.77666	6.63112	6.68746	6.67886	6.46366	6.56248	6.42431	6.63456	6.64211	6.55259	6.79657	6.40601	6.75718	6.56467	6.61538	6.57714	6.66957	6.50728	6.58802	6.66459	6.61505	6.90632	6.75635	6.61899	6.85724	6.56909	6.75162	6.62102
ZNF141	5.08674	4.85265	5.02383	4.96722	5.0798	5.2493	5.36791	5.20964	4.97391	5.4708	5.05799	5.08793	5.40619	5.46689	5.37813	5.12742	5.53623	5.05963	4.86724	5.0174	4.84251	4.77925	4.85093	4.95717	4.90595	4.93469	4.85617	4.82342	4.70207	4.85376	4.85693	4.7843	5.23231	4.75127	5.24135	5.15977	5.38231	5.31488	5.06547	4.92736	5.0816	4.88996	4.93093	5.19415	5.28127	5.47096	5.37036	5.21599	5.25275
ZNF140	5.95482	6.04517	6.3069	5.97757	6.30131	6.47869	6.44189	6.30529	6.20004	6.2894	6.03333	6.29966	6.50885	6.39201	6.97084	6.85139	6.63842	5.98287	6.04707	5.96408	5.92907	5.91386	5.69475	5.97211	5.91207	5.9252	6.0839	5.95797	6.12938	6.29321	5.93595	6.00176	5.97807	6.13546	6.09689	6.31927	6.25294	6.12647	6.18933	6.05526	5.87557	5.85069	5.72692	6.57496	6.87419	6.57386	6.45693	6.53397	6.38115
ZNF14	5.74048	5.51513	6.00317	5.77516	6.18746	6.38204	6.1834	6.31011	6.10114	6.19192	5.74904	5.95356	6.38763	6.63226	6.82886	6.76416	6.7347	5.53564	5.67617	5.62465	5.57757	5.67294	5.60069	5.5839	5.80681	5.38693	5.92605	5.60689	5.6164	5.93076	5.81232	5.98822	5.78823	5.89671	5.7745	6.03582	5.48255	6.01629	5.81032	5.56248	5.94102	6.00999	5.65419	6.4954	6.42313	6.30057	6.57506	6.60613	6.42847
ZNF136	6.01813	6.71186	5.8653	6.69128	6.08262	6.33778	6.64726	7.18619	6.89426	6.52889	6.05348	6.21976	6.20537	6.73567	6.57949	6.31148	6.35382	6.83541	6.85435	6.14285	6.95219	6.85996	7.07953	6.43422	6.64637	6.51268	7.05647	6.55413	7.03394	6.95263	6.13605	6.50539	6.70927	6.8741	6.70311	6.66095	6.89383	6.39468	6.71809	6.02512	6.72261	6.63262	6.55001	6.61582	6.75614	6.68479	6.32404	6.64429	6.75203
ZNF135	5.43445	5.19238	5.24242	5.31657	5.1554	5.37291	5.1821	5.29946	5.49631	5.46106	5.21303	5.24978	5.3107	5.23812	5.394	5.38459	5.26302	5.44298	5.58876	5.76663	5.39503	5.57895	5.19334	5.3186	5.69339	5.41591	5.18628	5.10223	5.60743	5.70366	5.25159	5.63166	5.1978	5.44123	5.35644	5.26929	5.18366	5.40061	5.29134	5.33081	5.74119	5.59665	5.15097	5.6244	5.50865	5.57402	5.3302	5.58632	5.67545
ZNF134	6.04305	5.88767	6.20261	5.80984	6.30659	6.07137	6.06898	6.06713	6.25035	6.32887	6.04483	6.28122	6.25741	6.05487	6.33328	6.08312	6.18994	6.07584	6.17397	6.24728	5.96821	6.3901	6.19389	6.32079	6.61437	6.06129	6.41244	6.52714	6.09307	6.39242	6.40211	6.2081	6.11465	6.23295	6.38326	6.33658	5.97312	6.22579	5.83042	6.1858	6.64767	6.38691	6.1358	6.35638	6.30523	6.37003	6.3226	6.35847	6.24531
ZNF133	5.99819	5.84325	5.81569	5.96096	5.6902	5.73283	5.55013	5.70695	5.73503	5.76544	5.6259	5.52424	5.62296	5.47496	5.74743	5.45513	5.61085	6.08398	5.82874	6.05173	5.99966	6.25551	6.03101	6.18314	6.12692	5.99252	5.47394	6.05147	5.93911	5.79324	5.95501	5.83124	5.86655	5.70764	5.81488	5.90681	5.74218	5.91092	5.90069	6.18141	6.21232	5.9901	6.15047	5.77107	5.73576	5.71486	5.77696	5.84236	5.82704
ZNF132	4.64632	4.26881	4.59536	4.66285	4.48751	4.60404	4.57702	4.79203	4.70605	4.83741	4.3031	4.63987	4.57936	4.48837	4.56636	4.58729	4.54218	4.70991	4.72529	4.60045	4.72388	4.4842	4.52967	4.45259	4.72235	4.48109	4.64654	4.88315	4.64497	4.54748	4.55892	4.74979	4.55703	4.74386	4.72023	4.56846	4.3836	4.66856	4.60845	4.6031	4.82579	4.80044	4.70186	4.52501	4.51243	4.8188	4.42139	4.73507	4.5656
ZNF131	5.95433	5.79747	5.69946	5.91569	6.51033	6.47156	6.32188	6.42743	6.45464	6.23996	6.30855	6.29867	6.71775	6.36447	6.41744	6.24546	6.74229	6.00308	5.89463	5.41524	5.89827	5.88679	5.89721	5.88359	6.1023	5.93585	6.14718	5.87644	5.78397	5.83948	6.43343	6.0938	5.83177	5.83739	6.12575	5.96335	5.76798	5.98127	6.06788	5.5866	6.11043	6.35922	5.82222	6.45952	6.36524	6.66092	6.29081	6.67644	6.44524
ZNF124	5.92393	5.45318	5.81309	5.52567	5.68306	5.98289	6.31466	6.00967	6.34351	6.02625	5.71493	5.7704	6.35503	6.46896	5.89515	6.17325	6.15764	5.53307	5.47961	5.57289	5.64114	5.59117	5.36025	5.51832	5.93065	5.54986	5.44623	5.80953	5.55143	6.0868	5.47043	6.41803	5.71875	5.59106	5.76031	5.67406	5.31472	5.53831	5.68035	5.79705	5.70755	5.35201	5.70612	6.17838	6.45216	5.8353	6.46799	6.18606	6.36142
ZNF121	6.90373	6.65669	6.86037	6.61297	6.67491	6.99231	6.93655	6.65591	6.86138	6.95409	6.6259	6.74043	6.7574	6.74767	6.96177	6.60411	7.15466	6.79287	6.66152	6.61269	6.5352	7.20379	6.41661	6.9381	7.30662	6.90846	6.85226	6.55099	6.65061	6.50301	6.68391	7.41306	6.71066	6.72175	7.15985	6.77698	6.66288	6.8562	6.7149	6.70276	6.69015	7.03265	6.74171	6.98032	6.81003	6.8584	7.06063	7.01597	6.87494
ZNF12	6.74654	6.44925	6.49825	6.72109	7.149	7.09847	7.23221	7.13708	6.97572	6.90078	6.59975	7.13971	7.28549	7.39737	7.37423	7.36729	7.40048	6.64167	6.62129	6.45129	6.36107	6.64259	6.43896	6.44797	6.80587	6.49545	6.28714	6.9438	7.00447	6.92421	6.75873	7.09155	6.86026	6.73914	6.99223	6.65576	6.96344	6.91016	6.75228	6.54719	6.79047	6.8389	6.41634	7.2853	7.20036	7.05991	7.41189	7.6968	7.19014
ZNF117	4.39365	4.34199	4.55322	4.35006	4.26457	4.22613	4.34717	4.31796	4.59794	4.47875	4.43119	4.45662	4.47118	4.45285	4.59776	4.24707	4.39748	4.37634	4.40551	4.46855	4.33277	4.49856	4.23951	4.53178	4.3496	4.00238	4.46693	4.28411	4.39847	4.50595	4.58787	4.2494	4.46938	4.42295	4.27601	4.37077	4.09599	4.44083	4.39585	4.4056	4.26876	4.26705	4.31483	4.43883	4.25867	4.28591	4.19114	4.41509	4.43422
ZNF114	4.27572	4.45005	4.37151	4.28045	4.40025	4.47942	4.44526	4.48321	4.30958	4.28048	4.48201	4.26773	4.43131	4.52594	4.37924	4.62117	4.41028	4.35372	4.36558	4.25603	4.47881	4.40071	4.52837	4.28652	4.28915	4.46005	4.35031	4.26343	4.4856	4.38027	4.43719	4.50767	4.31954	4.28364	4.36043	4.33962	4.39102	4.29239	4.33264	4.43486	4.35391	4.34467	4.35248	4.40846	4.40094	4.57535	4.4654	4.47072	4.40353
ZNF101	6.57019	6.41082	6.71078	6.80304	6.34456	6.77557	6.84499	6.91409	6.88207	6.80216	6.18946	6.65109	6.42583	6.65987	6.88949	6.67607	6.65673	7.16543	7.57862	6.84588	6.7038	7.12047	7.06502	6.76315	7.36905	7.10548	6.75993	6.68654	7.04775	7.09181	6.48938	7.21803	6.2932	6.53743	6.88238	6.89961	7.11435	7.07256	6.28258	6.23192	6.80762	6.8398	6.70166	7.00926	6.85855	6.72315	7.13585	6.87342	6.88072
ZNF100	4.55733	4.44086	4.43375	4.71958	4.49744	4.58347	4.60779	4.55342	4.51332	4.46086	4.65023	4.61745	4.54335	4.59848	4.55428	4.54824	4.4822	4.39323	4.28602	4.58645	4.6821	4.44964	4.67667	4.62925	4.54858	4.60455	4.58965	4.54578	4.56579	4.69872	4.54868	4.50421	4.61206	4.61152	4.51949	4.66046	4.57765	4.29753	4.51362	4.66571	4.6673	4.35318	4.42611	4.5775	4.73791	4.69058	4.45224	4.41518	4.6045
ZNF10	5.19947	4.72733	4.92586	5.19551	5.11686	5.18568	4.93527	4.82913	5.13785	5.23213	4.54366	4.96978	5.19828	5.22579	5.20563	5.38473	5.25585	5.4465	5.70151	5.44497	4.85901	5.29556	5.14192	5.05779	5.55102	4.9471	4.63156	5.27268	5.19999	5.52948	4.98546	5.20762	5.16317	4.73952	5.3391	5.0397	4.94955	5.28158	5.19758	4.71131	5.04854	5.35455	4.56336	5.34691	5.16222	5.12391	5.39355	5.22358	5.30791
ZMYND8	4.84673	4.67213	5.01876	5.10443	4.77975	4.73045	4.64549	4.75401	4.49551	4.69927	4.6177	4.68844	4.64609	4.71806	4.56324	4.57939	4.60798	4.98137	5.1168	4.53681	4.62908	5.17604	5.02646	4.95558	4.9988	5.22913	5.1165	4.75835	4.76753	4.87323	4.849	4.74713	4.77416	4.74929	4.86899	4.5179	4.91206	4.77528	4.49583	4.63956	4.59924	4.82483	4.55288	4.66577	4.65676	4.56117	4.76759	4.79833	4.59632
ZMYND19	6.20928	6.00111	5.87958	6.1475	5.81728	6.07599	5.95476	5.90786	6.08902	6.11403	5.98147	5.95952	6.08266	5.92952	6.19158	5.84956	6.12768	6.26038	6.22432	6.2055	6.2553	6.4485	6.19474	6.33359	6.46927	6.15863	5.95975	6.08361	6.17811	6.24829	6.10099	6.26819	6.15346	6.10574	6.23607	6.12184	5.89463	6.24002	6.05003	6.29545	6.3323	6.511	6.12208	6.18103	5.92299	6.12483	6.3162	6.34188	5.95422
ZMYND15	6.14177	5.46534	6.13387	6.27828	5.79084	5.90288	5.77341	5.99567	5.92314	5.69821	6.13164	6.44237	6.22805	5.70312	5.61476	5.51611	5.86235	5.64971	5.86304	5.86304	6.40017	5.87813	6.79175	6.3216	5.71603	6.0465	6.14664	5.73364	5.66617	5.67995	5.96222	5.99226	5.97419	5.92688	6.00525	6.01825	6.64968	6.002	6.14447	6.21458	5.62453	5.93995	5.46989	5.68351	5.55142	5.50759	5.46188	5.74336	5.71386
ZMYND12	4.40251	4.49726	4.69506	4.59535	4.7601	4.77408	5.05861	4.59933	4.70829	4.92295	4.7858	4.68462	4.61457	4.61049	4.87017	4.73667	4.67872	4.66393	4.96319	5.18083	5.18149	4.82292	4.93851	4.52534	4.85006	4.81305	4.82567	4.34393	4.7255	4.72325	4.87518	4.61993	4.72088	4.75937	4.84784	4.69476	4.95157	4.91755	5.06701	4.67783	4.57614	4.67941	4.68598	4.63734	4.6207	4.94319	4.84853	4.94141	4.95959
ZMYND11	4.51029	4.45444	4.45607	4.45875	4.47809	4.68702	4.56114	4.45645	4.62807	4.5412	4.58137	4.48839	4.64627	4.34018	4.62775	4.53216	4.63946	4.61952	4.66699	4.46432	4.49041	4.48654	4.36051	4.69875	4.5546	4.36856	4.31155	4.52611	4.75683	4.68066	4.36517	4.40229	4.68812	4.45891	4.39971	4.52775	4.48222	4.51314	4.48073	4.45913	4.57873	4.7015	4.3846	4.60169	4.733	4.75377	4.80362	4.6264	4.58108
ZMYND10	5.26145	5.25123	5.50825	5.55657	5.03038	5.16868	5.23462	5.17503	5.16748	5.38311	5.21573	5.15859	5.06714	5.11956	5.08117	5.19109	5.16199	5.28254	5.20762	5.45637	5.20021	5.16748	5.25565	5.44983	5.08571	5.48324	5.17468	5.48381	5.63579	5.41713	5.29797	5.35594	5.34644	5.22422	5.3967	5.35952	5.2479	5.25428	5.23573	5.18599	5.55359	5.31566	5.18258	5.24559	5.15294	5.26625	5.24375	5.41981	5.15385
ZMYM6	4.76133	4.9092	4.79447	4.77422	4.62057	4.63205	4.4251	4.8103	4.63342	4.89821	4.59585	4.52967	4.73454	4.71499	4.6638	4.62032	4.55751	4.82839	4.68972	4.59352	4.68375	4.59991	4.92943	4.70668	4.46735	4.79885	4.60437	4.40676	4.56974	4.74885	4.61205	4.88679	4.43614	4.64573	4.5779	4.64175	4.69406	4.71026	4.9228	4.76116	4.92485	4.57325	4.46752	4.67427	4.39775	4.69683	4.61501	4.37535	4.92044
ZMYM5	5.52369	5.43731	5.44771	5.4042	5.22509	5.29596	5.42025	5.84769	5.17432	5.67217	5.20851	5.39732	5.36639	5.35225	5.37762	5.293	5.43368	5.92533	5.79131	5.00804	5.37285	5.14791	5.57627	4.96268	5.67493	5.92014	5.52961	5.3132	5.71533	5.66644	5.197	5.56822	5.4322	5.17872	5.73236	5.11966	5.8081	5.54782	5.33625	4.98994	5.13698	5.47088	5.45372	5.43284	5.59706	5.30791	5.43893	5.37675	5.62342
ZMYM4	6.62864	6.02524	6.28882	6.06533	6.51753	6.95067	6.53932	6.31181	6.68977	6.3992	6.27772	6.66085	6.48473	6.50655	6.51391	6.49698	6.60572	6.23346	6.49486	6.43747	6.6086	6.75772	6.45484	6.20854	6.69324	6.52449	6.14212	6.59738	6.4069	6.3722	6.41504	6.74366	6.49698	6.53319	6.72968	6.6692	6.04185	6.71649	6.81263	6.27871	6.1797	6.57356	5.85383	6.57813	6.31503	6.55062	6.28971	6.61428	6.16795
ZMYM3	5.26268	5.56963	5.49813	5.52415	5.74102	5.57441	5.65649	5.55185	5.66702	5.37119	5.51963	5.48947	5.41392	5.77865	5.67582	5.79919	5.67722	5.39898	5.27602	5.72749	5.59099	5.82021	5.68447	5.5996	5.73336	5.52996	5.5438	5.11299	5.46475	5.49185	5.61215	5.64561	5.37802	5.65412	5.63863	5.53913	5.5734	5.57891	5.61749	5.44252	5.61568	5.60092	5.90532	5.79488	5.71631	5.80869	5.4943	5.7031	5.67092
ZMYM1	5.74978	5.78398	5.68544	5.96967	5.51539	5.89039	6.02886	5.75525	6.27615	6.02058	5.299	5.91008	5.82212	5.78592	5.88654	5.76189	6.16626	6.34215	6.35507	5.92616	6.17071	6.39665	5.96114	5.84499	6.28254	6.05328	5.31466	5.86982	6.15104	6.30875	5.48492	5.9652	5.80312	5.56115	6.1045	6.18167	5.72865	5.98867	6.22471	5.708	5.86552	6.31227	5.53564	5.90852	5.94253	5.98576	6.11757	5.98249	5.77137
ZMPSTE24	8.11482	8.54417	8.19543	8.48081	8.41701	8.45157	8.60008	8.80652	8.68254	8.4933	8.25529	8.69124	8.27543	8.47508	8.54513	8.42516	8.67204	8.62313	8.38685	8.11601	8.18211	8.5367	8.65501	8.31403	8.42161	8.54602	8.81266	8.52701	8.57246	8.55146	8.14067	8.67932	8.74876	8.42069	8.63468	8.67204	9.00142	8.59422	8.47895	8.0349	8.17925	8.45636	8.00518	8.31983	8.38119	8.25392	8.19202	8.52662	8.37353
ZMIZ2	6.2558	5.96465	5.98439	5.84689	5.96526	6.08271	5.84308	5.86951	5.7941	6.23939	6.27249	5.98212	6.09699	6.17745	6.20731	6.18093	6.14892	6.01863	6.30175	6.075	6.21973	6.1701	5.85749	5.99005	6.09874	5.92201	5.89354	6.21657	6.00021	5.86264	6.1202	6.14371	5.92278	5.95412	5.9759	6.2558	6.05751	5.98169	6.13646	5.71789	5.90297	6.12749	5.76585	6.0193	6.02711	6.01001	6.11616	5.93274	6.24033
ZMAT5	6.35249	6.28597	5.97315	6.41222	5.99191	5.93832	6.32511	6.13446	6.24368	6.07282	6.14139	6.42589	6.03131	6.37807	5.97683	6.18827	6.21783	6.21278	6.28303	6.47	6.77404	6.43106	6.47497	6.36381	6.33348	6.43288	6.7518	6.3341	6.2294	6.22221	6.48637	6.24964	6.35146	6.24875	6.27033	6.07199	6.16918	6.27622	6.37309	6.36547	6.50327	6.42188	6.36461	6.25342	6.19687	6.27987	5.97307	6.05798	6.27123
ZMAT3	7.27132	7.37265	7.24067	7.74397	7.05122	7.34104	7.53349	8.33053	8.2211	7.78706	7.6267	6.60702	7.5605	8.43912	7.93365	8.52192	8.0628	8.31172	8.40398	7.748	8.23068	7.58658	7.72858	7.92046	7.69776	7.36981	7.68579	7.52673	8.14341	7.72077	7.42773	7.91614	7.61948	7.55049	7.2983	8.02821	7.70537	7.48523	7.77965	7.07796	7.81514	6.72034	7.40787	7.59167	7.75733	7.99093	7.80754	7.92554	8.40907
ZMAT2	8.71446	9.21546	8.84986	8.74103	8.65873	8.30181	8.53487	8.39695	8.42559	8.51482	8.77548	8.36749	8.40822	8.21655	8.4025	8.32046	8.17883	8.52473	8.50148	8.7595	8.76298	8.51482	8.76387	8.86881	8.51269	8.63912	9.12055	8.72297	8.26904	8.36808	8.65263	8.27569	8.58299	8.6047	8.3593	8.39455	8.91721	8.67342	8.56449	9.27675	8.80875	8.5068	9.16119	8.45336	8.59445	8.32873	8.44881	8.53105	8.3841
ZMAT1	5.90264	5.58228	6.00293	5.8235	5.46043	5.79247	5.73281	6.04687	5.61093	5.77431	5.57726	5.57882	5.63081	5.69315	5.45057	6.01865	5.37289	6.03802	6.37611	5.5335	6.4428	6.24494	6.00219	5.8194	6.04636	5.99298	5.75507	5.78004	6.21114	6.39611	5.70986	6.16038	5.63445	5.68525	5.54533	5.54671	5.4478	5.80003	5.84821	5.45317	5.44721	5.74856	5.69313	5.68532	5.68239	5.97938	5.77891	5.49048	6.05097
ZKSCAN1	6.21257	5.93864	6.62175	6.29021	5.70186	6.04351	5.8899	6.1416	6.26695	5.77798	5.93426	5.82294	5.87679	6.36831	6.192	6.04802	6.03652	6.58394	6.27547	6.13325	6.2102	6.37092	6.05172	6.10936	6.49963	5.68594	6.10398	6.18033	5.89906	6.07463	5.86387	6.42791	6.23477	5.94573	6.09182	6.10805	6.04752	5.97531	5.9908	5.79997	6.12352	5.74375	5.7944	6.15924	6.05945	6.10296	5.84171	5.94098	6.14565
ZIM3	4.19487	4.63605	4.24368	4.41748	4.3494	4.20471	4.21515	4.37478	4.29175	4.37676	4.32065	4.41242	4.15404	4.40961	4.22039	4.40207	4.34343	4.3541	4.24606	4.35001	4.36245	4.38066	4.46734	4.40008	4.38114	4.38978	4.56904	4.19184	4.24822	4.16926	4.38048	4.24926	4.40668	4.20118	4.22925	4.20984	4.30365	4.28437	4.31346	4.32887	4.22787	4.34794	4.35612	4.39551	4.21578	4.30907	4.3775	4.39406	4.18764
ZIM2	4.90185	5.20346	4.77125	5.14258	5.07066	5.37606	4.99061	5.15739	5.01936	4.84705	4.86751	4.90744	5.03768	4.99894	5.08924	5.02736	4.97323	4.98578	4.99683	5.08424	5.02893	4.86961	4.95721	4.89894	4.90514	5.03246	4.82778	4.90913	4.94443	5.0522	4.96583	5.02091	4.93884	5.09199	5.05892	5.06288	5.16576	5.1525	4.86346	4.99229	4.86615	4.99664	5.07665	5.05548	4.84072	5.12671	5.00086	4.96901	5.15398
ZIK1	5.14228	5.66609	4.76037	5.05467	5.33617	5.22844	5.09625	5.13718	5.40994	5.24158	4.88904	5.03098	5.16829	5.48813	5.23881	5.06661	5.3926	5.46811	5.42248	5.80975	5.05914	5.61074	5.43891	5.36595	5.57943	5.40701	5.07252	5.78534	5.45822	5.27959	5.02086	5.4108	5.19048	5.39281	5.71707	5.03221	5.24711	5.31222	5.27256	5.28884	5.41445	5.63388	4.92616	5.2828	5.16351	5.04019	5.18422	5.39792	5.12899
ZIC5	4.92126	4.75597	5.07542	4.72597	4.8536	4.83352	4.73048	5.11261	4.8137	4.80197	4.89319	4.86286	4.83822	4.85403	4.89414	4.81779	4.84854	4.85963	4.81539	4.99801	4.92419	4.89425	5.06014	5.07977	4.85963	5.05063	4.85377	4.93882	4.8289	4.81992	4.89131	4.89702	4.74277	5.08695	4.93005	4.88512	4.80041	4.81868	4.81747	4.87756	4.70038	4.93465	4.68186	4.83545	4.79111	4.80574	4.91241	4.97401	4.68834
ZIC4	4.36099	4.33069	4.66637	4.41987	4.41176	4.45104	4.43297	4.42479	4.45865	4.43178	4.55933	4.57375	4.49181	4.33527	4.52893	4.41969	4.58991	4.51504	4.34984	4.48963	4.42106	4.44733	4.56468	4.46052	4.23638	4.53229	4.21926	4.52622	4.63971	4.46233	4.45146	4.43804	4.45596	4.44728	4.34362	4.61934	4.51554	4.5481	4.65811	4.56833	4.50553	4.4383	4.53737	4.38849	4.55698	4.43761	4.53165	4.47095	4.4021
ZIC3	4.6425	4.56853	4.9238	4.62695	4.8023	4.89316	4.93776	4.67239	4.59746	4.93662	4.71397	4.6042	4.71108	4.74745	4.50846	4.49334	4.71105	4.44364	4.58509	4.56846	4.56399	4.63614	4.58932	4.65144	4.7407	4.67147	4.69929	4.52483	4.7487	4.58428	5.03427	4.77846	4.64309	4.71694	4.61357	4.36833	4.59034	4.55823	4.77122	4.66667	4.69515	4.57629	4.76817	4.62236	4.74446	4.56849	4.48377	4.45434	4.67836
ZIC2	4.19222	4.39794	4.2878	4.27866	4.31379	4.40596	4.34335	4.29362	4.32581	4.16843	4.41498	4.38734	4.28786	4.21	4.2202	4.44835	4.25554	4.32542	4.40623	4.19028	4.25222	4.32564	4.29305	4.30225	4.37004	4.34222	4.27053	4.21506	4.18893	4.05849	4.25976	4.10373	4.12189	4.20704	4.33757	4.38969	4.10064	4.26329	4.24019	4.31993	4.35098	4.28923	4.45097	4.31022	4.42623	4.27531	4.23757	4.26131	4.32163
ZIC1	4.32603	4.50901	4.34367	4.2605	4.63418	4.45338	4.44304	4.49046	4.30018	4.70213	4.17269	4.49339	4.27843	4.30009	4.43625	4.40504	4.38169	4.07662	4.41056	4.36448	4.45062	4.40531	4.41082	4.42698	4.53857	4.33868	4.55292	4.46371	4.33465	4.3597	4.35796	4.36702	4.30913	4.42385	4.35995	4.49187	4.5105	4.31717	4.36392	4.40355	4.6631	4.34198	4.58469	4.50735	4.44662	4.40137	4.47621	4.4655	4.25702
ZHX3	5.5692	5.38925	5.38126	5.53432	5.49493	5.3978	5.56183	5.36777	5.52285	5.4732	5.53167	5.44912	5.39826	5.36349	5.45228	5.56455	5.46255	5.55782	5.60269	5.70514	5.56813	5.53899	5.39697	5.49718	5.53289	5.66261	5.63374	5.27567	5.65398	5.50849	5.46912	5.60235	5.41141	5.37591	5.41824	5.52407	5.29742	5.66242	5.55854	5.20023	5.46511	5.52396	5.55374	5.5112	5.49765	5.50121	5.45644	5.56086	5.45586
ZHX2	5.67305	5.16543	6.08912	5.83612	5.80174	5.86345	5.30468	5.45589	5.40142	5.58029	6.08615	5.69302	5.88751	5.44485	5.09641	4.94771	4.92816	5.38091	5.07168	4.46612	4.70071	4.42686	5.58888	5.71531	4.8941	5.60242	5.46137	5.52264	5.41881	5.66835	5.43765	5.35364	5.51844	5.38505	5.17285	5.13611	5.93168	5.00309	5.14022	5.08025	5.05716	5.2849	5.80057	5.37918	5.12285	5.07099	5.52918	4.86421	5.68461
ZHX1	6.15719	5.63291	5.83612	5.76672	6.55542	6.50895	6.13829	6.16967	6.18751	6.45228	6.1156	6.40634	6.35162	6.50667	6.17655	6.53166	6.25516	5.79807	5.66596	5.83853	5.72506	6.03076	5.69542	5.72813	6.03408	5.88418	5.97692	5.99549	5.97458	5.99909	6.19335	6.28684	6.10993	6.1209	6.22922	6.07556	6.0653	6.01552	6.06506	5.87026	6.09945	6.01082	5.94643	6.4292	6.3051	6.3717	6.26975	6.24019	6.0794
ZGPAT	7.85646	7.70422	7.71986	7.69265	7.51862	7.50288	7.53128	7.32792	7.59204	7.48894	7.71444	7.57973	7.57973	7.08324	7.59955	7.03334	7.70121	7.47555	7.35584	7.73557	7.3428	7.76254	7.71869	7.72161	7.55138	7.6869	7.62678	7.43449	7.3161	7.34185	7.52923	7.51464	7.46966	7.60599	7.52361	7.38382	7.56229	7.57217	7.30174	7.55848	7.71976	7.75811	8.02449	7.53304	7.54127	7.5737	7.67067	7.75442	7.54392
ZFYVE9	5.59607	5.46699	5.48442	5.45353	5.38541	5.61244	5.51859	5.45285	5.42102	5.65152	5.69997	5.45218	5.61462	5.53103	5.48596	5.46599	5.53281	5.42315	5.58547	5.29619	5.58547	5.64239	5.44139	5.57257	5.63034	5.45508	5.51053	5.60188	5.73545	5.49101	5.85341	5.63307	5.58858	5.31922	5.58133	5.38865	5.58351	5.53769	5.47059	5.57303	5.48249	5.51334	5.64301	5.55818	5.70698	5.53064	5.50262	5.48136	5.6885
ZFYVE28	4.93345	4.90997	4.78303	4.4764	5.02959	5.10735	4.96813	4.90812	5.09688	4.89646	4.87946	5.11957	5.2629	5.57472	4.75252	5.10991	4.97062	4.88651	4.90561	4.74151	4.66778	5.02697	4.53534	4.7765	5.30255	4.89024	4.84382	4.77518	5.24834	4.99995	5.10645	5.04286	5.42959	4.51584	4.98231	4.88679	4.96699	5.27607	4.92546	4.57518	4.73103	4.76461	4.89083	4.85627	4.92074	5.18929	4.93731	5.10949	4.98728
ZFYVE27	6.48276	6.60135	6.26505	6.5857	6.5703	6.36411	6.40714	6.35409	6.39579	6.46876	6.36012	6.4489	6.40315	6.67889	6.39961	6.5662	6.34241	6.64374	6.52755	6.57009	6.66994	6.73039	6.80384	6.85893	6.70138	6.52852	6.93747	6.54907	6.63294	6.47973	6.6715	6.55694	6.58013	6.6156	6.46353	6.37991	6.56579	6.40645	6.35425	6.60565	6.52292	6.57636	6.58526	6.41879	6.4283	6.39962	6.49521	6.62319	6.60345
ZFYVE26	7.16251	6.61457	6.92603	7.11069	7.33148	7.31652	6.62041	6.63941	6.89672	6.84031	7.14635	6.79559	6.75962	6.56258	6.71598	5.86829	6.42392	6.99215	7.16251	7.12979	6.8678	7.82681	7.40302	7.43523	7.19122	7.44315	6.82213	6.96583	6.78875	7.03478	7.12917	7.25385	6.83747	7.31152	7.066	7.00637	6.67103	7.05849	7.08925	6.99583	6.8029	7.11266	6.93481	7.0793	6.75045	7.20372	7.0043	6.92864	7.00237
ZFYVE21	5.91232	6.26746	6.68408	6.35625	5.95037	5.96549	6.13624	5.69994	6.07123	5.89497	6.5571	6.3268	5.88147	6.04553	5.742	5.67928	5.67583	6.51073	6.30699	6.58524	7.27681	6.23315	6.51691	6.43218	6.24739	6.10138	6.81244	6.16477	6.41118	5.93177	6.41993	5.92963	6.26662	6.00393	5.88358	6.15128	6.30699	5.92963	7.08242	6.5884	6.21226	5.90266	6.11908	5.60645	6.06979	6.10798	5.7311	5.77619	5.79321
ZFYVE19	6.63954	6.77075	6.84935	6.55358	6.63715	6.43748	6.51285	6.37916	6.73716	6.37693	6.76567	6.33882	6.53414	6.67797	6.3536	6.63162	6.60067	6.67024	6.55029	7.00925	7.02762	6.99546	6.61766	6.76567	6.6579	6.58013	6.70558	6.52907	6.64779	6.45142	6.51609	6.5396	6.5497	6.64474	6.43495	6.51488	6.4395	6.51517	6.78054	6.74318	6.95838	6.72462	6.87047	6.60145	6.62836	6.58571	6.53801	6.79451	6.56406
ZFYVE16	5.22774	6.10446	5.75714	5.8985	6.14332	6.20914	6.11045	6.78945	5.93855	6.07711	6.10722	6.40381	6.22521	6.60244	6.51238	6.26482	6.29835	5.49481	5.5183	5.49117	5.41687	5.00082	5.72372	5.65918	4.83893	5.51153	5.99173	5.67514	5.89126	5.64221	5.85186	5.59893	6.12067	5.84905	5.58818	6.10628	6.09384	5.47543	5.65878	6.1456	5.39419	5.57474	6.0228	5.74061	6.12529	5.65649	5.3313	5.87669	6.47572
ZFYVE1	6.48793	6.71666	6.54693	6.76365	7.07106	6.51753	6.7501	6.9385	6.49307	6.71552	6.85622	6.64426	6.51894	7.08017	6.72671	6.89004	6.5036	6.45656	6.46823	6.48793	6.49904	6.25609	6.67596	6.63333	6.31773	6.70684	7.09808	6.58339	6.55994	6.50085	7.06777	6.62016	6.83429	6.55689	6.41136	6.57653	6.68609	6.46528	6.62753	6.61963	6.54843	6.67207	6.60071	6.63891	6.48438	6.64662	6.41117	6.41359	6.62416
ZFY	4.27479	4.65799	4.46179	4.33288	5.07038	5.19932	5.03626	4.93197	4.43048	5.0415	4.79138	5.56083	4.89998	5.1117	5.39219	5.21675	5.50294	4.31286	4.31711	4.18687	4.29476	4.17808	4.2209	4.15987	4.31747	4.46765	4.42482	4.69937	4.53904	5.36024	4.36678	4.32841	4.46537	4.4022	4.13243	4.38886	5.44761	4.42761	4.27695	5.06118	5.22248	5.77192	4.93873	5.39834	5.29627	5.29492	5.64039	5.61266	5.13461
ZFX	6.12174	5.57436	5.55295	5.96779	5.65616	5.99207	5.91889	6.21569	6.12126	5.80463	5.8961	6.0941	5.92143	5.95131	5.85223	5.67821	6.06819	6.17699	6.25169	6.12242	5.75624	6.61187	5.99791	6.35648	6.38881	6.44139	6.35756	6.54644	6.0483	5.86255	6.44672	6.36519	6.3963	6.16107	6.4238	6.2043	6.10965	6.19722	6.01939	5.9903	6.11298	6.19484	5.86625	6.01775	6.11046	5.93296	5.96953	5.97588	5.7742
ZFR	6.93532	6.96837	6.60868	7.0236	7.20575	7.58094	7.61763	7.64749	7.76825	7.35323	6.9434	7.46966	7.33887	7.46379	7.51779	7.69537	7.66201	7.21009	7.32203	6.76861	7.19983	7.01471	6.91843	6.78113	7.02716	7.10671	6.82352	7.36116	7.38475	7.50236	6.76552	7.07265	7.44342	6.86881	7.34057	7.56545	7.22001	7.08996	7.55406	6.69882	6.90727	7.00262	6.82919	7.36348	7.37458	7.15777	7.36259	7.41381	7.26414
ZFPM2	4.48205	4.49506	4.37007	4.41875	4.33471	4.45105	4.50085	4.12607	4.34939	4.47398	4.31415	4.38875	4.49309	4.3898	4.48052	4.47774	4.43278	4.13029	4.26903	4.31823	4.221	4.53383	4.26829	4.17792	4.20857	4.35063	4.31523	4.17245	4.19398	4.44842	4.46918	4.4351	4.16468	4.20696	4.33964	4.2154	4.40171	4.30613	4.22692	4.20968	4.51817	4.26321	4.14933	4.45832	4.47182	4.38654	4.42193	4.59908	4.53135
ZFPM1	6.59913	6.37522	6.15807	6.08619	5.95095	6.00831	6.30262	5.88883	6.41501	6.03157	6.16057	5.91048	5.86774	6.59263	5.7901	6.50458	6.27672	6.01515	5.82943	6.54726	6.81584	6.72293	6.25942	6.1817	6.60903	6.43522	7.00916	6.29246	5.97342	6.07335	6.27949	6.07192	6.26789	6.07441	6.03174	6.00541	6.22805	6.41456	6.16306	6.70259	6.85833	6.22595	6.49133	6.07441	6.13098	6.26944	5.91565	6.30871	5.96954
ZFPL1	6.29423	6.24037	6.54382	6.47529	6.40341	6.08454	6.38191	6.11495	6.26908	6.03175	6.19983	6.17767	6.13972	6.24962	6.22904	6.37042	6.34398	6.15458	6.169	6.36098	6.40408	6.26435	6.49401	6.29165	6.22365	6.2205	6.5521	6.37216	6.25241	6.35783	6.4159	6.19208	6.28843	6.4291	6.11261	6.23207	6.31917	6.24853	6.29303	6.60199	6.4196	6.2181	6.43096	6.14915	6.0429	6.15337	6.104	6.2944	6.26768
ZFP91	7.85118	7.25976	7.41037	7.56908	7.58	7.49241	7.09492	6.66033	7.59246	7.69448	7.52718	7.55012	7.31671	7.29339	7.61146	6.84446	7.48634	7.33614	7.53318	7.33808	7.34808	7.58619	7.99701	7.19152	8.06244	7.57563	7.5353	6.9492	7.38344	7.35227	7.26165	7.79978	7.24331	7.3341	7.5884	7.89753	7.84455	7.30316	7.79077	7.06005	7.19378	7.53061	7.53061	7.27344	7.27928	7.3522	7.58084	6.90269	6.5706
ZFP90	7.42984	6.88818	7.19129	7.06286	7.07056	7.38699	6.99624	6.62954	7.3655	7.10581	7.1205	7.0554	7.59334	7.02112	7.32015	6.68535	7.19841	7.28393	7.25727	7.33349	6.72979	7.327	7.26022	7.2598	7.62516	7.08292	6.62196	7.14849	7.22689	7.25362	7.04807	7.39193	6.83037	7.17878	7.14738	7.34906	7.04989	6.94126	6.89855	7.3075	7.39298	7.7244	7.48799	7.42166	7.43602	7.67984	7.5125	7.2509	7.32485
ZFP64	6.46018	6.30559	6.72104	6.54328	6.31622	6.49836	6.50493	6.42088	6.33661	6.30191	6.00694	6.51251	6.48311	6.51774	6.29096	6.38301	6.45777	6.54196	6.48093	6.28966	6.47362	6.58687	6.4764	6.56175	6.50081	6.5176	6.19314	6.5723	6.4869	6.49379	6.53422	6.2287	6.55211	6.59037	6.47944	6.60576	6.63549	6.48311	6.31056	6.37557	6.65327	6.38916	6.49147	6.49485	6.34041	6.34749	6.35753	6.31257	6.2564
ZFP42	4.89804	4.71586	4.59372	4.78377	4.76893	4.83634	4.68124	4.76936	4.82462	4.84345	4.46794	4.45641	5.05546	4.64818	4.89087	4.90078	4.71847	4.85085	4.826	4.4638	4.40547	4.63668	4.55575	4.50478	4.59021	4.51779	4.45175	4.47201	4.7807	4.8096	4.58756	4.67821	4.55653	4.68971	4.65235	4.4812	4.58701	4.83685	4.49113	4.52906	4.72063	4.67699	4.80275	4.92086	4.89996	5.18463	4.9339	4.90807	5.13666
ZFP41	5.45979	5.32265	5.63631	5.45979	5.38689	5.31136	5.32353	5.14452	5.29821	5.18568	5.32697	5.4556	5.32194	5.48204	5.38277	5.38746	5.51532	5.33564	5.42129	5.32466	5.60741	5.29356	5.27324	5.17662	5.52047	5.22128	5.39405	5.40613	5.25411	5.18092	5.46769	5.47657	5.38746	5.24298	5.3399	5.30494	5.42027	5.41921	5.3416	5.21236	5.41499	5.06526	5.53203	5.33779	5.25162	5.35151	5.21309	5.35601	5.53811
ZFP37	4.5256	4.57082	4.42801	4.71167	4.68706	4.74221	4.54793	4.46917	4.62126	5.09413	4.37718	4.62581	4.68121	4.62248	4.74204	4.67959	4.9515	4.87311	5.11837	4.96553	4.55371	4.98217	4.9265	4.79412	5.23399	4.93362	4.69183	4.61269	4.8408	4.81972	4.52851	4.76488	4.77425	4.48539	4.84622	4.68879	4.71268	4.90874	4.79753	4.87418	5.15437	4.57844	4.69034	4.70374	4.78886	4.67235	4.88286	5.05738	4.82242
ZFP36L2	7.53169	8.40752	8.17762	7.27543	8.62395	8.19006	8.65278	8.0014	6.86404	8.23879	7.99157	9.00524	8.62677	8.30993	7.62028	8.28167	8.38651	8.32354	8.92232	8.37994	8.12971	8.21245	7.99321	7.44425	8.78121	8.86124	8.85382	8.86854	8.17057	8.12888	7.85709	7.19922	8.59963	8.72503	8.66848	7.67283	8.85273	8.61726	7.77718	8.0048	8.69898	8.54013	7.37069	7.97477	7.94609	7.30917	8.52263	8.11997	6.86538
ZFP36L1	9.30836	9.13125	8.66053	9.25107	9.82268	10.0976	9.97273	10.1593	9.78377	9.92144	9.38897	10.1395	9.73009	10.0694	10.1004	10.0577	10.0749	9.00397	9.13018	8.64112	8.64242	8.07419	8.60734	8.3877	8.35615	8.51882	8.31541	9.49251	9.64429	9.59758	9.12913	9.60085	9.50891	9.38205	9.65362	9.81362	9.73394	9.43369	9.47797	8.30797	8.63228	9.07926	8.94608	9.52298	9.72321	9.53822	9.49209	9.59946	9.82329
ZFP36	10.6313	10.1778	9.39156	9.51217	10.1276	10.068	9.97397	10.3562	9.12883	9.97397	9.73728	11.1709	10.0039	9.53673	10.3344	9.55333	10.3344	9.54775	10.0251	10.4033	9.17971	9.8955	9.56167	9.63661	9.89877	10.6206	9.80637	10.478	9.82488	9.78799	10.4333	9.56167	10.7515	10.1163	10.6414	9.50952	10.2102	10.6153	9.32471	10.0257	10.2314	10.6933	10.0416	10.2897	10.3638	10.1629	10.39	10.5636	10.1206
ZFP3	6.1732	6.13718	5.83411	5.578	5.60984	5.85777	5.89193	5.59837	6.23685	5.94536	5.66975	5.69967	6.0373	5.65295	5.8483	5.63014	6.33731	6.04296	6.49636	6.05362	5.73505	6.72957	5.54695	5.42077	6.7324	5.82961	5.08205	6.04572	6.0564	6.01942	5.5392	5.82174	5.58337	5.79263	5.93009	5.8737	5.26719	5.82046	5.87242	5.56123	6.36858	6.14609	5.66511	6.14292	5.58987	5.90301	6.40478	6.49751	6.03964
ZFP28	5.16254	4.92539	4.9798	4.7231	4.90708	4.96226	4.99097	4.9508	4.93522	4.99369	4.74693	5.02208	4.9066	4.82157	5.10517	4.64814	4.80507	4.75922	5.05636	4.96348	5.04518	4.96672	5	4.66208	5.27576	4.78893	4.7343	4.80878	4.92225	5.1131	4.81381	4.99598	4.88637	4.59949	5.0643	4.86092	4.83649	4.79673	5.15977	4.79831	4.78616	4.97128	4.94809	4.97177	4.86206	4.9535	4.66597	5.16455	5.14576
ZFP2	4.4236	4.68051	4.62616	4.48343	4.36314	4.49601	4.41275	4.5462	4.51024	4.51552	4.47993	4.4616	4.66399	4.41709	4.54957	4.49674	4.59579	4.72176	4.80854	4.63879	4.65307	4.65069	4.70235	4.73587	4.80072	4.56334	4.35506	4.61997	4.56145	4.44211	4.55248	4.72577	4.58733	4.42288	4.43293	4.3343	4.7341	4.49211	4.46169	4.34861	4.60809	4.69075	4.33335	4.67793	4.62576	4.57454	4.65179	4.68324	4.69498
ZFP1	5.84122	5.91295	5.84564	5.67226	5.95853	6.26628	6.04444	6.08565	6.17309	6.00345	5.86413	5.88264	6.12675	5.97148	6.33623	6.38071	6.26051	5.96468	5.79463	5.73121	5.70638	6.00757	5.70958	5.8604	5.91628	5.68653	5.76184	5.77571	5.65589	5.9262	5.77961	6.20132	5.75576	5.73152	5.97302	5.97229	5.84339	6.02405	5.91907	5.69968	5.97079	6.10701	5.80357	6.35299	6.20176	6.30706	6.32704	6.38896	6.23895
ZFHX4	4.33137	4.41831	4.45461	4.68898	4.48967	4.3123	4.3741	4.16995	4.20499	4.3306	4.39857	4.44111	4.57384	4.46121	4.42254	4.341	4.30006	4.55384	4.38225	4.47741	4.50066	4.30978	4.31572	4.37923	4.36337	4.4076	4.42301	4.29285	4.57912	4.39602	4.2429	4.47877	4.56361	4.38259	4.38835	4.24653	4.42587	4.44373	4.23596	4.45596	4.50561	4.25834	4.39629	4.38898	4.34952	4.24924	4.31944	4.4501	4.51221
ZFAND6	7.27996	7.31326	7.18988	7.41561	8.02206	8.09657	8.28911	8.19589	7.78427	8.15099	7.73009	8.21697	8.13502	8.32593	8.30115	8.06688	8.46354	7.30898	7.39366	7.12672	7.17207	7.13147	7.01555	7.20076	7.17837	7.27976	7.35879	7.78675	7.56856	7.59771	7.65509	7.5466	7.77458	7.56045	7.75106	7.74814	7.94267	7.75961	7.60332	7.26287	7.53193	7.60515	7.27439	8.07023	8.27484	8.13565	8.12709	8.19663	7.94682
ZFAND3	7.19311	7.43914	7.51403	7.22336	7.17069	6.73351	6.99904	7.06642	6.83825	7.09505	7.34919	7.09478	6.74443	7.34055	6.57987	7.20745	6.92731	7.142	6.95782	7.28198	7.43813	7.04675	7.55596	7.37436	6.96284	7.45767	7.77274	7.26019	6.9723	6.88682	7.43236	6.94237	7.28411	7.37344	6.93272	7.16752	7.34085	6.91277	7.22055	7.47756	7.17681	7.03245	7.27931	6.78624	6.79231	6.66651	6.68743	6.52895	6.65796
ZFAND2B	7.4535	7.72161	7.43492	7.46737	7.30604	7.10617	7.31402	7.48622	7.62373	7.49331	7.51701	7.40866	7.35311	7.17898	7.55229	7.41121	7.57786	7.39059	7.38362	7.33716	7.85688	7.32277	7.82335	7.63407	7.54585	7.61442	7.91201	7.67767	7.47192	7.63407	7.55177	7.25006	7.71996	7.38112	7.2134	7.35955	7.71436	7.38461	7.36798	7.45591	7.5492	7.46761	7.6054	7.43861	7.61912	7.47481	7.4799	7.67026	7.55452
ZFAND2A	6.8983	6.97694	7.20822	7.88024	7.27083	7.34102	7.2752	7.8441	8.06272	7.46643	6.90732	7.46643	7.39917	7.27131	7.90787	7.34002	7.84116	8.28304	8.34147	7.48883	7.63049	6.47018	7.96141	7.78819	7.66216	7.83701	7.59781	7.32506	8.19572	8.1119	7.32024	7.82434	7.2752	7.4479	8.02356	7.99314	7.55624	7.26276	7.6507	7.11362	7.8465	7.75705	7.00158	7.17759	7.87425	7.79304	8.04785	7.56889	8.07828
ZFAND1	6.68393	6.68749	6.63067	6.7501	6.96371	7.31934	7.28347	7.22794	7.25641	7.17132	6.66938	7.05645	7.0748	7.03498	7.60447	7.35439	7.39365	7.0526	7.15053	6.71971	6.97683	6.69266	6.89987	6.64553	6.76272	6.76741	6.69971	7.19846	7.43194	7.28976	6.61546	6.94479	7.01138	6.87797	7.23755	7.2267	7.0091	6.95249	7.50978	6.78168	6.92858	7.05492	6.88866	7.23723	7.25821	7.23232	7.39152	7.25635	7.56162
ZDHHC9	5.97755	5.54524	6.03156	5.73425	5.55181	5.64668	5.50498	5.42972	5.40355	5.6088	5.66917	5.80316	5.6841	5.32841	5.68384	5.17176	5.5098	5.69891	5.80526	5.61975	5.57437	5.60055	5.86206	5.66985	5.62841	5.72707	5.51558	5.78121	5.45461	5.56512	5.80925	5.98023	5.57892	5.92691	5.72911	5.73859	5.70531	5.67854	5.59271	5.46381	5.57846	5.74666	5.83412	5.52082	5.56194	5.47299	5.77055	5.53241	5.69941
ZDHHC8	7.67746	7.1713	7.70745	7.56722	7.40969	7.82157	7.32354	7.36232	7.57175	7.33254	7.5311	7.3341	7.7926	6.83089	7.70671	7.01019	7.54363	7.77951	7.83659	7.60706	7.48628	7.70143	7.29384	7.5872	7.75428	7.29798	6.64017	7.29281	7.53787	7.79659	7.25607	7.98805	7.27871	7.35835	7.71959	7.27409	6.95579	7.67962	7.55742	7.69417	7.74669	8.04939	7.82837	7.8578	7.65851	7.88784	8.02466	7.93724	7.78212
ZDHHC7	9.59305	9.01425	9.47776	9.5069	9.06408	8.898	8.97387	8.86395	8.7694	8.81475	9.20041	9.09405	9.04077	8.78799	8.66732	8.30431	8.71707	9.04503	9.13564	9.10489	9.22162	9.18377	9.16547	9.55964	9.32629	9.23155	9.22656	9.1687	8.98487	9.08492	9.41108	9.03216	9.15124	9.19546	9.30337	8.99642	8.83605	9.20205	9.23992	9.20643	9.17205	9.11686	9.10767	8.92491	8.9968	8.75924	8.80555	8.92192	9.0495
ZDHHC6	7.83944	7.65345	7.57307	7.78548	7.82528	7.80836	7.89921	7.67827	7.84571	7.78548	7.69278	7.6403	7.74424	7.8633	7.93433	7.82859	8.03601	7.8924	8.05623	8.14863	7.83523	8.42648	7.92747	7.9694	8.32901	7.89921	7.77893	7.96533	7.867	7.84858	7.82574	7.94175	7.9353	7.8943	8.0539	7.90171	7.68967	7.90122	7.98182	7.90041	8.02302	7.97701	7.82243	7.91188	7.86088	8.2039	8.05071	8.18045	7.98741
ZDHHC5	7.75476	7.7293	7.95949	7.826	7.90591	7.75583	7.55782	7.73695	7.60512	7.68296	7.96787	7.85077	7.67521	7.61011	7.6615	7.40813	7.34222	7.7527	7.83524	7.57779	7.49676	7.64597	7.95831	7.82951	7.54692	7.83809	7.83915	7.77141	7.75686	7.81458	7.81916	7.80213	7.59064	7.90056	7.84059	7.7326	7.85225	7.81494	7.58973	7.79787	7.47777	7.6609	7.81395	7.59789	7.6631	7.70206	7.61856	7.50078	7.75591
ZDHHC4	6.28546	6.23563	6.33161	6.01151	5.98431	6.02764	6.17943	6.07065	5.9963	6.22632	6.24159	6.17447	6.15675	5.92887	5.91587	5.9283	5.91234	6.36714	6.05735	6.13308	6.13041	6.24766	6.20458	6.02544	6.10854	6.09166	6.17105	6.27445	6.1409	5.91579	6.34325	5.94224	6.19984	6.33017	6.15947	6.01775	5.97424	6.07912	5.9576	6.14471	5.89862	6.32207	6.03207	6.05695	6.20574	6.08986	6.18251	6.0988	6.09464
ZDHHC3	6.19418	6.57258	6.48442	6.39107	6.38649	6.04482	6.14701	6.38164	6.02846	6.36979	6.40009	6.16611	6.13879	6.60574	6.13188	6.22011	6.07914	6.34905	6.33636	6.40313	6.25797	6.2552	6.60927	6.40933	6.21914	6.32378	6.84484	6.3141	6.31736	6.41883	7.02523	6.33743	6.37252	6.28393	6.39024	6.64521	6.48205	6.13879	6.52124	6.40784	6.21993	6.41264	6.39722	6.07625	5.92753	6.2434	5.95753	6.05574	6.1968
ZDHHC24	6.34166	6.15856	6.1149	5.88516	6.21014	6.05971	6.31985	5.97013	6.21081	6.14712	6.3342	6.205	6.2222	6.64945	6.12275	6.55564	6.21798	6.07188	6.03755	6.18561	6.32026	6.30074	5.93456	6.11984	6.29792	6.21922	6.29448	6.31055	5.94152	6.18724	6.39457	6.0888	6.26695	6.23337	6.08534	6.08647	5.97975	6.2729	6.23502	6.15275	6.25788	6.09798	6.29272	6.18444	6.16068	6.07056	6.12456	6.27802	6.13183
ZDHHC23	5.13074	4.99423	4.89332	5.05688	5.23575	5.249	5.1406	4.99855	5.27749	4.92124	5.10665	5.05199	5.24531	5.07435	5.14712	5.38661	5.25492	4.91238	5.08855	5.1755	4.92449	5.20802	4.9449	4.80689	5.37782	4.99818	4.86229	4.89221	5.21256	5.2674	5.25725	5.17361	4.78353	5.09529	5.04981	5.18517	4.90915	5.18824	4.94006	4.98802	5.20948	5.01732	4.89059	5.36031	5.38465	5.62445	5.40866	5.59031	5.34664
ZDHHC22	5.43202	5.58056	5.53406	5.78707	5.83848	5.66994	5.712	5.86952	5.76379	5.84533	5.58618	5.74575	5.65516	6.0082	5.71901	6.03549	5.7068	5.67515	5.82947	5.74504	5.79938	5.82448	5.80839	5.66398	5.66697	5.70174	6.07524	5.60094	6.02495	5.69174	5.67918	5.61583	5.83468	5.68559	5.8011	5.51824	5.54479	5.8007	5.7548	5.78372	5.61191	5.66171	5.56422	5.75702	5.72071	5.84511	5.85451	5.91299	5.81607
ZDHHC21	4.9475	5.10284	5.07931	4.95952	5.13794	5.2617	5.2344	4.93263	5.29307	5.03772	4.97751	4.92146	5.06587	5.05058	5.24565	4.78852	5.30505	5.12218	4.94055	5.06445	4.94477	5.13794	4.72059	4.8572	5.35181	4.85605	4.81901	5.19405	5.16426	5.22181	4.97421	5.0624	5.06708	5.09387	5.1533	5.18171	4.96803	5.0797	4.87635	5.05984	4.95229	5.03781	5.06374	4.99775	5.17363	5.07266	5.11901	5.21564	5.07297
ZDHHC20	7.35003	7.42911	7.19069	7.45505	7.16491	7.33901	7.35533	7.75288	7.15609	7.44384	7.21188	7.46128	7.27092	7.32421	7.43322	7.37378	7.36392	7.32522	7.44661	7.36764	7.74307	7.44859	7.40329	7.29162	7.40595	7.21083	7.23805	7.30573	7.41035	7.70894	7.41869	7.41675	7.43059	7.3706	7.49188	7.28973	7.47711	7.32001	7.24802	7.56717	7.52542	7.32359	7.0964	7.33474	7.33542	7.33201	7.35123	7.42594	7.07278
ZDHHC2	4.65342	5.10054	4.70684	4.86596	4.89278	5.19235	5.06866	5.36223	4.99477	5.00363	4.82716	4.95557	5.06295	5.02751	5.26927	5.0782	5.26974	4.87444	4.81389	4.73593	4.64795	4.68442	4.63938	4.67513	4.73434	4.7429	4.7626	4.99808	4.93324	5.04194	4.68116	4.89423	4.97162	4.84549	5.01832	4.78935	4.89187	4.75568	4.81403	4.77627	4.67151	5.02901	4.54084	5.09903	5.0904	5.04306	5.12531	5.0419	5.11381
ZDHHC19	5.44813	5.37001	5.3752	5.51185	5.36002	5.29186	5.28635	5.80553	5.29194	5.16115	5.34315	6.33413	5.13725	5.37295	5.23767	5.47524	5.33788	5.43658	5.34511	5.89558	5.27287	5.27703	5.47306	5.57346	5.43407	5.68137	5.60193	5.47657	5.3352	5.38068	5.96278	5.71215	5.67458	6.1899	6.03617	5.21624	5.99379	5.46824	5.41572	5.2416	5.37313	5.40072	5.34067	5.30187	5.28868	5.28332	5.0576	5.35987	5.26989
ZDHHC18	6.94309	7.37153	6.93585	7.24755	7.22222	6.54033	7.12416	7.37257	6.79912	6.99909	7.02198	6.96911	7.04519	7.74589	7.09534	7.51462	7.24755	7.05388	6.99334	7.01247	6.79222	6.78933	7.31777	7.48073	6.48773	7.26378	7.73475	7.22129	7.16422	7.10875	7.53488	6.83218	7.47591	7.22868	6.64001	7.1225	7.1745	6.83041	6.63441	6.91174	7.07677	6.86397	6.99937	6.79827	7.18104	6.99021	6.64366	6.73554	7.43084
ZDHHC17	7.16405	7.22184	7.18851	7.67014	7.21832	7.31085	7.0897	7.4759	6.96966	7.44972	7.10073	7.57875	7.21734	7.33194	7.37093	7.14583	7.50156	7.48632	7.76889	7.40697	7.0113	7.60548	7.3567	7.68498	7.42339	7.4848	7.33504	7.38523	7.59873	7.29645	7.64515	7.6099	7.61234	7.24259	7.63868	7.39255	7.66152	7.39606	7.15468	6.87093	7.13536	7.38286	7.0928	7.11868	7.25048	7.13329	7.24922	7.45003	7.4456
ZDHHC16	7.49982	7.06713	7.50031	7.68574	7.20666	7.29695	7.08043	7.1638	7.34228	7.15947	7.23688	7.35728	7.40839	6.75433	7.58504	6.8312	6.91001	7.53644	7.87934	7.34228	7.44447	7.44447	7.3137	7.6078	7.49515	7.27319	6.84027	7.1839	7.36633	7.65273	7.23729	7.78209	7.25383	7.19098	7.61353	7.3154	7.0772	7.43617	7.51412	7.57769	7.58372	7.74221	7.46175	7.41273	7.36494	7.42969	7.4057	7.39155	7.61898
ZDHHC15	4.34495	4.44305	4.43577	4.28855	4.13997	4.21245	4.33473	4.11694	4.31368	4.41158	4.10478	4.17782	4.41972	4.35539	4.25748	4.47205	4.31408	4.28371	4.20982	4.44017	4.19473	4.33378	4.48127	4.41629	4.24301	4.29822	4.13952	4.40485	4.41493	4.37831	4.22001	4.35749	4.18498	4.4605	4.23382	4.31992	4.26484	4.16361	4.40605	4.59808	4.32674	4.24272	4.26973	4.2986	4.38073	4.20695	4.2758	4.3377	4.50487
ZDHHC14	5.00541	4.60778	4.65098	4.628	4.56808	4.57559	4.56331	4.7018	4.87234	4.69535	4.89191	4.51497	4.53555	4.62186	4.42575	4.62033	4.7187	4.73346	4.67444	4.95343	4.91661	5.06019	4.6043	4.83003	4.97249	4.51469	4.61118	4.52225	4.70972	4.66448	4.6301	4.66431	4.65703	4.55269	4.67783	4.55082	4.46902	4.86636	4.91685	4.60877	4.8787	4.51078	4.96558	4.62693	4.63551	4.89842	4.79707	4.74182	4.65594
ZDHHC13	5.69734	5.48109	5.48608	5.80412	5.70213	5.9712	5.70019	5.84912	5.52475	6.1332	5.48662	6.29387	6.04818	5.8153	6.29809	5.61673	5.91755	6.22168	6.57629	6.49557	5.87908	6.44954	5.9277	6.30977	6.28631	6.56818	6.28466	6.19259	6.33249	6.45566	6.37057	5.97972	5.93684	6.00148	6.3182	5.87473	6.10349	6.06668	5.99657	6.00022	6.18591	6.35397	5.64946	5.80294	5.94068	5.89114	6.16634	6.00569	5.71357
ZDHHC12	6.74213	7.00871	6.69398	6.54132	6.67587	6.36225	6.70372	6.67238	6.82433	6.57853	6.63295	6.77674	6.6139	7.23187	6.67711	7.12261	6.69894	6.68443	6.50546	6.65187	7.27825	6.71846	6.8807	6.76981	6.92188	6.83743	7.29771	6.93122	6.65141	6.85327	6.87904	6.56216	6.78406	6.68054	6.73157	6.58419	6.79067	6.8039	6.77674	7.11398	7.06851	6.82359	6.7218	6.65521	6.6114	6.67997	6.59778	6.64074	6.78558
ZDHHC11	6.17886	5.64916	5.78678	5.93073	5.90081	5.7852	5.47504	5.83507	5.67866	5.5799	5.79079	5.65174	5.86211	5.55487	6.14937	5.65386	5.62446	5.71495	6.03393	5.79558	5.60133	5.9491	5.70816	5.93261	6.03844	5.89942	5.53417	5.74928	5.77742	5.67431	5.61242	5.70268	5.76515	5.57896	5.73025	5.72367	5.5603	6.0255	5.61974	5.66058	5.79025	6.36259	5.67513	5.81958	5.83297	6.36233	5.90424	5.80696	6.26904
ZDHHC1	5.57719	5.47583	6.24265	6.0514	5.57191	5.71436	5.51195	5.72372	5.75502	6.00154	5.68292	5.84665	5.7099	5.52577	5.71895	5.53106	5.53921	5.72559	5.96164	5.62127	5.95805	5.40127	5.47725	5.88258	5.51925	5.58645	4.78693	5.61841	5.602	5.80302	5.99482	5.76481	5.39083	5.71947	5.79695	6.06701	5.15944	5.54167	6.33073	5.41023	5.37931	5.71149	5.86612	5.82683	5.62269	5.36056	5.33213	5.5314	5.17339
ZCWPW2	4.22644	4.57052	4.7988	4.38658	4.33871	4.39367	4.458	4.37005	4.27505	4.32837	4.23549	4.34501	4.37707	4.22691	4.44159	4.45814	4.35491	4.24412	4.50435	4.27616	4.21557	4.4071	4.3527	4.42026	4.53754	4.47668	4.32614	4.43662	4.32474	4.45926	4.42131	4.1509	4.33749	4.33708	4.60419	4.41478	4.41419	4.39981	4.48339	4.58308	4.20307	4.41928	4.38084	4.28837	4.38609	4.31721	4.3079	4.45036	4.1962
ZCWPW1	5.86729	5.46138	5.54952	5.97989	6.00423	5.9526	5.77093	5.91255	5.74435	5.95873	5.78775	5.65543	5.89748	5.7544	5.78107	5.63748	5.93626	5.92894	5.99188	6.11415	5.57645	5.80072	6.21367	6.03647	5.83851	5.94704	5.99341	5.97833	5.89644	5.9411	5.52033	6.02257	5.82442	5.95135	5.75043	5.93546	5.83062	5.81159	5.72329	5.71041	5.74226	5.93667	5.62748	5.87646	5.92757	6.04544	6.08585	5.86959	5.94906
ZCRB1	6.87273	6.77821	6.65512	6.99033	6.5304	7.08428	6.98714	6.94535	7.01323	6.83607	6.6135	6.98462	6.77111	6.83394	6.94618	6.68016	7.16301	6.86353	7.04858	6.83859	6.93212	7.15283	7.11498	6.78515	7.06671	7.0792	6.66528	7.02139	7.05728	7.14366	6.57639	6.79879	6.82517	6.84025	7.01629	6.7259	6.63541	6.95257	6.87758	6.74414	6.84815	7.16973	6.83007	6.87359	6.98262	6.89859	6.8776	7.08859	6.90159
ZCCHC9	6.97497	7.38571	6.82293	6.99357	7.17983	7.39535	7.57281	7.36189	7.20606	7.39129	6.92315	7.67736	7.67443	7.18347	7.64347	7.48399	7.65282	7.35831	7.67152	7.39785	7.73575	7.74364	6.98594	7.09387	7.52659	7.27483	7.24864	7.72591	7.24962	7.30539	7.13976	6.91573	7.37342	6.8966	7.61616	7.09341	7.43514	7.36839	7.57169	7.15565	7.71169	7.13328	7.00211	7.44963	7.42516	7.42567	7.26223	7.51181	7.53495
ZCCHC8	6.91295	7.07603	6.9844	6.80717	7.17856	7.07399	6.82549	6.79475	6.90927	6.94104	7.02531	7.10374	7.08154	6.80229	6.72683	6.74917	6.84626	7.02104	7.19218	7.37449	6.76339	7.72741	6.96183	7.21017	7.5612	7.32086	6.84482	7.32868	6.92405	6.94104	6.99092	6.96071	7.12818	7.28207	7.265	6.91483	7.03756	6.96596	6.87738	7.08928	7.07613	7.65017	7.06852	7.23684	6.85017	6.925	7.24552	6.98122	6.81874
ZCCHC7	6.29618	6.27671	5.80846	6.36889	6.10668	6.77863	6.28138	6.17737	7.14047	6.76452	5.85688	6.50267	6.42103	6.36961	6.52589	6.69894	6.56894	6.76921	6.95656	6.58609	6.1846	6.73671	6.85842	6.21901	7.3951	7.05546	6.28138	6.64015	6.82718	6.53234	5.846	6.51649	6.40606	6.06526	6.59237	7.11026	6.84284	6.68569	6.49554	6.00989	6.24317	6.66884	6.0037	6.65948	6.53159	6.66255	6.8916	7.11982	6.29023
ZCCHC3	4.9823	4.58957	4.76398	5.03003	5.16358	4.96176	4.98954	4.96287	5.19217	5.25525	4.98719	5.01369	5.39127	5.23986	5.31076	5.03998	5.06523	5.26585	5.09562	5.15331	5.20292	5.31989	4.95156	5.16105	5.4078	5.21635	4.72201	4.85271	5.40966	5.22897	4.96365	5.09316	5.34182	5.07172	5.19088	5.09259	4.88513	5.11251	4.95253	5.06915	5.28462	5.42168	5.15924	5.33388	5.12009	5.12113	5.44232	5.44491	5.22048
ZCCHC2	6.6557	6.63929	6.17414	6.33974	6.47283	6.35579	6.39491	6.80451	6.60729	6.4751	6.66826	6.54865	6.26579	6.67804	6.24182	6.5045	6.2526	6.31895	6.22336	6.33513	6.30363	6.49127	6.37942	6.32807	6.22629	6.70462	6.15632	6.49775	6.41135	6.26391	6.34198	6.41401	6.58296	6.87018	6.31541	6.31149	6.58568	6.22043	6.11964	6.27151	6.46873	6.29774	6.45499	6.37654	6.22708	6.70431	6.26286	6.35155	6.41183
ZCCHC17	7.15047	7.39293	7.16191	7.12379	6.86573	6.95477	7.11437	7.04516	7.24495	6.97051	7.18134	6.9982	6.87873	7.19928	7.04219	7.23572	7.01995	7.31222	7.37348	7.31261	8.01713	7.45461	7.31454	7.13978	7.57814	7.19964	7.49327	7.03378	7.19179	7.46071	7.04417	7.08762	7.23112	7.10085	7.12809	7.18205	7.13836	7.23724	7.53324	7.43542	7.5891	7.3799	7.33549	7.15326	7.02577	6.98808	7.20597	7.16818	7.15184
ZCCHC14	5.98462	5.60895	5.60124	6.03019	6.12156	6.19391	5.94739	5.77974	6.03196	5.9326	5.74809	6.45407	5.99353	5.7734	6.01632	5.65081	5.97157	6.34259	6.37278	6.28517	5.90442	6.32564	6.02382	6.32591	6.20929	6.32435	6.08615	6.04039	6.23309	6.01554	5.93715	6.23004	5.89406	6.01176	6.20804	6.25114	6.09255	6.15557	5.80193	5.72348	6.08113	6.4591	5.84803	5.98035	6.02838	5.99292	6.25884	6.32257	5.88428
ZCCHC13	4.74395	4.57876	4.8424	4.67932	4.83115	4.8098	4.87286	4.74169	4.71458	4.96224	4.7412	4.63176	4.7169	4.75887	4.7502	4.84246	4.72214	4.89708	4.91287	4.63295	4.84651	4.85089	4.77594	4.66369	4.98986	4.77056	4.58783	4.77012	4.45242	4.85768	4.88321	4.5228	4.83986	4.67518	4.87102	4.74263	4.74578	4.6897	4.53943	4.87711	4.95774	4.69876	5.10961	4.58001	4.74423	4.91002	4.70802	4.76168	4.80982
ZCCHC12	4.27547	4.52934	4.46716	4.41181	4.38979	4.62113	4.51402	4.69937	4.42407	4.42394	4.6608	4.52858	4.4746	4.61174	4.34196	4.60812	4.7034	4.4671	4.50064	4.49849	4.54276	4.43599	4.5484	4.66717	4.54905	4.59827	4.60533	4.64758	4.67934	4.54822	4.48339	4.27003	4.44575	4.38282	4.49184	4.42394	4.53374	4.52375	4.53453	4.41827	4.58048	4.52867	4.57547	4.64972	4.47918	4.67529	4.59265	4.70526	4.59889
ZCCHC10	5.83531	6.00027	5.99585	5.84469	6.20115	6.92815	6.52119	6.8127	6.26881	6.5714	5.97496	6.52894	6.8192	6.49968	7.13455	6.93972	7.14046	6.04063	6.04364	5.84829	5.83063	5.89108	5.90791	5.99125	5.92877	5.89679	5.78007	6.12566	6.02854	6.04561	5.90981	5.9784	5.99052	5.87958	6.07698	6.00779	5.92731	6.11669	5.95095	5.98054	5.99665	5.95109	5.9157	6.59622	6.52898	6.76819	6.51	6.52052	6.66324
ZC3HC1	7.42035	6.71945	7.21504	7.21114	6.67789	7.0181	6.66338	6.5126	6.82059	6.9341	6.97341	6.798	7.11585	6.19687	7.17992	6.38569	6.77418	7.21114	7.37254	7.17285	6.90597	7.1709	6.77926	7.18457	7.34231	7.03227	6.38922	6.86466	6.9562	7.18457	6.80471	7.36098	6.69264	6.93658	7.06786	6.848	6.64019	7.09259	6.98766	6.88794	7.09628	7.25602	7.15799	6.99416	6.92516	7.09914	7.19835	7.03674	6.74468
ZC3HAV1L	4.15058	4.30821	4.37676	4.20707	4.47054	4.37937	4.27406	4.25574	4.25505	4.2714	4.45744	4.37511	4.48352	4.38478	4.38882	4.25027	4.20727	4.16316	4.17227	4.09541	4.11698	4.22076	4.19208	4.19853	4.16408	4.321	4.24176	4.17776	4.41183	4.20551	4.37233	4.18322	4.32007	4.17927	4.17479	4.33718	4.29631	4.29478	4.25096	4.11905	4.17311	4.26453	4.36525	4.34414	4.59207	4.36594	4.32859	4.26886	4.33126
ZC3HAV1	8.88258	8.49023	8.22787	8.83968	8.29741	8.81928	8.29654	9.19141	8.4272	8.49635	8.12529	8.64433	8.51896	7.99912	8.3572	7.95326	8.54183	9.44311	9.02885	8.99009	8.11004	9.19573	8.7613	8.82803	8.88494	8.96428	9.18864	8.65215	9.39187	8.57121	8.46735	8.94533	9.02521	8.88137	8.88258	8.60512	9.01001	8.86487	8.26368	8.41353	8.37472	8.71343	8.55222	8.27047	8.29013	8.67588	8.73526	8.60534	8.78375
ZC3H8	6.19976	5.72455	6.31395	6.12491	6.23869	6.26684	6.35688	6.23646	6.31286	6.11242	6.56793	6.41671	6.44985	6.37203	6.47003	6.19224	6.27344	5.8842	6.2405	6.13423	6.33411	6.17818	6.37985	6.38057	6.21957	6.26023	6.2756	6.7861	6.34133	6.23119	6.73433	6.3066	6.37776	6.32431	6.37368	6.27087	5.88476	6.41541	6.4751	6.23103	6.1828	6.30918	6.16637	6.43549	6.43574	6.30329	6.49642	6.32621	6.42106
ZC3H7B	5.70076	5.87294	5.97991	5.84759	5.95439	5.86904	6.05276	5.94636	6.09502	6.09877	5.88853	5.90253	5.85933	5.9598	5.96002	6.01033	6.03437	5.86345	6.00029	6.04522	5.86178	5.95646	5.868	6.00201	5.80087	5.93378	6.0796	5.80872	5.78494	6.04073	5.95026	5.98507	5.9081	6.07374	6.21658	5.81888	5.68695	5.73551	5.96427	6.20452	5.80662	5.79902	6.0817	6.00615	5.82078	6.07319	5.91115	5.96353	5.96058
ZC3H7A	6.52681	6.63876	6.50998	6.65686	6.98613	6.90067	6.86024	6.94664	6.61477	6.67498	6.81356	6.91278	7.00719	6.84461	7.00641	7.07968	6.98467	6.58689	6.61156	6.56511	6.52902	6.597	6.66229	6.57831	6.53041	6.62867	6.85077	6.42099	6.61852	6.65775	6.52017	6.65167	6.56408	6.62596	6.75594	6.72129	6.8152	6.87715	6.82624	6.49967	6.69578	6.45324	6.56099	6.91457	6.98597	6.86015	6.82167	6.9238	6.88391
ZC3H6	5.90199	5.71516	6.4715	6.1629	6.37207	6.47382	6.07045	6.31671	6.1424	6.30447	5.86427	6.35618	6.42361	6.2284	6.4719	6.17001	6.43207	6.01695	6.30041	5.65036	6.05356	6.03854	5.8756	5.82653	6.07045	5.72964	5.99529	5.95108	6.21766	6.24823	6.28226	6.30415	6.03933	6.11236	6.13094	6.14602	6.05273	6.10136	6.03986	5.95898	5.88377	5.8651	5.85738	6.233	6.39591	6.23391	6.22701	6.0632	6.37239
ZC3H3	7.47751	7.37998	7.70967	7.49354	7.32769	6.98993	6.94496	7.18655	6.7367	6.98295	7.32534	7.1989	6.93858	6.9144	6.94381	6.58346	7.1761	7.14636	7.09283	7.67026	6.84379	7.1403	7.54156	7.4754	7.18437	7.42469	7.46135	7.18874	7.01062	6.93968	7.37188	7.10435	7.08069	7.40464	7.04839	7.26423	7.54822	7.09582	6.89876	7.358	7.17551	7.16275	7.47131	6.93662	6.94147	6.95405	6.88231	6.81956	6.86909
ZC3H15	7.95069	7.93175	7.71658	7.95916	8.11976	8.18825	8.33789	8.09472	8.2826	8.11561	7.76672	8.37083	8.36292	8.4302	8.2746	8.23065	8.53368	7.74382	7.98521	7.67392	7.86173	8.0769	7.71531	7.85529	8.03074	7.87813	7.76492	8.1876	8.11811	8.0837	7.92924	8.05481	8.17802	7.87649	8.3164	8.14157	8.11018	8.31568	8.03222	8.13763	8.16624	8.28665	7.76556	8.48444	8.4245	8.22629	8.39068	8.47485	8.10557
ZC3H14	4.96008	4.87578	4.91131	4.89867	4.90288	5.16235	4.74169	4.75864	4.91251	5.10233	4.90626	5.05529	5.00859	4.65728	4.94823	4.94136	4.81352	5.12288	5.17051	5.00277	4.9517	5.16964	4.95324	5.03268	5.1641	5.07401	5.06339	5.03869	5.13647	4.84616	5.01016	5.03296	4.9271	5.25633	5.11773	4.83283	4.94546	4.95549	5.06121	4.74067	5.11371	5.01414	4.96954	4.99165	5.13318	5.04809	4.94209	5.1285	4.90917
ZC3H12B	4.37593	4.29021	4.28963	4.4198	4.38287	4.52398	4.3961	4.21592	4.69816	4.51396	4.24217	4.33355	4.30758	4.24881	4.49445	4.4005	4.44505	4.39796	4.41528	4.69181	4.35358	4.55851	4.36892	4.34706	4.76345	4.42796	4.29734	4.55052	4.61068	4.55456	4.35095	4.53686	4.35362	4.41684	4.39649	4.52154	4.4781	4.5459	4.52684	4.38174	4.54362	4.41311	4.22341	4.52473	4.41466	4.51965	4.59649	4.52483	4.49562
ZC3H12A	6.95047	6.80589	6.3575	6.81449	6.73671	5.73022	6.10912	6.54833	6.54138	6.30682	5.69711	6.48712	5.5874	7.04013	6.17858	6.06433	6.53335	6.87627	6.62237	7.34718	7.02197	7.65873	7.46599	7.44035	7.40392	6.79726	8.01552	6.1679	6.69207	6.69856	6.9861	6.60223	6.35571	6.47144	6.731	6.42688	6.11967	6.41786	6.73606	7.47305	8.00278	7.56861	7.36487	6.86579	6.57744	7.1772	7.2275	6.66238	7.18844
ZC3H10	6.66756	6.3997	5.6461	6.01841	6.06359	6.11508	6.26188	6.45414	6.32199	6.39422	6.11655	6.00611	6.1126	6.16518	5.96432	5.85374	6.08514	6.0889	6.15582	6.07696	6.50555	6.24231	6.42297	6.4159	6.65247	6.09095	6.64588	6.34754	6.05294	6.24696	6.10298	6.2629	6.29077	6.19097	6.24181	6.43563	5.89237	6.26086	6.63227	6.12767	6.49316	6.49701	6.11636	5.99419	6.01798	5.84572	6.19485	6.28838	5.56233
ZBTB8OS	6.64862	6.65432	6.49296	6.68656	6.9145	7.23398	7.26786	7.57225	7.21764	7.06878	6.75948	7.29593	7.04217	7.27538	7.52474	7.44499	7.29187	6.76857	7.17506	6.83267	7.03208	6.76169	6.70077	6.68614	6.75038	6.84226	7.13689	7.03428	7.14678	7.16578	6.68047	6.84524	7.09331	6.87117	7.20857	7.07741	7.19973	6.98551	7.17506	6.81051	6.92581	6.89501	6.58104	7.03092	7.41032	7.49233	7.02194	7.1894	7.53602
ZBTB7B	6.10424	6.14284	6.11784	6.06798	5.76384	5.80911	5.96663	6.00154	5.7846	5.64185	5.62172	5.73826	5.96348	6.47441	5.79298	6.10869	6.01547	5.62595	5.70558	5.96148	6.08791	5.94381	5.9028	5.91836	5.96603	5.68915	6.07104	6.07726	5.64331	5.74841	5.62524	5.76944	5.81687	5.6231	5.87992	5.80627	6.07249	5.93669	5.85129	5.97201	5.97892	5.81803	6.09852	5.81993	5.74282	5.76835	5.7901	5.91356	5.91719
ZBTB7A	5.27861	5.09971	5.38459	4.93641	5.21447	5.34229	5.50047	5.34999	5.09927	5.00748	5.11799	5.21728	5.26839	5.82516	5.30728	5.87644	5.30018	5.01418	4.88369	5.25173	5.12716	5.43031	5.0339	5.06906	5.21135	5.23329	5.58053	5.14931	4.92232	5.31531	5.08165	5.12497	5.01229	4.95442	5.34627	5.21145	5.35085	5.23452	5.27392	4.99828	5.16783	5.20734	4.93067	5.17579	5.61459	5.16389	5.06828	5.13636	5.25748
ZBTB5	6.5658	6.80457	6.55715	6.39143	6.36657	6.29516	6.23496	6.27192	6.66618	6.84104	6.02248	6.32289	6.21646	6.29186	6.72245	6.54433	6.39348	6.90472	6.96815	6.99793	6.92223	7.05647	6.64402	6.5781	7.06161	6.63774	6.28876	6.60817	6.75144	6.68546	6.24702	6.5305	6.72422	6.27413	6.62749	6.39037	6.54274	6.50591	6.57229	6.64888	6.82532	6.83852	6.78475	6.67625	6.37948	6.56733	6.73919	6.93435	6.44145
ZBTB44	5.87454	6.63958	6.64949	6.0374	6.67373	6.40323	6.52999	6.49203	6.10561	6.64949	7.05133	6.38704	6.06876	6.61507	6.48015	7.09031	6.54669	6.04847	5.63768	5.91198	5.62907	5.2372	5.68316	5.55803	5.27213	5.86624	6.06259	5.77643	6.40592	5.90797	6.12354	5.90829	5.97137	6.19399	5.73724	6.22492	6.46709	5.68911	6.0879	6.2313	5.66296	5.72036	6.26237	6.31722	6.43984	6.47439	6.17112	5.99167	6.43832
ZBTB41	5.23487	6.36504	5.74777	5.5973	5.42862	5.31448	5.73383	5.30748	5.38255	5.20641	5.02147	5.50584	5.51731	5.21332	5.46214	5.37656	5.59389	5.49213	5.99497	5.50101	5.27854	5.91265	5.76755	5.4216	5.78842	5.51661	5.6315	5.62085	5.65061	5.45452	5.77234	5.36987	5.69973	5.49551	5.79081	5.36285	5.26373	5.60465	5.29775	5.51988	5.53273	5.47003	5.37896	5.41633	5.26449	5.57645	5.53949	5.61426	5.17172
ZBTB40	6.06427	5.54451	5.70696	5.74628	5.82757	5.89422	5.62663	5.60545	5.99467	5.74411	5.83916	5.11021	5.83114	5.45735	5.69506	5.92632	5.60153	5.83312	5.78104	5.59074	5.73447	5.90153	5.66052	5.61216	5.91968	5.65634	5.47553	5.49038	5.89876	5.83049	5.5679	6.17787	5.42423	5.77545	5.61303	5.38204	5.57617	5.7217	5.43668	5.6876	6.12134	5.93275	6.06243	5.94764	5.87801	6.42976	5.97817	5.93519	6.16048
ZBTB4	8.45444	7.76987	8.13049	8.04674	8.34069	8.28933	7.94732	7.34659	7.98249	8.14156	8.20195	7.57849	7.83291	8.2545	7.76291	8.35528	8.05942	8.03846	7.94274	8.4374	7.67463	8.38316	8.05999	8.09815	8.46874	7.66824	7.82157	7.64144	8.0175	7.81912	8.19416	8.35465	7.70953	8.06641	7.84527	7.91047	7.66187	7.94884	7.83386	7.96988	8.2815	8.20151	8.14713	8.10888	7.97973	8.36212	8.44337	8.04413	7.88733
ZBTB39	5.70575	5.41658	5.41669	5.33818	5.78183	5.6934	5.59679	5.47597	5.57405	5.65277	5.68278	5.53459	5.77054	5.57262	5.66054	5.44944	5.79497	5.5049	5.44706	5.39245	5.42654	5.7948	5.4027	5.59089	5.66561	5.5474	5.40247	5.46491	5.54183	5.65638	5.56248	5.67778	5.36687	5.76418	5.63269	5.58299	5.66054	5.76526	5.5729	5.45238	5.81221	5.69107	5.83797	5.57235	5.43897	5.73718	5.60384	5.84185	5.75152
ZBTB38	5.73936	5.7455	5.60519	5.53705	5.86277	5.87924	5.8569	5.89934	5.93346	5.66899	5.70697	6.07413	5.87211	5.86348	5.72041	5.41445	5.89917	6.213	5.54953	5.9906	6.00237	6.09325	5.70576	5.66631	6.25761	5.60961	6.10381	5.74725	5.63483	5.4934	5.43859	5.82652	6.069	6.20745	5.96876	5.53784	5.63369	6.29699	5.66398	5.81391	6.25585	5.73927	5.73002	6.00308	6.18308	5.63026	5.89829	5.92506	5.69049
ZBTB37	4.91966	4.4448	4.88702	5.22358	4.91619	4.968	4.96134	4.86468	4.8035	5.06799	5.02527	4.96154	4.86002	5.00022	4.83584	4.96332	4.8779	4.95296	5.09791	4.67633	5.21733	5.1104	4.98802	4.66632	4.89129	5.11689	5.14364	4.63633	4.74846	4.86239	5.04762	5.06843	4.95904	4.63338	4.90476	4.75929	4.92642	4.73932	4.91189	5.34114	5.09813	4.82665	4.91028	4.98577	4.81694	4.82212	4.96678	4.92494	4.81593
ZBTB33	5.76073	5.55632	5.25676	5.71136	5.5907	5.92603	5.63014	5.22511	5.91499	5.69573	5.32088	5.47526	5.65251	5.70228	5.54336	5.56056	5.8914	5.59984	5.51031	5.6905	5.43601	6.15789	5.52038	5.59215	5.95408	5.47526	5.37079	5.50581	5.47614	5.61861	5.34131	5.78448	5.5653	5.52357	5.59215	5.71398	5.38667	5.6718	5.57459	5.46591	5.59156	5.8267	5.66729	5.79947	5.67549	5.77272	5.84852	5.93769	5.51225
ZBTB32	5.43398	5.55677	5.41671	5.14126	5.10751	5.18985	4.83626	4.82276	5.21332	5.01145	5.04293	5.06179	4.9755	5.04097	5.23403	4.92462	5.03288	5.21224	4.93834	5.01962	4.8784	5.40036	5.19904	5.07201	5.30521	5.57682	5.13189	5.01513	5.06362	5.22125	5.22646	4.89673	5.1384	4.91618	5.04284	5.26722	5.1458	5.16767	5.04474	5.41987	5.21775	5.29565	5.21683	4.77755	4.84061	4.94956	5.04786	5.00522	4.99277
ZBTB3	5.80283	5.78861	6.29879	5.92306	6.07972	6.13294	6.04946	6.06539	5.78669	6.01599	5.93748	5.99178	6.1534	5.83694	6.08528	6.03716	5.88688	6.01999	6.02718	5.82991	5.63539	6.00184	5.81648	5.81523	5.96797	5.69931	5.55131	5.65748	6.05835	5.99954	5.69472	6.05781	5.66951	6.04777	6.06488	5.99059	5.60901	6.16837	5.85705	5.83975	5.77476	6.00833	5.44527	6.0628	6.0202	6.01238	6.09051	5.88651	6.06474
ZBTB26	5.01204	5.12494	5.02642	5.28762	5.02086	5.31654	5.12086	5.20495	5.04449	5.14071	4.99072	5.28004	5.00806	5.18655	5.22862	5.09421	5.29975	5.13067	5.15416	5.28293	5.1333	5.48103	5.15039	5.1239	5.50621	5.12842	5.22144	5.26092	5.3654	5.47839	4.99031	5.3708	5.23221	5.22729	5.45598	5.25994	5.15955	5.12335	5.20023	5.23247	4.91475	5.04935	5.06512	5.18156	4.74823	5.24995	5.07139	5.27411	5.21447
ZBTB25	6.58299	6.12263	6.43657	6.37874	6.50342	6.36086	6.42632	5.99783	6.68099	6.3758	6.02096	6.25579	6.60101	6.23205	6.97481	6.67764	6.6734	6.81799	7.2387	6.9376	6.41378	7.08657	6.62514	6.41708	7.29851	6.48836	6.07075	6.67764	6.91278	6.98978	5.95086	6.87836	6.13918	6.46661	6.70889	6.58175	6.12379	6.69796	6.60004	6.43443	7.10409	7.17384	6.45381	6.85704	6.74169	6.92116	7.2106	6.8784	7.03922
ZBTB24	7.02248	6.4952	6.8683	7.09625	6.90097	7.24743	6.67057	6.05335	7.56185	7.18345	6.71072	6.59556	6.57965	6.21665	6.94107	6.55736	6.62837	7.52041	7.47125	7.26574	6.48612	7.51117	7.03082	7.49192	7.33377	7.3037	6.4238	7.02334	7.35906	7.0449	6.31561	7.30715	6.59475	6.98669	6.66532	7.20743	6.73632	7.01009	6.7746	7.36171	6.63837	7.08056	7.56212	7.67172	6.98408	7.5249	7.35007	7.06252	8.01999
ZBTB20	7.42401	6.83963	6.73106	6.81219	7.02334	6.77006	6.47726	6.63103	6.98872	6.57101	6.7871	6.14589	6.4917	6.50586	6.59423	7.06134	6.88472	7.17548	7.1363	7.30627	6.505	7.45632	7.07695	6.90913	7.35014	7.26535	6.59971	6.76537	7.06916	6.47237	6.66347	7.1079	6.622	6.90686	6.42512	6.73769	6.75754	7.20474	6.29404	6.82353	6.88269	6.63862	7.25156	6.7448	6.66623	7.13506	7.12427	7.18476	7.08969
ZBTB2	6.18991	6.03655	6.14352	5.96902	6.59286	6.64331	6.64993	6.47436	6.50143	6.42361	6.35336	6.53034	6.70334	6.70355	6.60575	6.57521	6.71061	5.92711	6.05662	6.0012	5.99219	6.0243	6.00041	5.93285	6.15113	6.04579	6.01047	6.17058	6.20022	6.26838	6.11745	6.2247	6.16372	6.07359	6.23491	6.17385	6.22919	6.25087	6.19363	6.11549	6.21573	6.15584	6.18848	6.59716	6.56992	6.85875	6.48558	6.71202	6.65829
ZBTB17	6.39353	6.28761	6.17937	6.11125	6.12076	5.7009	6.12173	6.23115	6.13091	5.76424	6.20597	6.01417	5.70404	6.17461	5.9629	6.28861	6.0625	6.17618	6.19544	6.44761	6.62248	6.39599	6.45502	6.19353	6.2873	6.23661	6.90564	6.21993	6.2266	6.15712	6.18917	6.00622	6.33514	6.16054	6.24441	6.13442	6.33582	6.08575	6.11531	6.39	6.43106	6.21519	6.31245	5.95493	6.07521	6.07643	6.04094	6.04947	6.1155
ZBTB16	6.34272	6.35211	6.46719	6.01795	6.20194	6.32654	5.88395	6.44997	6.19261	6.20413	6.52935	6.09305	6.10842	6.2979	5.91526	5.95632	6.28932	6.31277	6.04503	6.37352	6.90001	6.46495	6.63919	6.12974	6.11915	6.38672	9.0994	6.46719	6.37171	6.17752	6.52395	6.42783	6.24424	6.71544	6.39117	6.04289	7.53242	6.70357	6.59341	6.31426	6.63122	6.41829	6.40162	6.12717	6.06555	5.8282	6.19262	6.11564	6.13063
ZBTB12	5.00015	5.03858	4.93456	5.03845	5.05925	4.84719	4.99835	4.99101	4.92629	4.80495	5.05109	5.01314	5.0201	4.99352	4.90559	5.17004	4.87727	5.52074	5.11072	4.99851	5.07234	4.95718	5.02901	4.82964	5.25036	5.1567	4.98516	5.01723	5.24951	5.21789	5.11084	4.969	4.85116	4.97926	5.12632	5.15788	4.93578	5.00758	4.84105	4.74258	4.92621	4.87605	4.9805	4.97455	5.11461	5.12909	4.76087	4.97678	5.11266
ZBTB11	6.71764	6.45938	6.45683	6.68397	7.36474	7.8197	7.63287	7.72525	7.64415	7.59183	7.07588	7.54932	7.63352	7.73436	8.01024	7.8368	8.09402	6.74359	6.97138	6.3986	6.40204	6.48617	6.41694	6.43227	6.48915	6.43313	6.40519	7.02914	7.23663	7.24018	6.59133	7.19255	7.19946	6.70022	7.25338	7.26474	7.15352	7.05235	7.10715	6.56137	6.55088	6.97438	6.71701	7.53959	7.54394	7.7036	7.64701	7.70013	7.60169
ZBTB10	5.08717	5.18458	5.35923	4.71588	5.19722	5.23912	5.06548	5.11602	5.18871	4.72032	5.39549	5.41188	5.24683	5.18667	4.9727	5.20264	5.19324	5.14706	5.24789	5.47196	4.92293	5.52273	4.60773	5.00176	5.15089	5.19687	5.7318	5.44867	4.66533	5.24874	4.94688	5.06975	5.68165	5.39521	5.45288	5.20972	5.08208	4.96815	5.51852	5.42936	5.09073	5.53453	5.92246	5.35354	5.18629	5.23818	5.35484	5.32513	5.52249
ZBTB1	4.69042	4.84766	5.12641	5.07484	4.79275	5.13164	5.22444	5.28059	5.37014	4.76517	4.62292	4.90547	5.66451	5.48545	5.71198	5.11332	5.68944	4.87561	4.66185	4.49226	4.61989	4.69951	4.52888	4.61157	4.59367	4.77276	4.52868	4.62987	4.69741	4.82202	4.41404	4.7297	4.89526	4.53336	4.70131	4.62908	4.83833	4.72721	4.74331	4.95679	4.71799	4.71269	4.77396	5.07429	5.39927	5.80835	5.19164	5.20861	6.2738
ZBP1	6.99982	6.78547	6.8389	7.33297	6.74633	7.2034	6.77691	7.19765	7.00562	6.88028	6.77742	6.84229	6.55175	7.21339	7.21543	6.78644	6.79903	7.53402	7.43176	6.98667	6.69539	8.09109	7.20415	7.40467	6.74728	7.80341	7.2198	7.37798	7.44279	7.15944	7.04959	7.04959	7.18777	7.64114	7.18205	6.84661	6.76047	7.03604	6.3549	7.37396	7.12588	7.2455	6.82287	7.02574	7.03568	7.47638	6.87159	6.97019	7.23004
ZBED5	7.57635	7.51393	7.53499	7.91469	7.90108	8.13148	8.01399	8.19296	8.49765	8.25206	7.47889	7.96878	8.29635	8.06459	8.36636	8.07999	8.1462	8.05742	8.22834	7.65542	7.59326	7.78196	7.90575	7.7466	8.0101	7.87326	7.37133	8.07751	8.31793	8.32469	7.62975	8.04567	8.11135	7.75115	8.21986	8.13468	7.97845	8.14788	7.89737	7.69242	7.79548	8.01413	7.66232	8.34937	8.20143	8.31101	8.44394	8.42987	8.49133
ZBED4	6.27014	5.48791	6.30061	5.95796	6.35804	6.48392	6.47182	6.0261	6.43313	6.38095	6.31641	6.65343	6.33127	6.13652	6.47745	6.41414	6.52108	6.40105	6.47631	6.18429	6.20083	6.5994	6.00167	6.0873	6.7441	6.20804	6.63084	6.65842	6.49167	6.49828	6.27549	6.22967	6.52072	6.18762	6.81227	5.83864	6.31344	6.74586	6.43313	6.04828	6.39875	6.32255	6.30186	6.53063	6.34738	6.37753	6.58772	6.61771	6.29892
ZBED3	5.74173	5.91919	6.11099	5.60078	5.83479	5.93786	6.08931	6.00871	5.88656	5.73535	5.72131	5.88739	5.8001	5.90702	5.77385	5.75194	5.83408	5.7576	6.0161	5.61305	5.86506	5.90933	5.46015	5.75856	5.70372	5.92807	6.01887	5.91064	5.96707	5.7344	5.94788	5.71543	5.80295	5.96785	5.58313	5.72819	5.71905	5.62368	5.74818	5.62534	5.6117	5.88997	5.7094	5.95969	5.84296	5.93207	5.78773	5.83944	5.66115
ZBED2	4.41945	4.35134	4.61739	4.49497	4.72551	4.45103	4.48305	4.48138	4.36997	4.23777	4.34847	4.65645	4.31545	4.46838	4.57954	4.48943	4.46708	4.55477	4.5349	4.58471	4.45245	4.37469	4.49631	4.55608	4.52972	4.37959	4.35861	4.76411	4.48956	4.46543	4.52727	4.45056	4.39547	4.42723	4.61698	4.42182	4.58453	4.38952	4.37622	4.53361	4.53961	4.48655	4.43351	4.40664	4.42835	4.48561	4.41178	4.5613	4.29698
ZBED1	6.7001	6.83246	6.82159	6.49758	6.82649	6.48822	6.43658	6.77725	6.47394	6.55308	6.75813	6.59486	6.25164	7.10183	6.60946	6.43104	6.7372	6.27252	6.03968	6.52063	6.56926	6.65379	7.59938	6.58066	6.75907	6.79181	7.60102	6.81766	6.46715	6.27109	6.96456	6.27885	6.93677	6.70562	6.41393	6.25579	7.16036	6.56313	6.51821	6.82158	6.75699	6.60521	6.89054	6.57653	6.42745	6.20243	6.2141	6.8594	6.34951
ZAR1	4.27342	4.16227	4.20629	4.3173	4.31823	4.25116	4.3479	4.24083	4.37702	4.15592	4.34288	4.14949	4.30961	4.3696	4.28638	4.24526	4.25286	3.95778	4.2429	4.19647	4.28786	4.29457	4.28386	4.3557	4.55925	4.2956	4.32293	4.17483	4.26175	4.39385	4.44523	4.23247	4.28125	4.41259	4.40268	4.28935	4.16436	4.35317	4.20217	4.14417	4.11964	4.35885	4.25331	4.38134	4.36333	4.15334	4.18047	4.32682	4.10505
ZAP70	7.98732	7.92262	7.24059	7.48227	7.6702	7.54679	7.595	6.8727	8.13837	7.58226	7.35321	6.81183	7.4037	7.81027	7.34205	7.71227	8.06919	7.73298	7.34548	8.25338	7.63627	8.41244	8.04371	7.88088	8.11786	7.46264	8.20471	7.7014	7.84952	7.63324	7.33588	7.64406	7.50683	7.88983	7.37961	7.46817	7.25676	7.98942	7.01108	8.30265	8.63691	8.23499	8.29258	7.73729	7.74293	8.17018	8.18022	7.88563	7.89133
ZAN	5.1146	5.34048	5.04519	4.862	5.22072	4.97619	5.26048	5.27631	4.92664	5.00803	5.26265	4.85634	5.01595	5.2164	5.15802	5.1642	5.09458	5.11444	4.99695	5.15145	4.96231	4.98118	5.10451	5.30896	5.13152	5.14024	5.41538	5.1236	4.99134	5.17474	5.01744	5.08229	5.16298	5.42743	5.20834	5.23094	5.04761	5.15919	5.29308	5.00823	5.21756	5.10308	5.33787	4.96537	5.10501	5.03805	5.17269	5.15771	4.98296
YY1AP1	8.59159	8.85641	9.01309	8.62159	8.79281	8.40549	8.21593	8.31114	8.12996	8.44175	8.83912	8.2482	8.43324	8.19495	8.37992	8.48516	8.1439	8.52758	8.44642	8.86338	8.33519	8.28727	8.7794	8.65236	8.12482	8.65552	8.80671	8.25883	8.29067	8.22143	8.50736	8.38994	8.51513	8.78649	8.21266	8.50111	8.7794	8.36278	8.33811	8.62703	8.32358	8.41289	8.72902	8.15702	8.2941	8.29692	8.23909	8.08182	8.33727
YY1	8.40341	8.66177	8.21813	8.23057	9.31698	9.49652	9.64619	9.56073	9.54318	9.58147	8.97352	9.45395	9.34385	9.64198	9.6647	9.73798	9.57402	8.58447	8.60111	8.06898	8.44575	7.91283	8.05989	7.71234	8.08183	8.08078	8.15069	8.95767	9.27423	9.19286	8.3661	8.75451	9.04268	8.51351	9.03915	9.2027	9.1488	8.78868	9.16221	7.99698	8.25559	8.36296	8.20348	9.2533	9.35332	9.09552	9.14849	9.35072	9.10949
YWHAZ	10.6679	10.1277	10.6435	10.2954	10.5762	10.4956	10.1205	9.89811	9.97202	10.2549	10.4037	10.3665	10.1719	10.1791	9.95532	9.72886	10.2791	10.0623	10.1312	10.5465	9.98541	10.7559	10.7893	10.3939	10.5762	10.6435	10.7829	10.3755	10.0109	10.0946	10.8836	10.6499	10.5411	10.6499	10.4619	10.509	10.656	10.4279	10.1608	10.3646	10.3601	10.4703	10.4118	10.3426	10.1544	10.3829	10.1655	9.99181	9.85976
YWHAQ	9.78422	9.37762	9.39737	9.33466	9.49381	9.83827	9.50748	9.43627	9.8907	9.64751	9.31218	9.65527	9.8568	9.57172	9.95108	9.63308	9.9984	9.71604	9.721	9.40996	9.67644	10.0973	9.29883	9.15818	10.0612	9.57642	9.02956	9.57642	9.67986	9.78976	9.27275	9.8697	9.73109	9.55526	9.88845	9.68305	9.47915	10.1152	9.78048	9.56379	9.8285	10.0552	9.64227	9.88627	9.94885	10.1296	10.0628	10.1245	9.47022
YWHAH	8.94182	8.70451	8.88542	8.51322	8.5547	8.66379	8.70451	8.33678	8.45728	8.57705	8.78989	8.74485	8.21642	8.07577	8.08938	8.09329	7.90111	8.62945	8.56016	8.93082	9.66036	8.65144	8.80879	8.50283	8.78023	9.0136	8.60553	8.21421	8.49784	8.52702	8.72477	8.54607	8.62945	8.69464	8.72477	8.51886	8.31102	8.70779	9.62614	8.39212	8.45496	8.45496	8.5531	8.19093	8.25732	8.2789	8.20989	8.35186	7.60079
YWHAG	8.53268	8.27334	8.12564	8.25647	8.48504	8.6424	8.64782	8.5663	8.56864	8.30387	8.45541	8.95351	8.4953	8.43956	8.4588	8.3394	8.12145	7.85183	7.93916	7.58044	8.04897	7.8085	7.76772	7.75245	7.95853	7.88076	7.63202	8.02917	8.1848	8.31429	8.17423	8.55064	8.41717	8.43401	8.61694	8.64478	8.43903	8.20417	8.70126	7.97019	8.0373	8.10376	8.22361	8.32264	8.02944	8.10698	8.02637	8.21357	7.8847
YWHAE	6.77514	7.17992	5.67387	6.30216	6.30921	6.27875	7.50697	7.00131	7.38357	6.30751	6.55701	6.56529	6.33759	8.22732	6.51265	8.36905	6.54258	6.18611	6.26849	6.55307	7.55057	6.71083	6.17548	6.22775	6.73897	6.35813	6.99805	6.94167	5.99026	6.36223	6.44447	6.11842	6.96424	6.4829	6.28698	6.62524	6.55853	6.62251	6.58618	6.95519	6.92194	6.40246	6.4939	6.82854	6.84445	6.75368	6.64282	6.85837	6.42623
YWHAB	10.4526	9.96327	10.3089	10.2176	10.1828	10.43	10.0788	9.91309	10.0022	10.1903	10.1939	10.5622	10.111	10.0986	9.93647	9.9039	10.0118	9.79706	9.82605	9.91002	9.76804	10.3308	10.0788	10.2216	10.3221	10.1645	9.97903	10.0388	9.67007	9.7864	10.4526	10.5406	9.91909	10.2216	10.0821	10.0186	10.0986	10.1791	9.86195	9.81044	9.87071	10.2541	10.1864	10.1939	10.0551	9.98229	10.0617	10.2052	9.69533
YTHDF3	6.39083	6.71298	6.31571	6.99679	7.26211	7.34726	7.38594	7.40013	7.10191	7.30207	6.6615	7.58965	7.27104	7.40723	7.39302	7.07328	7.23356	6.54573	6.80728	6.49991	6.47612	6.44366	6.69102	6.65753	6.45868	6.70854	6.77454	7.36347	6.97874	6.93583	6.83787	7.03172	7.33346	6.95675	7.36124	7.45033	7.54349	6.72594	6.863	6.77882	6.53554	6.71716	6.38525	7.1225	7.11444	6.87004	7.07453	7.10107	7.1972
YTHDF2	7.95993	7.94658	7.87577	7.76053	7.90606	7.99411	8.09093	8.02524	8.07025	7.96632	7.72055	7.96598	7.82839	8.31467	7.94959	8.25248	7.90897	7.99871	8.10276	7.5659	8.0228	7.98121	7.79583	7.80853	8.12847	7.90379	7.80277	7.82903	8.06219	8.11483	7.75695	8.08212	7.90798	7.9704	7.96972	8.03202	7.886	7.78971	8.09349	7.81503	7.90268	7.85767	7.70272	7.94862	7.7977	7.80259	7.92745	8.0278	7.63828
YTHDF1	8.30027	7.82606	8.00369	8.04849	8.11049	7.93659	7.98493	7.83091	7.97677	7.93542	7.95849	7.94974	7.88484	8.01348	7.81851	8.11271	7.89813	8.14796	8.18662	8.23864	7.9947	8.169	7.98493	8.15572	8.20947	7.97225	8.08029	7.82982	8.08648	8.06174	8.0895	8.06262	7.89457	8.09832	7.80244	7.94935	7.85599	7.89032	8.06756	7.89751	8.08576	7.94242	8.06771	7.8418	7.90964	8.01528	7.84697	7.84399	7.86307
YTHDC2	5.63992	5.24592	5.57349	5.38941	5.58061	5.5969	5.47405	5.46643	5.46031	5.36711	5.26934	5.53167	5.46726	5.47951	5.48259	5.19831	5.62307	5.39278	5.59503	5.74817	5.27729	5.88656	5.43149	5.58861	5.71569	5.71977	5.37941	5.35738	5.09353	5.35975	5.3979	5.6057	5.34194	5.45231	5.65655	5.55941	5.62661	5.59152	5.26983	5.40171	5.48842	5.65332	5.36427	5.57993	5.49263	5.54278	5.62492	5.54805	5.41272
YTHDC1	9.1108	9.03986	8.79554	9.06048	8.84256	9.05777	9.04878	8.87347	9.23474	9.03369	8.78261	8.89385	8.80447	9.0765	9.01188	9.03127	9.04238	9.31652	9.28805	9.46088	8.80751	9.60373	9.2117	9.07776	9.442	9.21453	9.18022	9.05263	9.13727	8.92092	8.65105	9.28643	9.01188	8.92092	8.8393	9.36446	9.13172	8.87236	9.00294	8.69405	8.85296	9.00019	8.90588	8.8656	8.86878	8.79919	8.98672	9.03091	8.78921
YRDC	7.12054	7.0558	6.79395	6.63725	6.81082	6.84358	7.44282	7.10852	7.2206	7.54639	6.63786	7.5569	7.4821	6.94108	8.04389	6.76888	7.57316	7.06532	7.32	7.02397	6.96984	7.211	6.41574	6.65756	7.53522	7.1636	7.26161	7.5977	7.37359	7.50036	6.57251	6.94864	7.51644	6.87688	7.35616	7.30607	7.09929	7.26027	7.20139	7.12556	7.67915	7.61418	7.10363	7.49994	8.13161	7.58644	8.18048	7.91333	7.43636
YPEL5	9.1292	9.95715	8.98814	9.17753	9.3717	9.34434	9.84309	9.38784	9.71877	9.56888	8.99506	9.31787	9.11816	9.89629	9.44395	9.73799	9.76723	9.80566	9.73617	9.79441	9.84945	9.81905	10.174	9.32316	9.80752	9.98523	10.1039	9.72928	9.79822	9.32449	9.40931	9.23436	9.6929	9.52042	9.3979	9.77857	10.1064	9.32183	9.83897	9.11355	9.67215	9.29899	9.17886	9.41835	9.52665	9.39804	9.2519	9.64765	9.30279
YPEL4	4.95549	5.39466	5.03913	4.93774	4.8608	4.77038	4.77537	4.73558	4.73862	4.81746	5.04649	4.63687	4.71771	4.55222	4.55599	4.7897	4.56938	4.68093	4.74328	5.22379	5.09342	4.79088	4.74693	4.85359	4.79947	4.947	5.44417	4.66757	4.91686	4.72755	4.79385	4.62109	4.87338	4.83938	4.78008	5.06409	4.65085	4.888	5.03928	5.31204	4.85022	4.67612	4.79259	4.70484	4.83478	4.68704	4.64697	4.78434	4.67115
YPEL3	9.53071	10.1661	9.54964	9.19927	9.58226	9.14332	9.92246	9.31873	9.40457	9.45319	9.91527	9.04284	9.2822	10.0932	9.23848	10.1616	9.66191	9.04128	8.82525	9.89172	9.39761	8.88177	9.31873	9.26276	8.85119	9.52313	10.2252	9.56333	9.33952	9.01126	9.54667	8.74134	9.46476	9.47638	8.4451	9.36383	9.57961	9.23848	9.19556	9.73807	9.60022	8.87876	9.64117	9.32445	9.69601	9.38139	9.18182	9.23328	9.48012
YPEL2	5.18094	5.81302	5.76385	5.70661	5.56495	5.71908	5.67043	5.55496	5.11855	5.81859	5.81302	5.84788	5.51053	5.31237	5.30271	5.1492	5.54436	5.82088	5.943	6.38502	5.81802	5.80638	5.52545	5.95767	5.53765	6.01709	6.33773	5.87379	5.7472	5.54707	5.71273	5.48614	5.42196	5.7812	6.24773	5.60661	6.05451	5.44441	6.156	6.15886	5.45226	5.78038	5.33389	5.45563	5.74681	5.27532	5.08998	5.20267	5.35032
YPEL1	6.38113	6.50656	6.62135	6.34658	6.2826	6.58856	5.91168	6.42051	6.79373	6.69794	5.92801	6.05533	6.64637	6.29814	6.17102	6.1938	6.98674	7.3338	6.87597	6.75834	6.56855	6.97236	6.93762	6.80872	6.5521	6.59921	7.63903	6.50233	7.41398	7.40056	6.56176	6.5738	6.73739	7.13241	6.58338	7.17722	6.81072	6.8585	6.43065	6.95867	6.9878	6.98559	6.44546	6.55783	6.5904	6.80667	6.74487	6.27671	6.77953
YOD1	4.41718	4.54918	4.54606	4.59942	4.65302	5.0148	4.86413	5.27236	4.51979	4.89401	4.76545	4.67502	4.95526	5.19618	4.99179	5.35813	5.5913	4.17898	4.14251	4.50591	4.29825	4.2904	4.49518	4.13592	4.34495	4.40918	4.25595	4.77547	4.43062	4.46587	4.48292	4.50689	4.38573	4.20374	4.54586	4.54682	4.48388	4.27002	4.5049	4.27217	4.36101	4.33503	4.66992	4.67536	4.91454	5.05471	4.63437	4.88895	5.21839
YME1L1	8.09622	7.92676	8.09703	7.97345	8.1909	8.21076	8.07242	7.93162	7.699	7.98584	8.0359	8.07986	7.88104	7.99163	7.72948	7.88031	8.00853	7.84818	8.03344	8.09541	7.82371	8.3873	7.80078	8.12997	8.36028	8.26371	8.14905	8.20199	7.75571	7.96996	8.07864	8.17486	8.23858	8.21916	8.08574	7.99549	8.14308	8.07782	7.63627	8.11531	7.97752	7.98643	7.89522	8.1528	7.98723	8.0068	8.09761	7.8919	7.79005
YKT6	6.10018	6.01704	6.20292	6.0941	6.41155	6.3809	6.44645	6.14432	6.26173	6.30127	6.12261	6.22799	6.15117	6.35322	6.34732	6.28621	6.26164	6.13772	6.34593	6.21671	6.1961	6.30858	6.24887	6.25628	6.28148	6.3648	6.81605	6.12365	6.01332	6.31741	6.66111	6.07545	6.459	6.33512	6.43678	6.33668	6.60908	6.23768	6.14661	6.09181	6.49719	6.12462	6.14715	6.41757	6.10114	6.45644	6.58993	6.23698	6.36893
YIPF6	6.64978	7.17826	7.14456	6.97361	6.61196	6.32236	6.35386	6.60426	6.31566	6.3844	7.00554	6.36976	6.22066	6.24146	6.15045	6.6015	6.22972	6.91145	6.78359	7.01042	6.92204	6.62309	6.83473	7.0578	6.44095	6.8236	7.22555	6.34765	6.99539	6.52503	6.65514	6.55268	6.58679	6.78724	6.3844	6.40665	6.74964	6.47712	6.66681	7.06337	6.48745	6.40902	6.97838	6.35998	6.52788	6.51898	6.30626	6.13609	6.61892
YIPF5	6.55348	6.77176	6.30175	6.51013	7.1165	7.21528	7.12168	7.29198	7.24526	6.74302	6.68525	7.13102	7.08957	7.20704	7.3259	7.30314	7.23474	6.65845	6.56151	6.34694	6.41762	6.28521	6.26291	6.1668	6.35255	6.43381	6.35512	6.91337	7.11029	6.99546	6.24111	7.1294	6.9957	6.52664	6.95447	7.19261	6.78686	6.71925	7.07086	6.74569	6.50929	6.70105	6.6539	6.98058	6.98105	7.16943	6.98451	7.1166	7.0815
YIPF4	5.07522	5.23611	5.1549	5.02545	5.78339	6.02721	5.90277	6.51928	5.56703	5.81968	5.58369	5.98544	6.50779	6.28322	6.41117	6.17181	6.46423	5.10364	5.16738	5.00201	5.14792	5.07306	5.08273	5.13522	5.10411	5.05711	5.10879	5.12019	5.138	5.31753	5.10117	5.23408	5.27281	5.14911	5.21272	5.26139	5.073	5.18223	5.32106	5.18637	5.12451	5.09616	5.15921	5.85683	5.95213	6.02019	5.61784	5.69259	6.11484
YIPF3	7.91513	7.95815	7.9482	7.79407	8.20025	7.92037	8.14468	8.12028	7.7124	7.83537	8.19931	8.23132	8.04104	7.93341	8.13196	7.80564	8.33731	7.33473	7.57413	7.50417	7.3141	7.34461	7.60687	7.72481	7.29117	7.64137	7.71061	8.02356	7.73505	7.89126	8.12836	8.02616	7.92645	7.91815	7.56176	7.81776	7.96806	7.98518	7.59611	7.68817	7.82626	7.68817	7.90071	8.11672	8.18777	8.0288	7.79521	7.92716	8.20221
YIPF2	5.4904	5.37032	5.70154	5.54847	5.49343	5.31734	5.37151	5.78466	5.42535	5.10987	5.49693	5.53165	5.54824	5.54824	5.68349	5.4303	5.45944	5.61774	5.29991	5.38578	5.51318	5.39636	5.44564	5.34199	5.21297	5.56708	5.73325	5.32455	5.63058	5.39464	5.44807	5.23023	5.56798	5.49257	5.34693	5.56269	5.45575	5.33838	5.35649	5.78902	5.36491	5.2906	5.60169	5.35609	5.531	5.49221	5.32304	5.37912	5.61723
YIPF1	7.86184	7.76948	7.89782	7.78003	7.92019	7.62305	7.7541	8.1232	7.58055	7.65683	7.93732	8.01649	7.66046	7.86258	7.73513	7.55214	8.03209	7.50613	7.71373	7.88373	7.3846	7.61858	7.81213	7.72689	7.65045	7.62983	8.20525	7.82635	7.62193	7.56002	7.85552	7.87709	7.80729	7.89202	7.95191	7.73699	8.01906	7.90794	7.56561	7.6109	7.75572	7.41543	7.733	7.6522	7.50798	7.71256	7.48952	7.89569	7.91635
YIF1B	7.31214	7.25808	7.73477	7.54843	7.31363	7.09527	7.19094	7.27697	7.3479	7.36718	7.61141	7.33891	7.47406	7.13448	7.27735	7.11115	7.14724	7.08623	7.18114	7.06795	7.62824	6.63244	7.13626	7.34516	7.09317	7.01381	7.01517	7.30707	7.18293	7.40104	7.57031	7.31666	7.17186	7.07607	7.34986	7.22426	7.15044	7.36008	7.80282	7.3102	7.35346	7.4599	7.54656	7.37647	7.36674	7.38433	7.29416	7.12691	7.3625
YIF1A	7.28157	7.05553	7.53442	7.5139	7.09792	7.26161	7.14479	7.27978	7.18952	7.28068	7.38475	7.42979	7.64169	6.8676	7.51787	6.90115	7.07517	7.4849	7.49738	6.97711	7.11302	7.05341	7.20149	7.45178	7.06398	7.02963	6.81331	6.97935	7.22538	7.36406	7.1493	7.71804	7.07602	7.20896	7.35597	7.35147	7.00533	7.37576	7.24277	7.39379	7.11843	7.36181	7.47701	7.36665	7.1906	7.2491	7.3135	7.25562	7.25328
YES1	5.25846	4.65863	5.05875	5.10977	5.31984	5.80724	5.77493	5.32429	5.86786	5.9225	4.85669	5.24809	5.97624	5.71756	5.88524	5.82185	6.70778	5.58331	4.90231	4.86788	4.97146	5.36848	4.887	4.84962	5.25708	5.23875	4.94978	5.44315	5.64396	5.67412	4.99732	5.62299	5.45803	5.23473	5.78542	5.94798	5.14182	5.69083	5.47725	5.13779	5.795	5.56583	5.14	5.78078	6.19324	5.93845	6.16314	5.95847	5.47896
YEATS4	6.02247	6.18022	5.45268	6.06239	5.98125	6.58468	6.42852	6.45367	6.69821	6.93441	5.57377	6.34292	6.3228	6.72588	6.76262	7.09002	6.812	5.9873	6.59156	6.19079	6.21263	6.24006	5.78068	5.81326	6.84224	5.88153	5.78285	6.59123	6.26612	6.64622	6.09829	6.12666	5.81643	5.66511	6.53485	6.41473	6.28947	6.33203	6.22446	6.11754	6.32283	6.4675	5.40003	6.36805	6.56549	6.53159	6.75997	7.32307	6.45594
YEATS2	6.88552	6.62792	6.86937	6.64136	6.70382	6.62042	6.6566	6.19226	6.71066	6.45648	6.90864	6.49384	6.45055	6.48719	6.49929	6.45133	6.50046	6.43856	6.47036	6.54674	6.63077	7.38185	6.54331	6.53717	6.93568	6.55681	6.44326	6.74535	6.63549	6.65386	6.74535	6.6679	6.51841	6.6519	6.84573	6.48793	6.80224	6.5957	6.63819	6.47021	6.77235	6.81225	6.80557	6.66186	6.5875	6.75416	6.77527	6.88343	6.50435
YBX2	4.91363	4.89808	4.895	4.82239	5.11244	5.10316	4.90322	5.00053	4.87603	5.07853	4.82073	5.00483	5.14863	4.93163	4.94946	4.9355	5.07644	4.88713	4.89243	4.93514	4.91756	4.99319	4.98187	4.84106	4.98422	5.14869	5.01625	5.07661	4.93104	4.9592	4.87544	4.96691	5.00019	4.96739	4.85316	5.10959	4.90086	4.99431	4.96635	4.87914	4.87526	4.92168	4.91078	4.99263	5.28357	5.19194	5.01071	5.08299	5.06685
YBX1	9.58558	10.2873	9.94732	9.31352	10.112	9.87599	10.2799	9.52922	9.75496	10.0806	10.1603	9.51059	9.79001	9.96734	9.79797	10.633	9.95181	9.41498	9.43814	9.93472	9.82319	8.74333	9.6379	9.06226	9.10486	9.68885	9.76539	9.77744	9.93163	9.46147	9.75893	9.29158	9.91805	10.2211	9.37803	9.88211	9.97515	9.42575	9.93163	10.2114	9.70338	9.58951	9.76064	9.89978	9.97062	9.78189	9.91337	9.45527	9.78895
YARS2	7.00517	6.87917	7.41543	7.1558	6.83723	6.94795	6.8171	6.96779	6.84381	7.22294	7.36255	6.88836	6.91912	7.09884	6.90865	6.89069	6.99628	6.96377	6.79629	6.8484	6.74373	6.99449	7.31048	7.42009	7.14686	7.20344	6.81435	6.85612	6.89242	6.90982	7.33328	7.10917	7.13565	7.18985	6.90923	6.99863	6.9426	7.0368	6.97795	7.07337	7.18663	7.13144	7.1136	7.07525	7.06312	6.94745	6.81058	6.86811	6.98762
YAP1	4.2694	4.35176	4.24831	4.32398	4.22131	4.14398	4.36057	4.19854	4.23374	4.35725	4.17784	4.17346	4.08057	4.29875	4.31503	4.18812	4.25693	4.41024	4.20999	4.30926	4.18322	4.35168	4.40645	4.09567	4.11383	4.47444	4.21054	4.36907	4.30698	4.35994	4.30024	4.22108	4.22812	4.27285	4.35553	4.44446	4.30329	4.27731	4.33488	4.03623	4.26384	4.33457	4.18891	4.12611	4.36074	4.40614	4.23877	4.26579	4.11387
YAF2	6.28533	6.50054	6.55484	6.84673	6.3169	6.27547	6.40214	6.48605	6.51995	6.18152	6.26202	6.21352	6.18557	6.20845	6.32232	6.02538	6.14061	6.8181	6.70796	6.43019	6.43158	6.44975	6.84192	6.79981	6.28576	6.62198	6.56515	6.42155	6.49252	6.95395	6.37645	6.43235	6.4042	6.38144	6.21832	6.72396	6.50107	6.48067	6.36792	6.53275	6.35312	6.47013	6.70576	6.34333	6.43716	6.4798	6.40627	6.3028	6.47686
XYLT2	5.53769	5.42288	5.37337	5.30119	5.07947	5.29926	5.2047	4.92288	5.41134	5.37006	5.40252	4.94557	5.32812	5.09394	5.30443	5.09326	5.36301	5.41877	5.30042	5.11956	5.43445	5.46068	5.23164	5.32089	5.63668	5.22097	5.13215	5.07778	5.30764	5.34597	5.1185	5.46654	5.18332	5.20835	5.24219	5.08772	5.06989	5.30723	5.26719	5.12541	5.55061	5.44295	5.51397	5.51677	5.39938	5.57871	5.68787	5.44034	5.64294
XYLT1	6.20888	6.43289	6.24871	6.1883	6.20231	6.06283	6.42529	6.41777	6.30423	6.28009	6.35649	6.17385	6.10624	6.50968	6.05137	6.4312	6.23949	6.02477	6.41576	6.0876	6.20198	6.1665	6.37179	6.45734	6.66209	6.55355	6.32244	6.55061	6.26837	6.54059	6.28978	6.31573	6.41483	6.59159	6.23661	6.54713	6.20948	6.20759	6.06718	6.0757	6.42412	6.2445	6.4068	6.36653	6.31796	6.42102	6.32445	6.22034	6.19955
XRN2	6.52535	6.57485	7.27653	6.54632	7.31805	7.47069	7.37068	7.88437	6.98427	6.99902	8.02637	7.36624	7.83221	8.46946	7.59958	8.48317	7.79519	6.58103	6.60952	6.76201	6.5531	6.59932	6.64508	6.5299	6.49386	6.51875	6.44604	7.45764	6.71022	6.50402	6.52755	7.67895	6.63253	6.56986	7.50451	6.46098	8.08985	7.53014	6.65203	6.45048	6.53499	6.50214	6.56285	8.09381	7.22734	7.25833	6.86543	7.01653	7.91185
XRN1	6.06968	6.05712	5.65858	6.17382	6.05449	6.61461	6.0237	6.42875	6.63238	6.40949	5.85093	6.28456	5.74909	6.44968	6.46383	6.06497	6.36289	6.62332	6.4361	5.82959	5.81929	6.2602	6.07567	5.63474	5.64962	6.21002	6.00496	6.22405	6.75825	6.39181	5.81298	6.37946	6.12346	6.44417	6.56745	6.60671	6.45915	6.17798	6.46151	6.08482	5.2087	5.92061	5.85475	5.96829	6.18021	6.2871	6.07239	5.90455	6.17629
XRCC6	9.21876	8.98168	9.22788	8.86449	8.86681	8.76062	8.83148	8.43586	8.87743	8.92173	9.03048	8.69246	8.68601	8.51921	8.49913	8.73981	8.41066	8.86017	8.69704	9.223	9.18273	9.09426	9.17555	8.94874	9.20979	9.08752	8.84725	9.02399	8.71258	8.58706	8.94927	8.7823	8.73371	9.17075	8.75301	8.95632	8.79591	8.96378	8.93684	9.5325	9.16134	9.02409	9.43934	8.87099	8.76624	8.6803	8.70177	8.82514	8.30425
XRCC5	8.53279	8.34637	8.39254	8.40741	8.77973	8.55573	8.37464	8.3678	8.50919	8.59112	8.62467	8.7105	8.36934	8.45832	8.15124	8.46405	8.46238	8.13273	8.22921	8.23401	8.3806	8.27795	8.53421	8.40216	8.37246	8.52722	8.52688	8.4978	8.3514	8.25547	8.90824	8.51332	8.50351	8.73257	8.47357	8.58615	8.69548	8.50246	8.3875	8.59011	8.32072	8.39493	8.73357	8.51743	8.30978	8.37146	8.37613	8.22824	8.25978
XRCC4	5.80922	5.8065	5.90017	5.92282	6.07833	6.49247	6.23342	6.47385	6.16633	6.49389	6.21553	6.58518	6.5366	6.56629	6.68483	6.33536	6.79517	5.67728	5.8121	5.74788	5.65736	5.81204	5.92609	5.61164	5.73039	5.7175	5.68131	5.89425	5.66373	5.91538	5.77743	5.99031	5.82628	5.81458	5.97669	5.96406	5.87498	6.11342	6.01267	5.66953	5.85368	5.77167	5.78244	6.24551	6.2271	6.34265	6.10361	6.37115	5.995
XRCC3	5.22842	4.8456	5.04062	4.79351	5.03978	4.99037	5.09622	4.85189	5.0748	4.92718	5.0737	4.93521	4.98671	5.37498	5.07291	4.91018	5.16902	4.9454	4.89497	5.26154	5.14891	5.3408	4.86405	5.00005	5.3733	5.07013	5.17133	5.19486	4.95813	5.01346	5.11889	5.07426	4.85533	5.24783	5.02669	4.90124	4.92664	5.07826	5.00098	4.97778	5.27197	5.18881	4.97156	5.14552	5.06074	4.9677	5.0686	5.26091	4.94333
XRCC2	7.57736	7.5539	7.39083	7.76409	7.76111	7.95998	8.07888	8.61495	8.19044	7.95318	7.95318	7.38799	8.15792	8.6723	8.30164	8.71029	8.48816	7.80306	7.80756	7.24383	7.66883	7.35243	7.20048	7.44496	7.53311	7.05451	7.45012	7.39935	8.0618	7.89161	7.51581	8.17364	7.50915	7.59216	7.41343	7.65907	7.65549	7.638	7.68967	7.05284	7.6429	7.11537	7.47216	8.0177	8.09087	8.46396	8.04301	8.24646	8.57918
XRCC1	6.28163	6.32978	6.61803	6.19205	6.35117	6.47636	6.31623	6.17954	6.37206	6.45156	6.73741	6.4777	6.43308	6.39559	6.42228	6.19039	6.41627	6.28029	6.08504	6.46259	6.20314	6.40166	6.71204	6.38406	6.42078	6.35751	6.49791	6.53613	6.40067	6.16747	6.62718	6.33537	6.46518	6.4777	6.29629	6.31646	6.25911	6.24533	6.27024	6.63136	6.36158	6.29735	6.36378	6.4304	6.55637	6.31823	6.5588	6.59537	6.29964
XPR1	6.98261	7.07727	6.97376	7.04708	6.92019	7.26822	7.30469	7.02171	6.94834	7.06443	7.18379	7.56957	7.16777	7.05629	7.10766	7.20137	7.29507	7.14846	6.97818	6.99417	6.84484	6.94743	7.05583	6.82721	6.81751	6.92237	7.16924	7.0805	6.87869	6.93239	6.81961	7.17558	7.04523	7.03966	7.06955	6.99969	7.26562	7.18091	7.0226	6.43794	6.76577	6.84912	6.85748	6.86447	6.87637	7.11316	6.97177	7.21832	6.70611
XPOT	6.80401	6.6858	6.82108	6.77194	6.8612	6.90097	6.72138	6.66176	6.73861	6.83444	6.78556	6.86249	7.01396	6.57724	6.77051	6.60711	6.873	7.00296	6.93868	6.81912	6.6148	7.21341	6.74405	6.83594	7.12306	6.69661	6.57437	6.86219	6.79128	6.90037	6.8961	6.88642	6.87592	6.90658	6.9824	6.79186	6.7402	6.90689	6.63184	6.56597	6.99901	6.93446	6.76274	6.96489	7.06781	6.86687	7.03944	6.90057	6.70273
XPO7	7.29888	7.9191	7.78132	7.30126	7.35441	7.0692	6.8942	6.8654	6.69576	6.88792	7.55829	6.72967	6.79989	6.5547	6.49619	7.05156	6.50382	7.12127	7.09957	7.55924	7.31056	6.65806	7.28244	7.2091	6.64209	7.06173	7.75979	6.82116	6.93046	6.76646	7.06645	6.83536	6.8607	7.31174	6.61806	6.94475	7.40147	6.88461	7.2696	8.12692	7.03901	6.79264	7.53004	6.68356	6.81396	6.38676	6.6461	6.40654	6.73228
XPO6	8.94064	9.13611	8.91008	9.17217	8.99547	8.45947	8.7333	9.15298	8.63223	8.63305	8.88873	8.65609	8.46612	8.98498	8.52626	8.75439	8.72388	8.76779	8.54907	8.94959	8.55573	8.96167	9.28103	9.24125	8.73164	9.02116	9.62404	9.19655	8.7858	8.66987	9.06431	8.79329	9.2651	8.99664	8.966	8.89282	9.29932	9.00506	8.37849	8.70292	8.76924	8.57545	8.9119	8.56821	8.5054	8.43401	8.39584	8.82524	8.76562
XPO5	6.32109	5.82329	6.07342	5.97883	6.08869	6.1676	6.25699	5.68587	5.82302	5.94159	6.09897	5.926	5.94491	5.83094	5.82378	5.92162	5.96507	5.82621	5.89214	6.02198	5.65989	6.13982	5.79052	5.74272	6.15591	6.03015	5.72792	5.85055	5.84468	5.87472	5.90696	5.96825	6.04853	6.13951	5.99732	5.79855	5.78929	5.95619	5.9468	6.19495	5.99537	6.05222	6.31576	6.06185	6.04355	6.01209	6.22888	6.06866	5.88725
XPO4	5.6254	5.16641	5.46582	5.5799	5.98843	6.11274	5.77123	5.65835	5.90814	5.92656	5.64783	5.72574	6.04104	5.6469	5.98341	5.91	6.00046	5.48661	5.51993	5.32759	5.05576	5.36267	5.24922	5.05784	5.37527	5.12414	4.86707	5.43307	5.63122	5.60311	5.25403	5.91709	5.55487	5.60334	5.65354	5.7142	5.49949	5.67034	5.61115	5.14844	5.42395	5.69507	5.42536	5.97676	5.92681	6.22593	5.95028	6.09621	6.08979
XPO1	8.602	8.35349	8.05939	8.53099	8.6557	9.1749	9.00123	8.54408	8.90046	8.74614	8.36288	8.89104	8.62233	8.64984	8.91869	8.83718	8.89451	8.90421	8.98301	8.71513	8.83718	9.14983	8.48927	8.60144	8.68382	8.5169	8.27838	8.70067	9.1108	8.915	8.22483	8.76117	8.62971	8.72758	8.97456	8.88388	8.5535	8.61684	9.17747	8.42216	8.44019	8.62687	8.23686	8.89724	8.76828	8.6714	8.85853	8.90032	8.71764
XPNPEP3	8.36428	8.18969	8.10951	8.42075	8.31947	8.48948	8.59341	8.88406	8.73513	8.29411	8.68653	7.94253	8.52745	8.73513	8.67653	8.86068	8.60411	8.48948	8.47161	8.35456	8.42075	8.31947	8.18076	8.27739	8.31947	7.90599	8.14518	8.2093	8.43806	8.24361	8.17164	8.45477	8.31947	8.42958	8.13544	8.47161	8.34509	8.34509	8.38373	8.05269	8.30844	7.86171	8.30844	8.43508	8.50381	8.82136	8.29172	8.64884	8.69086
XPNPEP2	5.43272	5.30981	5.34972	5.22202	5.68597	5.36875	5.58004	5.44218	5.43792	5.27406	5.74027	5.18495	5.53116	5.62354	5.41483	5.7864	5.35337	5.18416	5.1087	5.2899	5.37199	5.37751	5.36006	5.20782	5.26161	5.08584	5.30999	5.32409	5.09962	5.21002	5.20823	5.15044	5.27113	5.62021	5.21355	5.05587	5.41712	5.42319	5.14948	5.3074	5.21371	5.29805	5.30927	5.33515	5.50301	5.47175	5.42074	5.37457	5.47571
XPNPEP1	8.01814	7.46124	8.21831	7.58266	7.70131	7.95137	7.48982	7.39996	7.80317	7.56757	8.12815	7.68298	8.05559	7.53101	7.55777	7.56083	7.61512	7.76892	7.74779	7.73011	8.05478	7.84638	7.72104	7.55836	7.58872	7.70988	7.35548	7.53042	7.71642	7.62474	7.58447	7.79761	7.62019	7.92294	7.89192	7.56334	7.6254	7.76565	8.18005	7.85869	7.66735	7.88701	7.77784	7.96886	7.77715	7.91102	8.0624	7.75534	7.75534
XPC	7.82964	7.89056	7.65744	7.52122	7.86252	7.4812	7.81393	7.65291	7.7732	7.70618	7.57685	7.74639	7.46414	8.01303	7.33529	8.0288	7.64874	7.65513	7.62213	7.92704	7.98978	8.10093	7.85407	7.72283	8.26172	7.98978	8.14209	7.74783	7.64596	7.46205	7.5905	7.62752	7.61046	8.01241	7.36637	7.6244	7.85148	7.81956	7.5527	7.43653	7.68967	7.64283	7.63212	7.72096	7.52175	7.43653	7.5463	7.76626	7.34488
XPA	6.47829	6.23457	6.27752	6.2057	6.59273	6.65517	6.72455	6.50854	6.65396	6.68092	6.37976	6.57607	6.67512	6.54434	6.63411	6.65504	6.71335	6.31226	6.3773	6.39351	6.29534	6.37636	6.46038	6.46385	6.52492	6.40409	6.43375	6.2277	6.53568	6.5066	6.4528	6.49916	6.30165	6.39124	6.51532	6.26572	6.30567	6.45286	6.46378	6.34326	6.32837	6.42752	6.67622	6.56564	6.53494	6.68458	6.52976	6.72688	6.66594
XKRX	4.58113	4.68728	4.62012	4.6235	4.6273	4.75735	4.72636	4.53951	4.71272	4.70533	4.88432	4.64161	4.56028	4.63569	4.62569	4.60335	4.75038	4.60998	4.7432	4.73984	4.65683	4.75869	4.64033	4.63186	4.81076	4.79762	4.60089	4.72338	4.60226	4.54319	4.57276	4.63611	4.55271	4.51775	4.4612	4.60822	4.50708	4.60031	4.6074	4.56179	4.55324	4.70554	4.46485	4.72274	4.58504	4.76781	4.61798	4.87313	4.65343
XKR8	7.72451	8.21225	7.87393	7.74175	7.94829	7.12897	7.76733	7.86038	7.69396	7.68043	7.85779	7.6342	7.58984	8.39106	7.62219	7.87525	7.75623	7.73936	7.69043	7.76851	7.81862	7.50405	8.29986	7.83062	7.73096	8.15465	8.351	7.97511	7.84791	7.74054	8.26228	7.70106	8.11778	8.10207	7.45285	7.95296	7.60851	7.68774	7.54682	7.94019	7.97047	7.61758	7.75358	7.57744	7.73788	7.54908	7.31451	7.61874	7.64177
XKR7	5.0247	4.86066	4.98958	5.03148	4.82211	4.87078	4.84989	4.9083	4.74727	4.92357	5.06696	5.03017	4.95349	4.898	4.86534	5.07128	4.8492	5.08963	4.74262	4.83396	4.94263	4.90693	4.95745	4.85661	4.91037	4.82049	5.02658	4.91253	4.88221	4.85939	4.89606	4.85106	4.72263	4.87385	5.07745	4.99318	4.9793	4.80156	4.7813	5.03362	4.9863	4.74039	4.75758	4.92151	4.74655	4.90863	4.95574	5.05658	4.91983
XKR6	4.81346	5.23095	4.99422	5.10327	5.06949	5.04854	4.91195	4.98822	4.92363	5.29818	5.06208	4.90501	5.04341	4.96031	5.0825	5.10842	5.00525	5.10126	5.13004	4.87246	4.78529	5.20449	5.1784	5.13289	5.12725	5.1078	5.27052	4.8388	5.03664	5.08754	4.85814	4.98374	5.01436	5.0945	4.9812	5.01725	5.06609	5.0042	5.11273	5.11315	4.95093	5.19494	5.06232	5.00057	4.80613	4.9664	4.99893	5.09876	4.96124
XKR4	4.18377	4.22421	4.22181	4.34421	4.13599	4.34723	4.19029	4.19962	4.22895	4.33472	4.36583	4.35114	4.24446	4.24347	4.30094	4.35688	4.241	4.17554	4.29332	4.20781	4.04043	4.14003	4.21488	4.20731	4.25355	4.19357	4.01829	4.19721	4.31873	4.17795	4.13732	4.20341	4.33844	4.40299	4.11522	4.17566	4.18984	4.14328	4.18753	4.33552	4.22944	4.09307	4.34426	4.28094	4.01545	4.09238	4.21612	4.14362	4.13425
XK	6.44861	8.07135	7.7537	6.94685	5.89401	5.85719	6.36517	5.50521	5.29702	6.22189	7.7226	5.51117	4.93234	5.59715	4.86068	6.07893	4.99312	6.34479	5.52225	7.96344	6.72542	4.99672	5.92615	7.02964	4.86551	5.57127	7.72413	5.30975	6.29458	5.00849	5.51605	5.7664	5.32468	5.8926	4.98786	5.9135	7.00836	5.3821	6.89333	7.53055	4.9484	5.05572	7.3376	5.18367	5.23973	5.26651	5.21703	5.02775	5.50441
XG	4.18759	4.23573	4.28238	4.2848	4.06197	4.26304	4.2024	4.36652	4.286	4.21223	4.44989	4.15049	4.2903	4.10508	4.21441	4.30311	4.25026	4.19667	4.16999	4.27343	4.03791	4.23118	4.40637	4.39509	4.1965	4.22985	4.01729	4.2335	4.22	4.26922	4.13083	4.20444	4.32519	4.034	4.3107	4.349	4.42815	4.15165	4.33273	4.18862	4.1862	4.22355	4.28867	4.34417	4.23925	4.16138	4.40655	4.33687	4.09861
XDH	5.38669	5.31972	5.10318	5.25286	5.27275	5.34192	5.32276	5.46747	5.35052	5.32969	5.4435	5.30418	5.3167	5.36898	5.19637	5.46074	5.42575	5.42786	5.32786	5.27076	5.37	5.30804	5.26611	5.38297	5.33137	5.24297	5.52027	5.39291	5.34451	5.17687	5.23668	4.95182	5.29281	5.21059	5.23206	5.47497	5.29618	5.30652	5.41786	5.38101	5.40889	5.42829	5.26783	5.54652	5.2164	5.29765	5.24499	5.31449	5.45542
XCR1	5.09855	5.10957	5.57212	5.04902	5.10034	4.94812	5.18897	5.21161	4.76455	5.28289	5.19578	5.05715	5.32958	5.16048	5.12553	5.15799	5.13646	5.04813	5.01622	5.36703	5.18132	4.98915	5.01851	4.78413	4.83123	5.20056	5.05157	5.40204	5.04206	5.24103	5.16909	4.9469	4.87378	5.18207	5.11806	4.8867	5.52644	4.89835	5.01748	4.90855	5.00021	5.07961	4.96372	4.91633	5.12221	5.14013	5.08668	5.21786	5.64279
XCL1	4.3279	5.13537	4.37951	4.50697	4.58187	4.41374	4.72087	4.69738	4.70922	4.78785	4.68819	4.32812	4.77349	4.62934	4.83977	4.63782	4.72342	4.61134	4.56004	4.72925	4.69134	4.47388	4.52254	4.44499	4.45498	4.57029	4.43565	4.21798	4.72725	5.38044	4.72917	4.52967	4.81284	4.44612	4.47354	5.11506	4.37932	4.78467	4.70984	4.82224	4.89506	4.6886	4.91851	4.69787	4.6667	4.69801	4.3504	4.76848	4.86395
XBP1	9.20443	8.70439	8.65105	8.18696	8.39025	8.74992	8.71588	8.2247	9.04725	8.60413	8.61901	8.54998	8.89516	8.76238	8.97336	8.62439	9.28392	8.73951	8.66156	8.9524	8.78528	9.84353	8.27571	8.47883	9.63621	8.54718	8.34544	8.84667	8.66156	8.94017	8.58668	8.99897	8.70036	8.88361	8.98217	8.38564	8.3967	9.16759	8.66732	8.7364	9.5219	8.98926	8.92914	9.00069	8.96313	9.10321	9.12248	9.23997	8.46855
XAGE3	4.82899	5.04306	5.38196	5.39936	4.94457	5.05636	5.16356	5.11707	5.04224	5.00155	5.2437	5.17913	5.01891	4.98002	4.8793	5.06895	5.10093	5.29554	4.91217	5.1155	5.34147	5.04609	5.00605	5.04807	5.00438	4.96932	5.14501	5.12426	5.13818	4.77894	5.09233	5.01725	4.93499	5.31978	4.95538	5.25664	5.16348	4.85927	5.07282	5.21492	4.93831	5.04797	5.2058	4.97678	5.04443	5.09373	4.92773	5.08056	5.13695
XAGE2	5.28814	5.2929	5.27477	5.25146	5.00743	5.1889	5.15519	5.171	5.02101	5.37837	5.33464	5.22579	5.22042	5.17986	5.22682	5.1227	5.1751	5.10693	5.17427	5.21632	5.30598	5.18477	5.30663	5.25151	5.23673	5.23617	5.00577	5.45765	5.10821	5.12652	5.09333	5.16981	5.45917	5.28417	5.17427	5.22518	5.17741	5.29488	5.21423	5.31459	5.25082	5.33995	5.23167	5.20838	5.33645	5.24022	5.30415	5.36362	5.21452
XAF1	8.12975	7.24747	7.6466	7.91951	7.30195	8.43966	7.77896	8.22065	8.01477	7.66361	7.49076	7.15499	7.48991	7.59558	7.60844	7.07512	7.12782	8.58079	8.28206	8.25006	7.81358	9.59217	7.86011	8.04168	7.22775	8.96544	7.43473	8.29202	8.44154	7.48324	7.48807	7.90778	7.54316	9.03811	8.66427	7.83733	7.16664	7.5289	7.82125	8.6473	7.49927	7.93204	7.60191	7.82724	7.55324	8.69726	7.51091	7.4757	7.85335
XAB2	7.1033	6.6611	6.07358	5.9475	6.61147	6.14731	6.65477	6.09063	6.72665	6.03381	6.37799	6.33883	6.07639	6.78659	6.06459	6.84429	6.80518	5.84317	5.60121	7.01511	6.76444	7.1225	6.60563	6.38133	7.4438	6.6628	7.17447	6.62736	5.96958	6.21445	6.32145	5.89614	6.41782	6.3798	5.96565	5.99903	6.17287	6.40954	6.21297	6.63834	6.87347	6.2811	6.68925	6.41014	6.16674	6.26741	6.43099	6.61305	6.11162
WWTR1	4.61005	4.46648	4.57454	4.66579	4.40947	4.42137	4.73033	4.57349	4.43852	4.54554	4.52954	4.43868	4.41585	4.66128	4.58758	4.58476	4.63857	4.62022	4.55302	4.65802	4.6182	4.53802	4.35854	4.56412	4.36426	4.59667	4.52683	4.45843	4.63861	4.82976	4.56894	4.6768	4.37977	4.61178	4.64019	4.51188	4.55262	4.6004	4.81023	4.60226	4.53429	4.47245	4.51542	4.52457	4.58019	4.48754	4.54466	4.48331	4.42904
WWP2	6.12658	6.39329	6.47761	6.2651	6.48414	6.44942	6.34066	6.37761	6.11518	6.74795	6.46929	6.6671	6.41045	6.41224	6.49356	6.22458	6.22682	6.39091	6.50745	5.93077	5.85881	6.08203	6.6016	6.06982	5.96583	6.72538	6.5104	6.30349	6.23243	6.16439	6.25119	6.05408	6.44584	6.1993	6.30954	6.55741	7.19504	6.4423	6.17062	6.04416	5.93054	6.13944	6.25101	6.20602	6.70338	5.96659	6.22449	6.18794	6.30712
WWP1	5.71083	5.70669	5.95755	6.17136	5.62484	6.00635	5.91348	5.95772	5.70335	5.48266	5.76769	5.68371	5.86507	5.80911	6.05446	5.71972	6.10919	5.77101	5.79085	5.86053	5.88294	5.50695	5.9529	5.81864	5.79236	5.6685	5.9837	5.52993	5.7655	5.94818	6.02084	5.86684	5.62754	5.69541	5.8689	6.13125	5.70327	5.75466	5.88061	5.94135	5.75745	5.68536	6.08608	5.94762	5.70536	6.05345	5.89348	5.85539	6.46862
WWOX	5.82627	5.95441	5.70876	5.84356	5.73969	5.87699	5.82295	5.82391	5.96735	5.92434	6.01314	5.87534	5.839	5.71863	5.79787	5.82672	5.83796	5.77019	5.9966	5.91993	5.85516	6.08277	5.85232	6.02116	5.91161	5.96139	5.82928	5.60572	5.78146	5.87953	6.05323	5.83963	5.84978	6.16306	5.84221	5.93736	5.89066	5.92641	5.71638	6.13273	5.98556	5.86773	5.76859	5.88847	5.84264	5.93132	6.01119	5.72825	5.92931
WWC3	7.04336	7.24829	7.24191	7.44213	7.31062	6.67767	6.81003	7.16155	6.71208	7.09076	7.2997	7.0357	6.84766	7.04307	6.72142	6.72931	6.94598	7.35738	7.14218	7.45379	6.67531	7.14184	7.39373	7.56471	6.99835	7.33362	7.72831	7.15993	7.29859	7.03108	7.36321	7.11879	7.24191	7.42439	6.93572	7.20624	7.34275	7.1743	6.64726	7.10947	7.02912	6.91951	7.17628	6.82137	6.71131	6.71131	6.53671	6.76737	6.91196
WWC2	5.31333	5.46518	5.39715	5.2408	5.47823	5.52608	5.32428	5.2546	5.45377	5.34431	5.33994	5.51156	5.49622	5.51245	5.43624	5.21995	5.37502	5.66665	5.59869	5.30655	5.19483	5.2541	5.36651	5.52892	5.54745	5.40256	5.38218	5.62561	5.6738	5.40903	5.4523	5.39451	5.52296	5.34723	5.41686	5.26066	5.55107	5.22892	5.32649	5.28941	5.27294	5.45582	5.61564	5.32699	5.273	5.42234	5.33294	5.21463	5.32128
WWC1	5.21045	4.97404	5.11529	5.1598	5.09835	5.18243	5.25267	5.22442	4.91635	4.73089	5.07102	4.96723	5.04246	5.06423	5.07222	5.25235	5.0313	5.09269	5.01265	5.13336	5.02764	5.19667	4.95327	5.06581	5.00822	5.05217	5.18799	5.16085	5.01312	4.90614	5.07146	4.89407	5.19589	4.76092	5.01125	4.94545	4.90427	5.01153	4.95768	4.90041	5.05935	5.12947	4.89276	4.91065	5.12834	5.03511	5.09211	5.20969	5.15527
WTIP	5.60681	5.60351	5.52791	5.54987	5.67631	5.45382	5.46659	5.31642	5.51218	5.45612	5.56064	5.42493	5.50392	5.44744	5.47979	5.53979	5.49266	5.65986	5.58281	5.66477	5.44278	5.51715	5.5201	5.51194	5.43154	5.28456	5.96801	5.45573	5.66547	5.63045	5.67891	5.50484	5.85662	5.67103	5.38342	5.48847	5.45452	5.50505	5.58195	5.62855	5.65446	5.37755	5.24648	5.47251	5.68196	5.38143	5.53028	5.47552	5.40828
WTAP	6.83849	7.48471	6.66387	7.69127	7.14117	7.13927	7.70061	7.60121	7.48914	7.54201	6.67481	7.11319	6.97013	7.29735	7.73696	7.60121	7.10304	7.30819	7.69824	6.04664	6.667	6.41004	7.33867	7.06479	7.04814	7.35121	6.95197	7.89627	7.42673	7.66749	6.9904	7.6109	7.90949	6.90944	7.08271	7.6698	7.63245	6.65745	6.69443	7.0056	6.88438	7.54811	6.95733	7.59014	7.36782	7.38683	7.6455	7.70794	7.73363
WT1	4.37972	4.42511	4.30424	4.54034	4.39339	4.36807	4.29203	4.35735	4.44615	4.32028	4.27488	4.39697	4.03742	4.27373	4.37613	4.27315	4.2923	4.48608	4.43943	4.4978	4.65389	4.37608	4.79541	4.53444	4.34787	4.60418	4.92473	4.32187	4.28588	4.28423	4.46473	4.16813	4.41782	4.5603	4.25613	4.43456	4.6584	4.42823	4.32362	4.51704	4.2858	4.47268	4.51503	4.39653	4.36922	4.28533	4.32621	4.34458	4.38593
WSB2	7.57688	7.53335	7.40693	7.39444	8.27565	8.37765	8.3804	8.17465	8.23122	8.09821	8.03814	8.22049	8.2667	8.61493	8.48526	8.4212	8.64048	7.47961	7.41502	7.09887	7.55646	7.06282	6.98007	6.94312	7.13842	7.08931	7.25942	7.79037	7.94812	7.99101	7.6188	7.87796	7.83148	7.80014	8.01051	7.97436	7.67545	7.89361	8.11841	7.43788	7.57258	7.56014	7.31165	8.1854	8.56078	8.53573	8.01162	8.11049	8.29512
WSB1	6.98252	7.15946	6.73134	7.40726	7.70269	7.99435	7.96089	8.54881	7.87999	8.04125	7.18983	8.19565	8.01792	8.18611	8.29867	8.03875	8.06028	7.39889	7.33492	6.39943	6.73562	6.34259	6.40657	6.67973	6.40144	6.56268	6.5145	7.43649	7.97094	7.8576	7.37422	7.7541	7.61828	6.94714	7.84776	7.73287	7.76056	7.45089	7.69681	6.8951	6.79677	7.41436	6.67382	7.63282	7.86384	7.76047	7.75588	7.82056	7.94489
WRNIP1	6.03098	5.56753	5.97194	5.76657	5.46273	5.8132	5.60045	5.34778	5.30922	5.85206	5.74477	5.8533	5.88732	5.50345	5.80931	5.66916	5.81361	5.94185	6.11539	6.23	5.87385	6.17066	5.33084	5.70407	6.3901	5.68753	5.52379	5.65326	5.70513	5.74515	5.52098	6.09226	5.52918	5.68391	6.12271	5.71086	5.82548	5.9971	5.97856	5.42263	5.8465	5.95672	5.72264	5.78202	5.6224	5.5916	6.01242	5.98481	5.32095
WRN	5.78073	6.03204	5.60313	5.79274	5.85212	6.22018	5.53649	5.74751	6.01203	5.96495	5.9194	6.08923	6.02156	5.53811	6.03821	5.602	6.26719	6.09992	6.08309	6.2339	5.76659	6.45655	5.89001	6.0514	6.30733	6.11184	5.77197	5.84381	5.8655	5.86065	5.60997	5.98725	5.70544	6.118	6.0209	5.97146	5.54445	5.98864	5.95827	5.86179	5.84491	5.79045	6.06068	5.80127	5.99937	5.70721	6.25467	6.07321	5.44965
WNT9B	4.74791	4.81751	4.7303	4.60065	5.00113	4.84436	5.1264	4.89571	4.73273	4.78046	4.66066	4.79653	4.70048	4.85407	4.75432	4.97054	4.74066	4.77318	4.87432	4.6585	4.87054	4.7888	4.86379	4.82838	4.8445	4.83723	4.89073	4.62975	4.72115	4.92332	5.08261	4.84918	4.86809	4.87992	4.87695	4.64717	4.8309	4.73285	4.79997	4.76115	4.82672	4.96255	4.69513	4.85602	4.88104	4.94798	4.94955	4.9393	4.8095
WNT9A	4.44827	4.67513	4.39945	4.55615	4.45219	4.43497	4.31288	4.37586	4.39541	4.5557	4.42308	4.52355	4.42941	4.42658	4.47594	4.33887	4.44108	4.50223	4.59859	4.52264	4.49177	4.39967	4.65679	4.55185	4.35694	4.4507	4.63819	4.35935	4.56891	4.33489	4.44502	4.46715	4.49264	4.48447	4.50069	4.48321	4.56639	4.52313	4.51363	4.41266	4.46456	4.59972	4.62615	4.38872	4.49167	4.34515	4.447	4.48525	4.28223
WNT8B	5.07938	5.12044	4.88739	5.04494	4.91401	5.02302	4.73675	4.92338	4.75988	4.76072	5.06807	4.99312	4.66119	4.86222	4.86	4.80268	4.79277	4.8575	5.03304	4.99062	4.86427	4.8142	4.74981	5.11577	4.9418	4.85282	4.72625	4.88462	4.91412	4.89277	4.85855	4.86115	5.10078	4.77371	4.87799	4.7305	4.84094	4.69519	4.99919	4.99787	5.11862	5.0318	4.92524	4.82853	5.08229	4.92125	4.92686	4.6448	4.89846
WNT8A	4.64674	4.56689	4.51622	4.55455	4.81563	4.73291	4.83321	4.9169	4.64698	4.81067	4.73291	4.74839	4.73312	4.72409	4.92066	4.76909	4.76228	4.80273	4.70794	4.78326	4.82231	4.68116	4.68545	4.71053	4.68433	4.5846	4.74141	4.80302	4.60089	4.76224	4.74448	4.86077	4.66447	4.53847	4.60746	4.51117	4.96027	4.68064	4.7343	4.6085	4.56541	4.75911	4.64626	4.76877	4.71779	4.73691	4.65088	4.84082	4.75182
WNT7B	4.84796	5.64001	4.96991	5.11199	4.79717	4.67438	4.78653	4.87872	4.83762	4.83812	4.95669	4.79064	4.8307	4.68351	4.68724	4.68504	4.75453	5.02255	4.86689	4.87819	4.92684	4.87999	5.1002	5.03286	4.83387	5.04549	5.07809	5.17012	5.0289	5.15694	5.11038	4.84739	4.95942	5.15054	4.88008	5.00364	5.10297	4.83831	4.85444	5.1091	4.90324	5.00614	5.11917	4.77666	4.77385	4.88007	4.77849	4.78476	4.91152
WNT7A	5.40777	5.11227	5.41101	5.18895	5.25525	5.45376	5.57587	5.35811	5.24146	5.29365	5.06936	5.235	5.43776	5.19665	5.57424	5.64441	5.47384	5.52459	5.3216	5.34422	4.99484	5.47194	5.39559	5.18247	5.86538	5.34074	5.12393	5.30472	5.11785	5.15371	5.16745	5.35584	5.25083	5.28803	5.26078	5.27254	5.23483	5.38421	5.07619	5.21669	5.4302	5.459	5.19701	5.45057	5.22809	5.60445	5.33508	5.42283	5.51011
WNT6	4.7527	4.52758	4.58175	4.82866	4.79792	4.46406	4.64241	4.72878	4.60232	4.83425	4.85038	4.85289	4.4011	4.71493	4.78583	4.99802	4.70549	4.63478	4.76614	4.91686	4.79846	4.49814	4.79869	4.80475	4.59876	4.94231	4.77786	4.6106	4.85634	4.60378	4.79778	4.54846	4.86548	4.68332	4.64291	4.53123	4.59485	4.74311	4.68729	4.63001	4.6351	4.66246	4.37834	4.79351	4.74953	4.78582	4.7139	4.76072	4.85312
WNT5B	5.06991	5.71823	5.53728	5.28689	5.18716	4.96388	5.16664	5.21619	5.15487	5.24775	5.42415	5.05435	5.03282	5.11759	4.894	5.14119	4.94001	5.28457	5.18258	5.32789	5.52775	5.16245	5.44957	5.22568	5.07495	5.45735	5.89882	5.04048	5.09501	5.04338	5.47129	5.04326	5.09475	5.15487	4.88721	5.03657	5.34326	5.0548	5.37602	5.39123	5.16586	5.14649	5.46675	4.98352	5.08844	5.10224	5.08229	4.83923	4.91072
WNT5A	4.13547	4.38926	4.14094	4.12274	4.21868	4.43041	4.30225	4.22565	4.30384	4.3116	4.22242	4.30596	4.10044	4.08696	4.23515	4.14426	4.23699	4.26134	4.26873	4.30922	4.30825	4.15387	4.33061	4.50527	4.26873	4.21171	4.24927	4.16586	4.17335	4.40387	4.35073	4.29053	4.25248	4.22879	4.19985	4.20299	3.93919	4.25002	4.37306	4.21579	4.22546	4.10974	4.28729	4.22053	4.16594	4.29224	4.2291	4.29724	4.32935
WNT4	5.11349	4.95005	4.91291	4.96804	5.12207	4.88058	4.84152	4.91741	4.90116	4.83792	4.77573	4.83825	4.92783	4.83937	4.91722	4.82517	5.0109	4.94997	5.01096	4.9264	5.07746	4.89281	4.80191	4.89398	4.77526	5.01464	4.95025	4.96532	4.74863	4.88377	5.17229	4.84016	5.08421	5.16279	4.93285	4.79782	4.89345	4.96866	4.75573	4.87597	4.99509	4.69457	4.90053	4.82224	4.71629	4.92037	4.92284	4.86569	5.02634
WNT2B	4.49066	4.60574	4.6232	4.3981	4.7216	4.61281	4.61945	4.70049	4.65734	4.52253	4.51021	4.66583	4.51709	4.44835	4.86417	4.56243	4.84913	4.55352	4.45577	4.834	4.57158	4.58406	4.68336	4.48814	4.63658	4.49692	4.5066	4.37474	4.55868	4.63487	4.5404	4.55836	4.21062	4.46513	4.47603	4.36792	4.3324	4.60561	4.52645	4.46532	4.52567	4.71134	4.42498	4.58529	4.53709	4.59373	4.67011	4.61899	4.6466
WNT2	4.92099	4.97855	4.78654	4.7829	4.75945	4.80743	4.92174	4.75939	4.83622	4.91621	4.8544	4.60997	4.59997	4.7601	4.66068	4.78085	4.67282	4.75331	4.79331	4.97907	4.62022	4.73051	5.00817	4.97921	4.69348	4.86902	5.22996	4.60626	4.77577	4.76903	4.84684	4.74679	4.77488	4.96656	4.66889	4.94591	4.7657	4.76681	4.80143	4.85347	4.73539	4.82362	4.76119	4.7664	4.6814	4.73501	4.88219	4.74844	4.8196
WNT16	5.26557	5.34264	5.45495	5.36532	5.45016	5.52982	5.32234	5.77501	5.45059	5.42952	5.40352	5.47405	5.71261	5.61946	5.5925	5.77827	5.35887	5.23233	5.33783	5.08811	5.28183	5.12394	5.42023	5.43437	5.12623	5.30563	5.14841	5.41943	5.30509	5.37526	5.44321	5.37164	5.53328	5.37923	5.22177	5.45852	5.32724	5.35064	5.29233	5.41853	5.28684	5.16224	5.2255	5.38186	5.58559	5.63056	5.44313	5.41337	6.0811
WNT11	5.16979	5.21948	5.23715	5.05862	4.91339	5.04571	5.03174	5.12892	5.12493	5.06555	5.03106	5.05655	5.00008	5.12204	4.86636	4.837	4.94631	5.07052	5.11552	4.89727	4.99759	5.03361	5.19552	5.05678	5.10401	4.92068	4.99359	5.2448	5.1805	5.03652	4.98599	5.01304	5.04397	4.79358	4.92245	5.00507	5.09705	5.03623	5.02818	5.14968	5.08414	5.00774	5.1279	5.00709	5.20104	5.01357	5.18268	5.12829	5.10855
WNT10B	6.15569	5.90285	5.79016	5.79021	5.90697	5.72708	6.05092	6.01356	6.1113	5.96373	5.74575	5.86247	6.05173	5.9839	5.94993	6.12818	6.20144	5.79521	5.94329	5.94548	5.86321	6.23052	6.01742	5.84956	6.24125	6.09661	5.96573	5.99727	5.77247	5.89335	5.73582	6.03195	5.75328	5.86705	6.07292	6.00863	5.64878	5.98378	5.95984	5.83904	5.91512	6.00186	6.0313	6.12353	6.02186	6.26071	6.16739	6.11605	6.1495
WNT10A	5.34621	5.06798	4.91217	5.13752	5.18917	5.21167	5.29325	5.02406	5.37905	4.96566	5.06093	5.08315	5.14402	5.25784	5.31649	5.41095	5.16233	5.10767	5.16767	5.07038	5.18686	5.28819	5.07012	5.14748	5.81869	5.01843	4.97197	5.01866	5.15874	5.23516	5.12093	5.01272	5.02123	5.0313	5.05014	5.03792	4.91062	5.08598	5.09712	5.03589	5.07356	5.37897	5.15176	5.32115	5.14183	5.2476	5.31247	5.30746	5.37497
WNT1	4.93285	4.7727	4.69704	4.90828	4.76801	4.49269	4.74386	4.75162	4.91665	4.80645	4.88254	4.66554	4.823	4.94399	4.8896	4.62258	4.99214	4.73382	4.90071	5.0583	4.80375	5.09439	4.65139	4.96239	5.21771	5.03051	4.76861	5.02817	4.77852	4.80692	4.65076	4.77029	4.86428	4.68537	5.05781	4.77665	4.4372	4.62531	4.85467	4.60011	4.81004	5.00542	4.94913	4.97703	4.75414	4.83159	4.88683	4.78514	4.79647
WNK4	4.71234	4.79747	4.94325	4.60627	4.72715	4.74805	4.61397	4.77617	4.6909	4.88903	4.89141	4.78372	4.90222	4.95397	4.68677	4.78555	4.76878	4.73581	4.73369	4.86453	4.93778	4.91963	4.64562	4.72084	4.7428	4.7955	4.84488	4.63731	4.69581	4.79796	4.66171	4.87835	4.74313	4.84837	4.63666	4.71042	4.77672	4.67317	4.89627	4.83441	4.82829	4.66582	5.12575	4.6624	4.65121	4.7704	4.80923	4.72733	4.95272
WNK3	4.79241	5.09365	5.0357	5.1529	4.95915	4.86203	4.83428	4.81878	4.9695	4.81841	4.94375	4.77219	4.72166	4.81432	4.87664	4.96186	4.84539	4.9061	4.88562	4.93094	4.87867	4.91989	5.20438	4.85156	4.84254	4.96543	5.07925	4.85187	4.91734	4.92315	4.94606	4.82571	4.868	4.9022	4.97814	4.83413	4.85756	4.97015	5.0377	5.20631	4.94826	4.88297	4.82854	4.93472	4.87929	4.82176	4.8198	4.7189	4.90226
WNK2	5.33505	5.46367	5.4649	5.51281	5.54378	5.47821	5.27124	5.38293	5.44028	5.4569	5.60107	5.49409	5.40644	5.40869	5.40856	5.59608	5.50609	5.47186	5.54992	5.73286	5.38437	5.44947	5.37777	5.51176	5.58357	5.46961	5.48518	5.63465	5.57097	5.49729	5.61749	5.45462	5.69101	5.48352	5.55065	5.28961	5.43244	5.45083	5.55786	5.49274	5.41655	5.50539	5.71416	5.44822	5.47836	5.37357	5.51683	5.48436	5.29416
WNK1	5.64104	6.23451	6.38192	5.87697	5.7342	5.23828	5.34977	5.33921	5.30907	5.49978	6.39268	5.36453	5.15456	5.5681	4.99296	5.57854	5.00388	5.49462	5.22915	5.95819	5.59546	5.24877	5.67252	5.79719	5.22275	5.93597	6.48864	5.48213	5.48134	5.11394	6.0895	5.28701	5.39436	6.13354	5.22686	5.20681	6.05992	5.17254	5.32675	5.70831	5.16864	5.15919	5.77151	5.09401	5.21484	5.12541	5.15505	4.75554	5.37621
WIPI2	5.70904	5.78105	5.8333	5.5478	5.62089	5.14282	5.37375	5.38897	5.2324	5.15293	5.84376	5.4656	5.25402	5.41181	5.13388	5.20635	5.23384	5.19973	5.20516	5.77848	5.32952	5.32697	5.67196	5.72086	5.2982	5.63855	5.94305	5.54602	5.22523	5.26252	5.53648	5.41675	5.54809	5.55719	5.15385	5.36261	5.64946	5.34708	5.29093	5.74308	5.2103	5.1206	5.67936	5.23644	5.322	5.07161	4.98313	5.27599	5.22411
WIPI1	6.83003	6.76041	6.90074	6.89396	7.14391	6.55796	6.74845	6.93773	6.29226	6.88914	6.96271	6.89465	6.53926	7.05914	6.71824	6.61858	6.95581	6.79767	6.79865	6.98209	6.89872	6.66924	7.18427	7.11109	6.41299	6.9187	7.5738	7.03109	6.85236	7.14697	7.79977	6.52924	7.05242	6.83196	6.75112	6.79993	7.16439	6.86091	6.90642	6.88659	6.55261	6.77666	6.7731	6.58958	6.65403	6.60162	6.48969	6.51323	7.03945
WIPF3	4.75216	4.5771	4.5244	4.85454	4.65352	4.49043	4.54863	4.3616	4.64532	4.51723	4.6373	4.5545	4.54395	4.49739	4.65587	4.58497	4.46528	4.55738	4.53645	4.59253	4.58425	4.38371	4.71687	4.41427	4.68547	4.87711	4.81259	4.49436	4.55974	4.81798	4.63704	4.62319	4.75071	4.75417	4.57966	4.8011	4.7834	4.6192	4.54522	5.01316	4.67321	4.70607	4.94881	4.70553	4.57681	4.56919	4.77483	4.69795	4.53434
WIPF1	8.11889	7.76829	7.90776	7.7071	8.53607	8.37772	8.39566	8.38061	7.87148	8.10411	8.2212	8.36049	8.28843	8.68978	8.17964	8.27543	8.56044	7.3517	7.47712	7.34826	7.29956	7.42168	7.40801	7.28842	7.45905	7.73362	7.63635	8.16111	7.69993	7.84153	7.87961	8.00143	8.16013	8.16397	7.82758	7.89714	8.1735	8.01974	7.55223	7.51647	7.73959	7.49471	7.41243	8.00407	8.23561	8.14191	7.93513	8.07827	7.92862
WIF1	4.17966	4.23184	4.27359	4.23197	4.37913	4.47923	4.32867	4.50712	4.38629	4.32627	4.28784	4.26962	4.45479	4.39641	4.47436	4.25013	4.28827	4.29866	4.13865	4.2929	4.29773	4.33643	4.55819	4.31033	4.32549	4.4479	4.40116	4.36256	4.30523	4.29572	4.37315	4.3664	4.39774	4.21271	4.33471	4.53866	4.4165	4.23891	4.47036	4.17548	4.38634	4.40059	4.35432	4.39612	4.29734	4.45224	4.27078	4.30957	4.31731
WFS1	5.53832	5.01227	5.50259	5.5366	5.37989	5.43847	5.27848	5.21596	5.45022	5.41493	5.41654	5.58904	5.41382	5.24435	5.58714	5.10548	5.32907	5.57481	5.56946	5.6314	5.41612	5.64221	5.41403	5.58067	5.6253	5.53132	5.21309	5.3004	5.3809	5.27148	5.26552	5.60388	5.3303	5.47183	5.3763	5.46609	5.24549	5.43835	5.47505	5.18861	5.22058	5.55348	5.68376	5.44577	5.26088	5.34384	5.43387	5.30894	5.48932
WFIKKN2	4.70529	4.94511	4.66797	4.86796	4.79013	4.66371	4.75052	4.67585	4.78023	4.77066	4.68381	4.82825	4.76511	4.80067	4.79812	4.8564	4.73873	4.70955	4.87246	4.78161	4.81586	4.82193	4.7606	4.72305	4.70978	4.77073	4.82291	4.82093	4.68468	4.79554	4.6442	4.59706	5.02299	4.67455	4.69501	4.75325	4.81737	4.71117	4.61919	4.71338	4.60089	4.72536	4.90197	4.78271	4.74402	4.66515	4.72536	4.85111	4.76349
WFIKKN1	5.46508	5.70353	5.32518	5.42517	5.515	5.48955	5.59809	5.52061	5.66933	5.42301	5.47076	5.37168	5.41294	5.53263	5.55501	5.54234	5.42322	5.43824	5.56744	5.74992	5.51575	5.47076	5.46031	5.35513	5.44797	5.60647	5.81396	5.45077	5.29586	5.44059	5.41821	5.3645	5.53423	5.38443	5.61769	5.46275	5.56379	5.27937	5.49234	5.48339	5.49906	5.39533	5.41505	5.5275	5.52088	5.54221	5.30183	5.68169	5.45945
WFDC9	4.60038	4.51954	4.53154	4.60466	4.57894	4.50144	4.53821	4.65604	4.47309	4.68116	4.41162	4.50082	4.48221	4.41927	4.46039	4.50705	4.52955	4.73424	4.49232	4.43068	4.70766	4.55097	4.6381	4.62698	4.46498	4.50242	4.65206	4.7317	4.59959	4.45892	4.49879	4.49507	4.6053	4.58291	4.29047	4.70369	4.55551	4.6133	4.48444	4.52185	4.79149	4.7443	4.42318	4.39587	4.51779	4.62675	4.49045	4.50496	4.48559
WFDC8	4.34013	4.35906	4.16404	4.36723	4.53398	4.30564	4.41187	4.37582	4.60935	4.25174	4.58883	4.45404	4.30606	4.24752	4.39947	4.37694	4.25799	4.50928	4.45939	4.63214	4.61384	4.52229	4.60348	4.71927	4.26705	4.55049	4.78881	4.42813	4.52055	4.41647	4.3975	4.35734	4.52257	4.46352	4.40827	4.38317	4.33554	4.32195	4.49227	4.67069	4.28279	4.35508	4.40783	4.36719	4.45443	4.40389	4.29442	4.31401	4.30275
WFDC6	4.81722	4.88214	4.74691	4.49284	4.61087	4.57888	4.75545	4.78472	4.63683	4.69783	4.66221	4.70278	4.70293	4.75839	4.61742	5.05437	4.76906	4.79886	4.53313	4.59943	4.72847	4.73897	4.57799	4.69286	4.57467	4.76874	4.55984	4.44362	4.73145	4.58213	4.58287	4.76066	4.44544	4.70198	4.55172	4.71174	4.68037	4.71179	4.56358	4.61667	4.89237	4.70121	4.83724	4.71432	4.72116	4.79309	4.66444	4.77137	4.65337
WFDC5	4.46177	4.63365	4.66562	4.73426	4.47707	4.63541	4.3916	4.57912	4.54055	4.6868	4.55622	4.58421	4.60279	4.8275	4.50968	4.61745	4.524	4.80065	4.63524	4.5172	4.60158	4.68415	4.5922	4.76038	4.4903	4.58812	4.52117	4.48479	4.52218	4.5135	4.51074	4.51139	4.63645	4.50273	4.4875	4.66448	4.58164	4.57468	4.77622	4.63104	4.44475	4.51881	4.48624	4.61601	4.50005	4.67533	4.46712	4.57591	4.74598
WFDC3	5.69529	5.57269	5.53309	5.55	5.47199	5.56982	5.554	5.79152	5.5824	5.57024	5.59788	5.54431	5.58298	5.61692	5.53991	5.68501	5.59625	5.59798	5.56027	5.67537	5.98139	5.58264	5.88858	5.49137	5.4223	5.64022	5.55007	5.55177	5.47193	5.4369	5.32919	5.56804	5.55713	5.48801	5.56384	5.51853	5.70263	5.53814	5.90129	5.49069	5.69749	5.52393	5.58614	5.49139	5.58879	5.61589	5.58506	5.59724	5.62252
WFDC2	5.11817	5.2818	5.02528	4.89369	4.95427	5.04007	4.96273	4.81669	4.98986	4.98292	5.21726	5.09251	5.09245	5.15307	5.09311	4.89737	5.03694	5.04519	5.13894	5.07667	5.23485	5.05418	5.19011	5.1499	4.85872	5.02081	5.00174	4.83393	5.16611	4.99909	4.93788	5.02419	5.05539	4.96363	5.10251	4.96498	5.07667	4.98627	4.92134	5.10128	5.11235	5.17888	4.99741	5.03891	5.08785	4.98638	5.00185	5.10574	4.79107
WFDC13	4.11607	4.24524	4.30362	4.24849	4.36732	4.20761	4.32089	4.1602	4.24509	4.27152	4.44346	4.22237	4.18435	4.32979	4.17166	4.31311	4.21883	4.16012	4.30195	4.18918	4.34483	4.12075	4.16317	4.24992	4.34093	4.00659	4.3089	4.16837	4.21457	4.22343	4.27037	4.29857	4.2591	4.2304	4.15949	4.1373	4.23635	4.16959	4.38203	4.0593	4.10969	4.38994	4.29767	4.38487	4.24551	4.21389	4.21599	4.30955	4.24993
WFDC12	5.39761	5.52139	5.37288	5.30736	5.29515	5.34902	5.59561	5.37264	5.1247	5.31821	5.35175	5.39916	5.21166	5.41328	5.45741	5.36366	5.29813	5.30749	5.42233	5.21658	5.4684	5.47968	5.43658	5.15146	5.05735	5.4058	5.31325	5.36108	5.51002	5.44247	5.21834	5.29683	5.20607	5.30618	5.31724	5.34643	5.22141	5.41964	5.29653	5.48111	5.35337	5.44302	5.2458	5.47813	5.20077	5.3108	5.56398	5.36998	5.35337
WFDC11	4.92936	4.97269	4.78921	4.87337	4.87642	4.66519	4.89171	4.7928	4.85614	4.6	4.79796	4.76769	4.64143	4.61673	4.72832	4.97814	4.84734	4.83315	4.87311	4.88529	4.644	4.70426	4.80777	4.69237	4.76369	4.85754	4.78282	4.54935	4.79065	4.88064	4.84987	4.74798	4.95331	4.64143	4.79967	4.92425	4.73043	4.88584	4.77061	4.83647	4.72151	4.64148	4.76317	4.8864	4.80107	4.81816	4.79989	4.83841	4.63682
WFDC10B	4.95154	4.93821	4.73247	4.99409	4.84592	4.98613	5.1217	4.81456	4.86313	5.05974	4.7979	4.92755	4.77474	4.95854	5.09845	4.91963	5.00113	5.19092	4.73519	4.87318	5.166	4.96251	4.92645	4.86967	4.92088	4.87599	4.91695	4.6559	4.90721	4.9391	4.98303	4.98159	4.77992	4.85264	4.80458	4.91585	4.86249	4.89224	5.0083	4.63994	4.85264	4.9377	4.97065	5.00861	4.89073	4.88416	4.80158	4.93546	5.033
WFDC10A	4.89011	4.9948	4.86305	4.83407	4.63254	5.0374	4.60011	4.65841	4.72424	4.71464	4.84331	4.65811	4.75335	4.64115	4.70068	4.84313	4.61297	4.83954	4.63094	4.82359	4.53099	4.69049	4.79754	4.59145	4.75064	4.77281	4.77815	5.02811	4.86365	4.70766	4.7583	4.60139	4.8143	4.77761	4.66749	4.63397	4.74828	4.80014	4.7361	4.75424	4.69489	4.78178	4.71885	4.62398	4.62329	4.74413	4.79422	4.68937	4.78154
WFDC1	4.83457	4.8586	5.18248	4.59409	4.81188	4.97852	4.88767	4.96187	4.64978	4.71324	4.9668	4.76402	4.87345	4.85217	4.74361	4.82576	4.86486	4.7795	5.10913	4.83624	4.96613	4.70979	4.90164	4.73397	4.76114	4.90582	4.78741	4.7108	4.83556	4.89916	4.84657	4.85471	4.8568	4.89968	4.76217	4.77911	5.13619	5.01019	4.9559	4.76638	4.86763	4.99924	5.11982	4.89863	4.83821	4.70247	4.92598	4.84295	4.93732
WEE1	6.43404	6.16562	5.74913	6.1618	6.30272	6.41569	6.30093	6.0411	6.34303	6.04257	6.16003	5.81264	6.27074	6.44144	6.16131	6.0079	6.19918	5.64811	5.97594	6.18483	6.26497	6.73858	5.8899	5.72161	6.47041	6.08984	5.96192	6.33747	6.17323	6.61425	5.81533	6.05691	5.88821	6.17139	6.22821	6.18783	6.07508	6.67492	6.06163	5.68822	6.29557	6.21025	5.98365	6.26846	6.35669	6.3957	6.44552	6.59162	5.70834
WDTC1	5.74719	5.83086	5.56393	5.58417	5.74285	5.84295	5.73432	5.75628	6.02133	5.64985	5.5118	5.63042	5.88127	5.97405	5.71372	5.76498	5.84878	5.55583	5.67648	5.78746	5.76942	5.87091	5.73202	5.74072	5.89589	5.60055	5.65065	5.60529	5.59485	5.687	5.72619	5.72486	5.57609	5.74782	5.80759	5.68045	5.74097	5.62534	5.65543	5.66997	5.58801	5.61157	5.5134	5.7509	5.81049	5.74939	5.86281	5.89118	6.0002
WDSUB1	6.92565	6.63717	6.88847	6.84734	6.74343	7.16067	6.63816	6.83364	6.83364	6.83083	6.62515	6.9924	7.06893	6.70844	6.54619	6.72101	7.58942	6.98918	6.95188	6.539	6.81239	7.37106	6.51029	6.83745	6.81601	6.70612	6.58314	6.74311	7.13883	6.9505	6.83952	7.24668	7.01462	6.82461	7.27055	6.85112	6.62421	7.16885	7.1642	6.49083	6.89797	6.95855	6.72718	6.77096	6.8839	6.78892	6.79762	7.16587	6.53664
WDR81	6.78551	6.60791	6.29527	6.37108	6.46882	6.64812	6.62691	6.41368	6.61597	6.60169	6.76684	6.49316	6.56222	6.78883	6.4657	6.57916	6.53708	6.42199	6.64028	6.71938	6.57858	6.58813	6.67292	6.59019	6.75952	6.4583	6.53462	6.29162	6.73765	6.46234	6.68733	6.62726	6.64351	6.69622	6.63723	6.23454	6.30654	6.542	6.68819	6.5726	6.47491	6.66906	7.09448	6.62019	6.47127	6.72185	6.64288	6.48354	6.73862
WDR77	6.42944	6.39016	6.32228	6.49069	6.4242	6.54895	6.29811	6.31042	6.59619	6.54644	6.42859	6.42057	6.4674	6.40887	6.48428	6.57469	6.45632	6.49475	6.62057	6.64402	6.544	6.52801	6.37019	6.50876	6.66934	6.50641	6.11857	6.67824	6.63281	6.40122	6.45399	6.53872	6.38115	6.45171	6.52199	6.64789	6.26124	6.34183	6.56335	6.59799	6.40088	6.51304	6.52138	6.55889	6.41643	6.56701	6.53421	6.28892	6.47204
WDR75	7.19115	6.73547	6.74278	6.93795	6.58067	7.45466	7.05442	6.54764	6.99594	7.13956	6.65721	6.84578	7.32512	6.58472	7.36788	6.96676	7.28477	7.297	7.53501	7.21571	7.01795	7.45342	6.73249	6.97664	7.33803	7.1166	6.24225	6.94539	7.1953	6.94029	6.37709	7.34392	6.5986	6.71955	7.22102	7.17571	6.52414	7.25074	7.00804	6.60478	6.95527	7.31732	6.82429	7.1099	7.33786	7.15964	7.55853	7.26366	7.0556
WDR74	7.25897	7.18179	7.41991	7.7267	7.8401	7.94723	7.73725	8.62614	8.11537	8.05149	7.91776	7.64342	8.58084	8.22124	8.3946	8.1468	8.0064	7.17149	7.48027	6.72491	7.17115	7.17217	7.3465	7.45334	7.09034	7.18247	7.06269	7.40013	7.67336	7.72996	7.47208	7.79829	7.51878	7.42403	7.49776	7.49865	7.55111	7.61374	7.36189	6.95246	7.35075	7.42223	7.45136	8.31543	8.208	8.54573	8.35215	8.14938	9.00243
WDR73	6.69627	6.61631	6.85337	7.02339	6.60483	6.4527	6.55113	6.53008	6.76371	6.52046	6.88706	6.36654	6.37891	6.49446	6.43227	6.69378	6.4752	7.09636	6.83414	6.91795	6.85422	6.99214	6.87435	7.101	6.97469	6.85194	7.00129	6.75013	6.97191	6.66889	6.69296	6.86004	6.57361	6.78225	6.66261	6.39552	6.76209	6.71393	6.47309	6.58404	6.83467	6.71778	6.94391	6.77436	6.67828	6.78058	6.68642	6.74966	6.7196
WDR72	4.77259	4.55756	4.57093	4.51684	4.54955	4.54889	4.47049	4.59637	4.45978	4.57655	4.46067	4.6561	4.71666	4.19664	4.51263	4.3624	4.6232	4.65799	4.44849	4.47243	4.49323	4.49486	4.32033	4.54417	4.45735	4.77864	4.54422	4.56197	4.57003	4.35714	4.50612	4.53005	4.54367	4.52743	4.41428	4.54334	4.55319	4.5575	4.64651	4.55664	4.88207	4.41508	4.56963	4.54146	4.54709	4.46823	4.62526	4.64768	4.64845
WDR70	6.60952	6.41308	6.52393	6.7814	6.35554	6.75146	6.51119	6.38491	6.64539	6.63243	6.3795	6.31122	6.4802	6.3428	6.50595	6.18505	6.6327	6.59409	6.83963	6.78227	6.70181	7.06031	6.57342	6.75877	7.21462	6.69692	6.43511	6.69692	6.45796	6.51995	6.48109	6.72554	6.34177	6.56476	6.84157	6.60108	6.27224	6.58566	6.68979	6.69864	6.62333	6.69356	6.66258	6.53374	6.36486	6.40036	6.5708	6.7134	6.22522
WDR7	6.67872	6.95523	6.91629	6.9897	7.17047	7.14502	6.73051	6.69006	6.94047	6.95687	6.71999	7.13066	6.73551	7.07538	6.79139	6.82536	6.76813	7.06616	6.94213	6.91928	6.85478	7.06836	6.91794	6.77138	6.81893	7.07104	7.05249	6.94426	7.00706	6.81932	6.85313	7.01063	6.87691	7.10897	6.83908	7.17748	6.8306	6.64132	7.06616	6.80218	6.62912	6.96647	6.85206	6.82488	6.71946	6.5346	6.89027	6.57853	6.38692
WDR64	4.6077	4.51258	4.44846	4.76437	4.54879	4.31682	4.36636	4.60993	4.45817	4.45469	4.77278	4.58383	4.47105	4.58615	4.51274	4.59311	4.57755	4.62942	4.64971	4.40435	4.71472	4.54442	4.4809	4.68853	4.36838	4.506	4.5525	4.67279	4.53798	4.59278	4.52793	4.59647	4.49337	4.41964	4.50539	4.64335	4.5649	4.80121	4.50101	4.64788	4.68873	4.72538	4.61403	4.69863	4.71028	4.85321	4.70593	4.5558	4.70271
WDR62	4.836	4.96665	4.72569	4.98555	4.94699	5.09156	4.83207	4.80464	4.81375	4.78176	5.02098	4.91747	4.9438	5.02511	4.84563	4.85768	4.90975	4.90435	4.69768	4.96422	4.82722	4.84798	4.66165	4.74201	4.72011	4.78462	5.24037	4.86729	4.80216	4.96392	4.74361	4.95097	4.85177	4.84251	4.97212	5.00991	4.76521	4.99827	5.03092	5.00977	5.03088	4.98994	5.05018	4.95807	5.01613	4.82106	5.02289	4.83003	5.02553
WDR6	8.24271	7.88257	8.07862	7.87261	7.84817	8.024	7.7496	7.38012	8.10488	7.69021	8.15168	7.50993	7.78264	7.69404	7.69497	7.8831	7.84924	7.82524	7.87891	8.46347	7.88785	8.35886	8.32402	8.01133	8.35589	7.94167	8.009	7.41466	7.77718	7.77071	7.66573	7.98407	7.81591	7.97283	7.91234	7.90608	7.54522	7.95099	7.74773	8.40554	8.37122	8.14262	8.5521	8.06776	7.69071	8.01212	8.15129	8.14791	7.87933
WDR5B	5.3696	5.27947	4.80018	5.28532	5.30963	5.45888	5.54459	5.31606	5.49237	5.92174	5.20654	5.38536	5.42868	5.45495	5.57585	5.86212	5.38817	5.89128	6.18934	5.30566	5.31072	5.76089	4.97125	5.1985	5.89293	5.44817	4.81339	5.82424	5.73346	6.17187	5.11147	5.62623	5.33928	5.22472	5.77333	5.24373	5.79501	5.54853	5.54364	5.47298	5.62843	5.44472	4.56654	5.38918	5.24687	5.04459	5.87803	5.4266	5.36155
WDR59	7.36136	7.35918	7.1372	7.34398	7.1058	7.1111	7.37256	7.00435	7.52955	7.27591	7.03284	6.9017	7.10242	7.03884	7.1303	7.08504	7.03774	7.42788	7.44586	7.49388	7.46174	7.6143	7.31962	7.35228	7.70408	7.41584	7.17125	7.38827	7.2358	7.28755	7.08362	7.19125	7.24256	7.09032	7.24776	7.17743	7.27847	7.37698	7.18521	7.39385	7.70442	7.41054	7.51124	7.31689	7.25577	7.32385	7.58151	7.62152	7.62203
WDR55	6.87927	6.84679	6.36821	6.47577	6.93958	6.75432	6.75726	6.74086	6.59217	6.94617	6.66689	6.75607	6.89804	6.75372	6.75225	6.8992	7.01558	6.81717	6.83554	6.67187	6.92159	6.74546	6.66853	6.64221	6.78995	6.64411	6.91879	6.77836	6.93494	6.99023	7.04021	6.89326	6.74086	6.80277	6.84436	6.80842	6.90507	6.6567	7.01494	6.8603	6.75908	6.90378	6.78746	7.04719	6.80332	6.95663	6.82625	6.64043	6.81113
WDR54	7.71089	7.08975	7.37093	7.58824	7.19152	7.44884	7.05312	6.77664	7.55198	7.49222	7.29544	7.12301	7.47755	7.04253	7.675	6.81411	7.41452	7.53042	7.55341	7.74211	7.0952	7.77781	7.53559	7.73432	8.17704	7.34079	6.99352	7.35823	7.41409	7.37693	7.07656	7.81118	7.1978	7.53421	7.26218	7.53603	7.35369	7.82232	7.27201	7.38268	7.75093	7.94752	7.81995	7.70513	7.4701	7.84395	7.80421	7.59726	7.33219
WDR53	6.17309	6.06918	6.09409	6.29106	6.18774	6.2015	6.3287	6.26486	5.88731	6.32482	6.07453	6.24851	6.33679	6.055	6.38687	6.02787	6.33084	6.46057	6.73545	6.42706	6.21583	6.43102	6.10499	6.18694	6.46806	6.32399	6.36036	6.23736	6.47905	6.36238	6.46981	6.31476	6.03322	6.30121	6.28107	6.13447	6.35488	6.04458	6.27982	5.93684	6.18537	6.36739	6.14287	6.29596	6.28302	6.25696	6.31838	6.10957	6.58171
WDR5	6.23986	5.96654	5.91284	6.03519	6.20921	6.14426	6.10331	5.78152	6.2358	6.02723	6.0391	5.99396	6.16337	6.15504	5.97091	6.43966	6.06596	6.13248	6.07724	6.35683	6.39087	6.36609	6.02333	6.26594	6.39617	6.18686	6.10896	5.98308	6.15943	6.24616	6.22025	6.1866	6.04993	6.24481	6.14251	6.14031	5.99763	6.09584	6.3404	6.34466	6.49589	6.22735	6.19691	6.33372	6.06701	6.33979	6.21974	6.09192	6.13935
WDR49	4.22758	4.26508	4.26298	4.16689	4.38605	4.13981	4.28052	4.27164	4.11439	4.11065	4.16146	4.49189	4.13076	4.4468	4.22689	4.27793	4.34108	4.10966	4.52049	4.31077	4.74413	4.39056	4.30297	4.16237	4.20357	4.15843	4.13065	4.64134	4.2068	4.21649	4.4638	4.33442	4.26365	4.3748	4.29137	4.02989	3.91962	4.41633	4.51012	4.31635	4.3512	4.30681	4.24686	4.25866	4.11133	4.14409	4.20218	4.14455	4.26924
WDR48	7.35224	8.0343	7.8424	7.65184	7.77165	7.50861	7.72994	7.31596	7.41904	7.30506	7.80837	7.42868	6.98176	7.55823	6.97368	7.58847	6.72037	7.3433	7.41295	7.93435	7.55093	7.60267	7.92398	7.76718	7.56212	8.05201	7.99108	7.6067	7.21878	7.35373	7.41295	7.61583	7.3194	7.50103	7.40934	7.55482	7.83731	7.52134	7.03754	7.59167	7.75667	7.39757	7.68967	7.18876	7.36851	7.40067	7.32767	7.47726	7.47228
WDR47	6.28776	6.0187	6.12774	6.1916	6.26668	6.39316	6.2753	6.22646	6.32368	6.24325	6.23983	6.26106	6.39188	6.86167	6.7363	6.48362	6.53533	6.29019	6.11004	6.14928	6.10102	6.08498	6.28039	6.19968	6.15472	6.29255	6.28403	6.1608	6.1967	6.15643	6.16009	6.13317	6.30801	6.07699	6.24513	6.18409	6.12534	6.08432	6.08521	6.04718	6.14813	6.43208	6.20623	6.33457	6.31632	6.29101	6.4634	6.22926	6.21428
WDR46	6.76686	6.58618	6.5296	6.57276	6.39974	6.44175	6.38202	6.23403	6.52799	6.35988	6.64045	6.17107	6.27407	6.14242	6.35526	6.24059	6.26629	6.71666	6.48605	6.85312	6.74117	6.82781	6.62659	6.78758	6.82075	6.69756	6.57427	6.47645	6.64096	6.49775	6.55493	6.57727	6.43809	6.36925	6.67485	6.49845	6.45114	6.47238	6.56429	6.98556	6.80219	6.75182	6.89459	6.37295	6.2905	6.40562	6.53205	6.42905	6.22943
WDR45	8.05974	8.65802	8.19913	7.90238	7.93466	7.49308	7.82009	7.72285	7.6922	7.748	8.28549	7.49225	7.64958	7.58885	7.38256	8.19373	7.61812	7.91966	7.77601	8.49327	8.13652	7.38284	8.15928	8.05185	7.41913	7.88081	8.39142	7.68157	7.84429	7.48375	7.80271	7.44467	7.59335	7.9129	7.35159	7.86412	7.88609	7.67295	7.77908	8.49611	7.87691	7.46548	8.18996	7.39656	7.72251	7.55511	7.5338	7.47791	7.61331
WDR44	6.20406	6.28371	5.89945	6.08136	6.59323	6.85061	6.52683	6.94534	6.41963	6.59005	6.27059	6.65558	6.59162	6.90709	6.80757	6.82543	6.74366	6.2132	5.9946	5.92781	5.89461	5.91454	6.24459	6.06051	6.02887	6.12829	5.95095	6.14424	6.09565	6.28371	5.96784	6.39461	6.41466	6.30207	6.23804	6.43784	6.07684	6.24525	6.48822	6.05771	5.97924	6.04103	6.20119	6.38861	6.42484	6.47381	6.50622	6.46443	6.39805
WDR41	6.94502	6.12728	6.83445	6.46288	6.60497	6.76628	6.78097	7.17376	6.47502	6.74877	6.508	6.95747	6.98551	6.62935	6.92745	6.21082	6.34702	7.37904	7.21817	6.74315	7.3317	6.66292	6.89833	6.27463	6.63801	7.14374	6.33913	6.86546	7.09166	7.24082	6.45758	6.96238	6.95636	6.70277	7.16023	6.79688	6.88582	6.91928	7.34229	6.65443	6.64391	7.08007	6.36602	6.48651	6.61958	6.62181	6.68443	6.29105	6.64523
WDR4	6.2235	5.55868	6.01887	6.02091	5.92775	6.20801	6.00469	5.68526	5.90281	6.22131	5.9409	5.69249	5.96833	5.60998	6.17685	5.79963	5.80014	6.03659	6.06936	6.17336	6.00927	6.46049	6.05309	6.19269	6.48191	6.00187	5.6433	5.87942	5.92748	5.91694	5.83071	6.16441	5.73199	6.02844	6.02612	5.89584	5.60591	6.16747	6.03102	6.12696	6.1596	6.2135	6.11853	6.18078	6.08418	6.10292	6.24938	6.21256	6.0109
WDR37	6.49123	6.40472	6.0649	5.95797	6.37894	6.5445	6.42337	6.14816	6.58694	6.49175	6.10956	6.54336	6.33684	6.23702	6.50959	6.21786	6.52049	6.2978	6.28519	6.22548	6.22783	6.6513	6.27115	6.29732	6.76522	6.36931	6.54619	6.4488	6.45495	6.31142	6.15036	6.30224	6.42852	6.3328	6.60056	6.37493	6.33684	6.34877	6.36477	6.04122	6.45697	6.49841	6.24665	6.49459	6.48818	6.42905	6.60627	6.81006	6.4348
WDR36	6.24297	6.55743	5.75223	6.42495	5.97418	6.30778	6.2364	5.78136	6.9881	6.36382	5.60878	6.18624	5.93643	5.91152	6.00138	6.0666	6.20483	6.77562	6.52344	6.88055	6.55475	7.0878	6.76831	6.47922	6.96497	6.76453	5.86956	6.50364	6.39015	6.20771	5.83395	6.77466	6.2537	6.38518	6.50645	6.67831	5.92412	6.15474	6.61974	6.31649	5.90434	6.58547	6.51775	6.04524	6.16308	6.02953	6.37739	6.40805	5.87581
WDR35	5.86934	6.26909	6.15308	5.98982	5.82993	5.63698	5.74868	5.99717	5.76521	5.82565	5.80032	5.80888	5.59625	5.71026	5.74441	5.64868	5.73721	5.8752	5.9507	6.03769	5.76047	5.8428	6.18341	6.08608	5.75783	6.04973	6.46623	5.68873	5.93551	5.79879	5.72333	5.6024	5.85698	5.77569	5.68145	5.84256	5.72483	5.8121	5.92062	6.30558	5.83717	5.8047	6.08093	5.63959	5.63848	5.82854	5.73756	5.65235	5.683
WDR33	6.43095	5.66695	6.2513	6.62329	5.96566	6.02471	6.16982	5.82362	6.07341	6.37431	6.05395	6.40843	6.51175	5.84248	6.52339	5.77557	5.90906	6.16024	6.60359	6.27983	5.86268	6.84645	6.1422	6.51406	6.81191	6.40033	6.10439	6.24218	5.98154	6.28343	6.21766	6.86257	6.24572	6.29426	6.32135	6.32207	6.14087	6.43169	6.17385	6.03917	6.31664	6.51526	6.14118	6.50415	6.29754	6.3224	6.46678	6.28081	5.89401
WDR31	4.45438	4.37494	4.39531	4.52364	4.50422	4.47759	4.50145	4.35048	4.45681	4.50706	4.55393	4.3855	4.36296	4.45541	4.50369	4.41984	4.48928	4.51038	4.40538	4.55969	4.75061	4.57514	4.42133	4.68919	4.50815	4.58849	4.56045	4.35427	4.41531	4.28462	4.30163	4.53475	4.6173	4.48482	4.39866	4.43846	4.40928	4.37655	4.45686	4.55984	4.71987	4.4016	4.44779	4.50888	4.53189	4.45903	4.23353	4.55416	4.56287
WDR3	4.3066	4.6001	4.40493	4.19623	4.25441	4.39508	4.20677	4.35468	4.31128	4.53068	4.36246	4.34646	4.2987	4.31031	4.53537	4.49644	4.19661	4.36872	4.46409	4.41613	4.33029	4.16631	4.28389	4.37586	4.18212	4.28911	4.24772	4.48509	4.31703	4.30101	4.19985	4.40313	4.33748	4.25351	4.21189	4.38511	4.35505	4.11571	4.29846	4.25126	4.34147	4.4745	4.39141	4.23532	4.28943	4.19653	4.41071	4.25652	4.20509
WDR27	5.92132	5.43421	5.51761	5.29317	5.96518	5.6168	5.60003	5.43634	5.88492	5.53034	5.63793	5.42433	5.53298	5.42472	5.48606	5.52659	5.59235	5.70164	5.56494	5.87204	5.28778	5.90681	5.59929	5.48395	5.96354	5.49503	5.3821	5.7132	5.39012	5.34703	5.41761	5.33651	5.55037	5.90536	5.2241	5.76542	5.418	5.38199	5.43489	5.57609	5.81027	5.55137	5.81205	5.38455	5.66028	5.59304	5.74063	5.67111	5.90688
WDR26	8.33219	8.48326	8.49853	8.51849	8.48537	8.22448	8.20768	8.41864	7.86251	8.09475	8.60699	8.28433	8.31435	8.36086	8.24087	7.99771	8.38963	8.0568	8.16683	8.11305	7.77012	8.03669	7.90454	8.53519	7.88919	8.186	8.37453	8.11751	8.20514	8.08986	8.52071	8.24742	8.44933	8.17319	8.25574	8.13071	8.44089	8.14307	7.9606	8.16307	7.88256	7.95534	8.11641	8.07075	8.16488	8.08303	8.14727	8.16733	8.51373
WDR25	5.67827	5.91204	5.49079	5.5386	5.25339	5.47145	5.47668	5.53692	5.46245	5.77001	5.28548	5.60609	5.60063	5.62317	5.63303	5.3657	5.51687	5.48501	5.39631	5.70357	5.96286	5.48406	5.48853	5.78824	5.75072	5.37662	5.68381	5.67004	5.11392	5.65731	5.27078	5.56306	5.49618	5.37773	5.57257	5.71663	5.32659	5.54972	5.83069	4.94588	5.61787	5.57227	5.29877	5.44479	5.67306	5.76234	5.45081	5.62991	5.4603
WDR24	5.80626	5.32305	5.49637	5.67621	5.98974	5.75855	5.87177	5.69742	5.83997	5.60557	5.83955	5.65068	5.83339	5.66048	5.70921	5.9355	5.80275	5.63331	5.66004	6.05413	6.01463	5.88285	5.78699	5.5926	5.84965	5.59042	5.54814	5.55965	5.71136	5.81545	5.97144	5.68589	5.77898	5.95541	5.71381	5.6596	5.33945	5.81998	5.94287	6.01801	6.04124	5.8577	5.63927	5.65692	5.63467	5.90584	5.83432	5.83321	5.935
WDR20	5.63105	5.82404	5.59354	5.55053	5.53913	5.65581	5.85867	6.27856	5.80787	6.08699	5.39797	5.97105	5.78587	5.95793	6.10734	6.08257	5.92383	6.62252	6.66684	6.00722	6.23465	6.30548	6.08699	5.65486	6.18097	6.13585	6.25561	6.23595	6.45831	6.4482	5.40057	5.72919	6.30914	5.60586	6.17377	6.117	6.06075	6.06749	6.117	5.16806	5.86757	5.85611	5.59692	5.74731	6.08052	5.64368	6.0096	6.10704	5.60264
WDR19	4.86855	4.59063	4.76928	4.93796	4.80019	4.85318	4.46857	4.90889	4.55588	4.67763	4.61989	4.71168	4.81005	4.44268	4.77324	4.5632	4.60576	4.90821	5.05497	4.99876	4.73291	5.08473	4.65339	4.95457	5.08191	5.08015	4.57634	4.86618	5.03863	5.00619	4.65845	5.0359	4.7665	4.69176	4.74136	4.91271	4.64706	4.77601	4.67392	4.57621	4.87498	5.0025	4.64746	4.93612	4.70966	4.90676	4.90724	5.05595	4.7965
WDR18	7.36229	6.85712	7.39133	7.28858	6.92775	7.04193	6.78892	7.03539	6.86041	6.94398	7.19955	7.01847	7.20907	6.34254	7.19701	6.44448	6.7982	6.95942	7.19827	7.06235	6.8894	7.01315	6.97165	7.27633	7.16043	6.97455	6.58881	7.00033	6.7962	7.03965	7.02983	7.20773	6.77368	7.27504	7.17172	6.98928	6.79321	7.06235	7.03926	7.31881	6.83798	7.56671	7.39532	7.10927	6.92451	6.95802	7.1793	6.84193	6.63257
WDR17	4.28332	4.2003	4.27385	4.35492	4.42215	4.39952	4.30012	4.98631	4.38806	4.34325	4.33987	4.35858	4.63021	4.67642	4.53443	4.49526	4.59065	4.29172	4.26228	4.21041	4.2186	4.35277	4.26143	4.27338	4.31324	4.20046	4.20341	4.47028	4.38277	4.52376	4.38011	4.42772	4.26395	4.33165	4.46209	4.28715	4.41262	4.37958	4.33379	4.21987	4.27341	4.31027	4.25293	4.4477	4.48247	4.50925	4.39083	4.43476	4.93966
WDR13	7.6681	7.87191	7.66507	7.37541	7.50928	7.2805	7.64082	7.6035	7.43072	7.30238	7.76729	7.44512	7.30141	7.34396	7.3285	7.74063	7.51155	7.25653	7.28379	7.67201	7.76413	7.20275	7.46056	7.38632	7.36555	7.4136	7.97039	7.3195	7.26019	7.32211	7.49226	7.33913	7.37689	7.49857	7.30272	7.34599	7.59473	7.55745	7.56116	7.62373	7.56737	7.35754	7.71678	7.29296	7.33071	7.19732	7.47513	7.41794	7.40155
WDR12	6.77388	6.35949	6.28086	6.62822	6.48146	6.65739	6.57385	6.45161	6.46568	6.66663	6.62958	6.66986	6.80009	6.41406	6.89974	6.336	6.77444	6.66853	6.47939	6.62849	6.1452	6.91411	6.17376	6.55212	7.02923	6.43857	6.03174	6.67793	6.55794	6.67128	6.26614	6.89197	6.37846	6.34989	6.84668	6.4676	6.31828	6.69316	6.6222	6.1105	6.66497	6.83858	6.63832	6.76686	6.59945	6.52098	6.71303	6.85788	6.25072
WDR1	10.2527	9.98281	10.2198	9.79764	10.1185	10.0573	9.8933	9.51198	9.73087	9.85814	10.1834	9.96378	9.80425	9.84159	9.68005	9.67413	9.8832	9.74567	9.66421	10.1961	9.85629	10.2446	10.1235	9.96817	10.2113	10.0397	10.1665	9.84336	9.69869	9.56879	10.0839	10.0461	9.88715	10.1088	9.77597	9.80938	10.0165	9.92614	9.86177	9.86066	9.91171	9.9817	10.1224	9.86823	9.74605	9.69758	9.77319	9.90192	9.4686
WDHD1	4.3486	4.42772	4.52159	4.3309	4.32819	4.43798	4.34889	4.34957	4.22404	4.29009	4.26579	4.32122	4.36608	4.37252	4.39607	4.35494	4.34969	4.15874	4.51536	4.2831	4.2271	4.3242	4.35236	4.32163	4.32791	4.56206	4.29049	4.36601	4.51963	4.25137	4.45594	4.36848	4.32622	4.32139	4.28123	4.52875	4.21944	4.42492	4.36439	4.65808	4.274	4.37231	4.32678	4.27348	4.30963	4.39081	4.33917	4.31119	4.31161
WDFY3	5.95559	5.77172	5.78448	6.59325	5.37523	5.2507	5.60329	6.72658	5.67588	5.404	5.49376	5.46966	5.29722	5.94112	5.29722	5.76982	5.2302	5.879	5.92384	5.10252	5.70305	5.54561	5.80031	5.86721	5.38905	6.1486	6.25577	5.57283	5.37028	5.96179	5.79933	6.31703	5.95525	5.29683	5.45946	5.59976	6.10484	5.68783	5.24867	5.136	5.28801	5.31626	5.54201	5.34471	5.32552	5.28764	5.36258	5.2273	5.82167
WDFY2	5.94074	6.04279	5.99492	6.4774	5.85667	5.61389	5.5122	6.58265	5.83614	5.68526	5.7072	5.82724	5.66972	5.4478	5.37593	5.86317	5.41451	6.40685	6.21145	6.02519	6.48647	5.85963	6.12551	6.54751	6.01824	7.09666	6.2923	5.91268	6.19383	5.83862	6.04721	6.25803	6.39127	6.13069	5.84969	5.88321	5.83083	6.01762	6.25268	5.86239	5.53174	5.85915	5.65634	5.26603	5.22579	5.76884	5.42911	5.4557	6.0033
WDFY1	8.13052	8.27114	7.88058	8.37383	8.06306	8.52913	8.36916	8.2704	8.69314	8.42542	7.80867	8.18326	8.01396	8.38014	8.48461	8.26657	8.33717	8.97927	8.51673	8.03326	8.52727	8.55765	8.41923	8.11447	7.95463	8.46722	8.35084	8.40182	8.82113	8.56152	7.70165	8.26737	8.39818	8.56249	8.63976	8.8611	8.25696	8.14007	8.80944	8.38557	7.93143	8.36816	7.90546	8.16007	8.03594	8.12263	8.00876	8.16712	8.18152
WBP4	5.94741	6.56895	6.0072	5.88355	6.09372	6.05184	6.43899	6.52728	6.44381	6.31651	5.95914	6.30133	5.76019	6.28521	6.48877	6.31651	6.59099	6.38777	6.59733	6.24369	6.31551	6.39838	6.50648	6.10662	6.45796	6.53377	6.6771	6.5449	6.44121	6.22371	6.03116	6.13289	6.4942	5.96532	6.44418	6.5152	6.69442	6.1515	6.34591	5.94475	6.21294	6.24311	5.68834	6.19467	6.21522	6.14346	6.07206	6.45589	6.14409
WBP2	9.86354	9.85715	9.54615	8.98483	9.48685	8.92312	9.43893	8.70624	9.09795	9.0598	9.62018	8.86134	9.0087	9.54015	8.60023	9.28468	9.29309	8.88873	8.6615	9.91868	9.59061	9.40554	9.38834	9.08057	9.50804	9.29745	10.0408	9.23461	8.88583	8.52242	9.55188	8.70624	9.22618	9.32442	8.64944	8.94702	9.31073	9.25117	8.97479	9.86123	9.47201	8.84237	9.76322	8.79616	9.02266	8.77448	8.90531	9.19488	8.68385
WBP11	7.85288	7.52798	7.4703	7.39614	7.72972	7.83156	7.91563	7.324	8.01747	7.62359	7.58474	7.62181	7.39504	8.12456	7.58183	7.96002	7.94456	7.68067	7.55788	8.012	7.82199	8.39839	7.63841	7.33064	8.42605	7.71436	7.89883	7.78648	7.56071	7.44018	7.49448	7.60859	7.56299	7.75769	7.60473	7.60189	7.70501	7.78036	7.6437	7.78024	7.81077	7.62553	7.79438	7.73654	7.51376	7.67974	7.48166	8.06949	7.21425
WASL	5.45038	5.50516	4.75587	5.45394	5.23247	5.57736	5.74216	5.54144	5.90756	5.39917	5.0105	5.4486	5.32455	5.50726	5.67477	5.7391	5.80533	6.12727	6.09645	5.93895	6.28174	6.15057	5.77376	5.56279	6.06631	5.66517	5.49665	5.69636	5.6729	5.83974	5.03329	5.62189	5.65293	5.48808	5.84627	5.83407	5.42027	5.48665	6.24918	5.43041	5.53415	5.57343	5.28521	5.54253	5.55408	5.42398	5.67403	5.54327	5.55115
WASF3	5.12894	4.90628	5.58475	4.68907	4.77505	5.30876	4.67384	4.74221	4.62335	4.88283	5.71104	4.80355	4.50381	5.05674	4.87866	5.14894	4.65219	4.79573	5.02245	5.29698	6.04296	4.62109	5.48943	4.59707	4.63601	5.36393	5.26441	4.78368	4.99391	4.53694	5.0152	4.74942	5.48038	5.06623	4.98533	4.9774	4.94931	4.6866	5.99269	5.26438	5.12038	5.05271	4.86796	4.94214	4.60329	4.85833	5.04378	5.04797	4.9368
WASF2	8.19885	8.57012	8.79427	8.32259	8.65266	7.87792	8.09139	8.41544	8.1061	8.16722	8.89328	7.95358	7.96806	8.60219	7.76168	8.97061	7.76251	8.2895	7.84779	8.68575	8.30906	7.77523	8.53192	8.57533	7.77162	8.12116	8.92642	7.94611	8.59156	8.15993	8.80063	8.05079	8.33329	8.48483	7.79879	8.12435	8.24875	7.87313	8.22693	8.86893	8.00958	8.01276	8.49204	8.05579	7.85524	8.17226	7.74817	7.53235	8.3737
WASF1	5.11503	5.15417	5.07539	5.33516	4.84149	4.93238	5.19339	4.73329	5.21679	5.03481	5.29294	5.04208	5.16109	5.21154	5.10745	5.05418	4.88284	5.28297	5.15817	5.07695	4.95861	5.06062	5.34364	5.09954	4.97258	5.19076	5.42348	5.12767	5.22141	5.09103	5.07837	4.97363	4.98133	5.08567	4.97766	5.09738	5.13565	4.90812	4.91249	5.29204	4.83946	5.11259	5.25777	4.64157	4.62976	4.93214	5.22639	4.94745	4.91447
WAS	9.12566	8.60993	8.89121	8.49779	8.52167	8.16959	8.30539	8.20071	7.95625	8.0552	8.45416	8.83762	8.11409	8.64301	7.93965	7.84385	8.50252	8.25091	8.08704	8.89719	8.27125	8.9352	8.82579	8.55618	8.73564	8.9352	9.39801	8.64301	7.97603	7.98915	8.77355	8.58511	8.62946	8.72558	8.23531	8.46403	8.73045	8.42754	8.18134	8.13296	8.42849	7.99122	8.80266	8.13296	8.02767	7.89578	7.68961	8.37139	7.78738
WARS2	4.24586	4.33797	4.15245	4.42541	4.53549	4.66488	4.35378	4.39609	4.48819	4.46587	4.22852	4.46729	4.37716	4.33446	4.58656	4.51749	4.54316	4.33993	4.52143	4.39287	4.29068	4.59365	4.35823	4.3105	4.16306	4.43585	4.25738	4.40049	4.32321	4.70114	4.50272	4.39921	4.42238	4.72329	4.38793	4.30114	4.38973	4.28438	4.4333	4.24693	4.30001	4.81605	4.20656	4.3721	4.4493	4.76246	4.66043	4.43045	4.62807
WAC	9.0309	9.08919	9.11841	8.71564	9.09051	9.1803	9.06368	9.14372	8.87753	9.13474	9.09854	9.27146	8.91623	9.14372	9.16291	9.11983	9.20841	8.48878	8.93581	8.74696	8.5538	8.60714	8.65739	8.43562	8.79364	8.8249	8.82374	8.97054	8.82928	8.80371	8.9779	9.08637	9.14517	8.98539	8.78266	9.20686	9.05159	8.73435	8.87285	8.43162	8.63678	8.86652	8.92428	8.90985	9.10023	9.02959	9.06098	9.02003	8.97272
VWF	5.35675	5.57273	6.52423	5.62587	5.76999	5.4431	5.32734	5.36786	4.93212	5.78414	6.16612	5.59684	5.12515	5.12305	5.40438	5.32907	4.90648	5.40493	5.40608	6.21749	5.89593	5.21201	6.41487	5.57073	5.03495	6.19793	5.69634	5.3741	5.23356	5.53561	6.02853	5.65042	5.8679	6.23278	5.43721	5.52061	5.97447	5.30765	5.89369	4.9378	4.96351	5.09112	5.62646	5.13561	4.99262	5.06648	4.96203	4.92909	4.83408
VWCE	6.89934	6.89829	7.02644	6.01585	6.12263	5.78268	5.82809	5.49694	5.80163	5.49081	6.9824	5.24367	5.58769	5.47593	5.51869	6.34472	5.31514	6.11054	5.95312	6.93647	6.04316	5.31733	6.40523	6.00332	5.08501	5.92783	6.81487	5.54085	5.87473	5.59243	6.64215	5.65684	6.06958	6.38929	5.37483	6.08782	6.32009	5.89729	5.7734	6.63418	5.50859	5.31139	6.41316	5.73354	5.89245	6.19193	5.5246	5.26815	5.55153
VWA1	5.35745	5.60331	5.40881	5.46089	5.39979	5.34558	5.30436	5.40483	5.40762	5.33809	5.40948	5.36258	5.33826	5.28364	5.21577	5.28785	5.16499	5.31925	5.48088	5.40157	5.49623	5.31986	5.5957	5.38933	5.27543	5.48512	5.52855	5.24714	5.3779	5.32897	5.54009	5.32628	5.41014	5.40244	5.32108	5.40751	5.59672	5.34137	5.40382	5.62523	5.38632	5.28362	5.72193	5.25396	5.19782	5.29685	5.19354	5.12279	5.32521
VTN	4.68901	4.92809	4.74164	4.91592	4.59822	4.63921	4.95245	4.90452	4.60171	4.87866	4.7122	4.87526	4.6963	4.76903	4.77377	4.64444	4.86472	4.67651	4.58841	4.76727	4.94905	4.55026	4.76403	4.79334	4.6977	4.89948	4.90614	4.66194	4.86911	4.88704	4.66241	4.79117	5.02512	4.81482	4.78162	5.08716	4.79481	4.64091	5.03018	4.84138	4.59355	4.73527	4.75678	4.69751	4.73585	4.67571	4.72091	4.87005	4.83745
VTI1B	7.72753	7.94625	8.18982	7.85787	8.34815	8.15002	8.54905	8.10809	7.76806	7.99884	8.5939	7.84348	8.07481	8.04982	7.95997	8.75959	8.04223	7.54692	7.53383	7.68602	7.6269	7.11934	7.43345	7.64574	7.22988	7.39539	7.74565	7.65975	8.01238	7.80533	7.95795	7.66831	7.74932	7.99051	7.60601	7.8243	7.92504	7.73664	7.99428	7.91262	7.41908	7.43097	7.65946	7.94821	8.3769	8.24485	7.81815	7.61716	8.15833
VTCN1	4.58539	4.75158	4.74737	4.79259	4.64976	4.64775	4.78464	4.78975	4.91528	4.47285	4.87796	4.65463	4.7186	4.80628	4.75113	4.68788	4.69198	4.74617	4.62246	4.83349	4.72116	4.76053	4.8468	4.87274	4.71892	4.727	4.64695	4.87494	4.67269	4.74726	4.67011	4.64412	4.7927	4.57295	4.82866	4.56983	4.9863	4.77703	4.71032	4.7418	4.75189	4.6896	4.72862	4.77809	4.7088	4.83521	4.67738	4.7263	4.77624
VSX1	5.29259	5.47051	5.26759	5.30336	5.30051	5.04985	5.09003	5.15642	5.19774	5.23939	5.28356	5.2709	5.15096	5.31888	5.30787	5.1378	5.09614	5.1392	5.40856	5.3242	5.15937	5.19607	5.19745	5.41779	5.42621	5.32365	5.14118	5.3096	5.35253	5.3152	5.24825	5.23032	5.26771	5.09857	5.26214	5.45999	5.21802	5.0875	5.10009	5.44446	5.12679	5.06972	5.38215	5.24928	5.06881	5.29607	5.19933	5.11355	5.1227
VSNL1	5.06492	5.09749	5.20091	5.46717	5.18781	5.11806	5.29085	5.33362	4.95161	5.36401	5.05277	5.32358	5.06995	5.29891	5.16108	5.06007	5.21579	5.17167	5.15841	5.04091	5.70974	5.26015	5.31413	5.21585	5.20263	5.16278	5.14449	5.21253	5.08356	5.22233	5.24804	4.95729	5.21943	5.28747	5.27471	5.32592	5.33336	5.00795	5.27377	5.34116	5.28469	5.03207	5.25311	5.25287	5.15738	5.21584	5.22537	5.29318	5.26204
VSIG4	5.68152	6.07798	6.44136	6.02479	5.98209	5.71521	5.98096	6.91658	6.08681	5.55339	6.10765	7.10933	6.15878	5.61896	5.5099	5.78903	5.64247	5.8997	5.7663	5.74239	6.95669	5.76218	6.09313	5.8485	5.79989	6.61087	6.47163	5.72987	5.65606	5.66933	5.8301	6.02345	6.73349	6.04258	6.42582	5.763	6.15421	6.18129	6.73157	5.96198	6.17364	5.77818	6.0745	5.76997	5.77051	5.74612	5.82451	5.67628	5.63976
VSIG2	5.09467	5.24655	4.97674	5.23467	5.07724	4.92622	5.05455	5.14312	5.14376	5.14143	5.21703	5.02437	5.05981	5.09281	5.06656	5.20434	5.19958	5.14511	5.21405	5.13922	4.95673	5.1004	5.40327	5.01462	5.09372	5.14693	5.23132	5.08286	4.9985	5.00989	5.16748	4.95821	5.10795	5.06436	5.01051	5.19379	5.16589	5.14052	5.13123	5.32387	5.01292	5.01874	5.23271	5.1288	5.18564	5.0875	5.17719	5.17988	5.1798
VSIG1	5.02574	4.81434	4.54183	4.81496	4.99381	5.37111	5.29976	4.88432	5.49626	5.33351	4.99866	5.13423	5.63931	5.07591	5.5711	5.43054	5.25402	4.92703	4.923	4.76361	4.68296	4.94965	4.82965	5.04019	5.34169	4.78784	4.89313	4.96413	4.89566	5.13578	4.40854	5.39796	4.93166	4.96352	4.90663	4.96227	4.73628	5.14809	4.91285	4.60363	5.19311	5.20413	4.79259	5.39768	5.48477	5.34521	5.80508	5.46879	5.58937
VRK3	6.34147	5.92698	6.58706	6.11497	6.00954	5.71136	6.17799	5.53015	6.04886	6.15144	6.3239	6.00626	5.6306	6.1173	5.62868	6.24318	5.41032	6.55336	6.38871	6.21845	6.43821	6.1909	6.37382	6.08473	6.15183	5.87799	6.31518	6.16885	6.36381	6.29858	6.36381	6.15105	6.23466	6.3917	5.89986	6.1253	6.48429	6.35194	5.86826	6.41049	6.31479	5.86389	6.4298	5.81365	6.10339	5.89078	5.96843	5.65197	5.87648
VRK2	6.83055	6.24699	6.35824	6.61268	7.08159	7.09097	7.09862	6.57727	6.84113	6.95607	6.80584	7.22428	7.15151	7.21349	7.03358	6.95341	7.19801	6.34068	6.48673	6.64979	6.52066	6.62357	6.22812	6.33308	6.69101	6.32431	6.36094	6.70962	7.0143	6.69724	6.83842	6.91683	6.82707	6.98072	7.26635	6.72521	6.49674	6.89034	6.96167	6.5344	6.73275	6.7871	6.45843	7.009	6.85787	6.97926	6.87882	7.05484	6.57153
VRK1	6.80834	6.47865	6.67328	6.54227	6.72849	7.02391	6.92373	6.54047	6.79393	6.83652	6.53162	6.65309	7.01254	6.83535	7.06178	7.10062	7.1454	6.64906	6.65786	6.61313	6.62192	6.76045	6.67152	6.60204	6.78165	6.55674	6.6385	6.58091	6.70337	6.7031	6.84933	6.91424	6.50777	6.65916	6.66857	6.77066	6.75144	6.86002	6.68169	6.19108	6.7352	6.72834	7.01633	7.04755	6.96997	6.79178	6.93734	6.97311	6.62496
VPS8	6.00615	6.12242	6.28018	5.972	6.3158	5.57447	5.87863	5.55382	5.3125	5.89616	6.17073	5.84668	5.45362	6.24939	5.24546	5.37154	5.71096	5.54229	5.93741	6.37223	5.80119	5.99237	6.74322	6.40007	5.44545	6.5614	6.89815	6.12643	5.53444	5.29667	6.53376	5.9005	6.11762	6.39352	5.48626	6.33827	6.67997	5.51352	5.72066	5.65418	5.74155	5.52914	5.9853	5.38496	5.52138	5.39736	5.34228	5.00858	5.72858
VPS72	7.12386	7.04876	7.00316	6.86259	7.05634	6.81335	6.81851	6.6604	6.79696	6.99638	6.78817	6.8753	6.91164	7.03925	6.82521	6.64249	6.9239	6.58123	6.50708	7.03459	7.03422	6.91236	7.04727	7.10147	7.02077	7.12755	7.14827	7.17401	6.6092	6.64458	7.12315	6.73673	6.88062	6.74828	6.77036	6.81432	6.75592	6.86765	6.68435	7.31974	7.08015	7.023	7.27801	6.88119	6.89559	6.94084	6.80978	6.81984	6.48047
VPS54	6.63968	6.58583	6.58982	6.3296	6.5497	6.64925	6.66916	6.84942	6.33223	6.61585	6.40551	6.67782	6.53647	6.29177	6.66889	6.39873	6.76878	6.58907	6.6119	6.63511	6.73355	6.83034	6.35293	6.42109	6.93014	6.41377	6.87282	6.90753	6.66355	6.75129	6.63741	6.69301	6.46937	6.21812	6.89811	6.66537	6.48887	6.52814	6.72801	6.0337	6.74527	6.59127	6.6568	6.56993	6.6228	6.43862	6.49943	6.63812	6.46571
VPS53	5.92084	5.87625	5.61933	5.65619	5.67309	5.66476	5.4879	5.6545	5.91851	5.41254	5.7899	5.60497	5.86166	5.75947	5.7623	5.82221	5.58466	5.98679	6.34229	5.8957	6.07299	6.20474	5.85723	5.89896	5.74317	5.73542	6.11159	5.62268	6.07323	5.81436	5.56951	6.1736	5.83794	5.66134	5.74475	5.83554	5.75717	5.63201	5.78755	5.90196	5.80916	5.5342	5.86895	5.69332	5.66706	5.73883	5.72573	5.62347	5.79295
VPS52	7.41346	7.2981	7.26844	7.12733	7.34261	7.10455	7.43507	7.02785	7.51071	7.06292	7.26627	7.14133	7.08561	7.37101	7.0294	7.13421	7.16983	7.01798	7.16229	7.46873	7.48641	7.4436	7.25089	7.26017	7.49321	7.19096	7.45942	7.39447	7.14036	7.11211	7.27218	7.03549	7.26306	7.1783	7.20658	7.28314	7.17164	7.2767	7.36184	7.54877	7.45897	7.36942	7.37781	7.20313	7.24766	7.22007	7.37554	7.44661	7.14826
VPS4B	8.16635	8.6207	8.00264	8.19003	8.56137	8.65684	8.83706	8.72	8.7013	8.63589	8.01508	8.92365	8.29248	8.72744	8.62307	8.69753	8.79683	8.87459	8.86546	8.65116	8.66557	8.86288	8.8055	8.45249	8.8732	9.00555	9.0527	8.94004	8.78854	8.64644	8.37419	8.44141	8.95671	8.4719	8.62428	8.89571	9.02018	8.59822	8.58555	8.2106	8.43191	8.53802	7.88861	8.46709	8.55589	8.19364	8.43094	8.73686	8.11825
VPS4A	7.15776	7.40207	7.22708	6.91763	7.20861	6.98693	7.28737	7.10345	7.35149	7.07026	7.38456	6.95706	7.14791	7.59854	7.12198	7.6667	7.40604	6.95851	6.74196	7.02721	7.25965	6.99423	6.97114	6.94193	7.18295	6.97593	7.17844	7.17844	7.07589	7.05059	7.16768	7.05146	6.97593	7.0945	6.96605	7.06566	7.13537	7.04533	7.0874	7.25451	7.29559	7.06133	7.20676	7.16739	7.19613	7.25304	7.18988	7.20035	7.15495
VPS41	6.30968	5.86211	6.38886	6.1835	5.93582	6.08434	5.96131	5.89147	5.80431	6.02374	6.13159	6.16527	5.67466	6.26948	6.00677	5.81842	5.88969	6.35158	6.34817	6.29042	6.0228	6.39354	6.49651	6.17122	6.34581	6.82286	6.50188	5.98954	6.004	5.76418	6.16334	6.45822	6.00119	6.45822	6.14848	6.45578	6.17937	5.85121	6.16823	5.75567	5.87476	5.88564	6.00011	5.76264	5.86048	5.59628	5.57278	5.75884	5.43627
VPS39	6.69919	6.6564	6.87362	6.78041	6.78128	6.38072	6.38493	6.65761	6.55952	6.53242	6.73296	6.56883	6.40174	6.5916	6.35861	6.34359	6.59216	6.81548	6.72848	6.99668	6.83131	6.93846	7.22207	6.99741	6.73057	6.96964	7.25125	6.72286	6.59914	6.60762	7.00656	6.64096	6.78828	6.88252	6.50278	6.63024	6.77997	6.54824	6.66203	7.01013	6.74366	6.66116	6.79706	6.57522	6.37974	6.54612	6.47388	6.54523	6.45798
VPS37D	5.50661	5.41731	5.64963	6.00884	5.58353	5.61807	5.5397	5.74212	5.69281	5.75529	5.91266	5.83836	5.74641	5.89209	5.7309	5.74871	5.85649	6.04286	5.91889	5.81036	5.7682	5.72585	5.75809	5.73749	5.75809	5.7932	5.68895	5.81186	5.79348	5.93041	5.60448	5.77246	5.68614	5.60282	5.74316	5.86807	5.91299	5.75143	5.96003	5.63579	5.65395	5.85824	5.61262	5.63991	5.81065	5.87341	5.93864	5.60347	6.09936
VPS37C	7.53953	7.35229	7.39592	7.3344	7.35229	7.11011	7.0585	7.30524	6.78976	7.06009	7.25983	7.18971	7.161	7.00414	7.09602	6.8526	6.98652	7.2784	7.49634	7.25081	6.77646	6.87678	7.28539	7.33229	7.15202	7.39592	7.09772	7.13543	7.06508	7.16792	7.34814	7.43003	7.26766	7.25883	7.06178	7.34187	7.26766	7.01425	6.75663	6.96168	6.94444	6.98025	7.17083	6.94647	7.19304	6.76312	6.92368	6.93647	7.03869
VPS37B	7.90889	8.52375	7.65548	7.67272	7.80502	6.91398	7.62719	7.62776	7.626	7.15315	7.67388	7.14015	7.23253	8.17095	6.90605	7.949	7.92294	7.34107	7.26193	7.88133	7.86219	7.79511	8.30705	7.73825	7.59641	7.99265	9.08905	7.59641	7.37222	7.38044	8.16947	7.41234	7.76542	7.49136	7.04191	7.61903	7.97164	7.51786	7.41554	7.39807	7.59026	7.31447	8.04051	7.25753	7.4011	7.26028	7.26267	7.63158	7.07645
VPS37A	6.71391	6.51569	6.67136	6.57345	6.82084	7.09532	7.05001	7.20678	7.15897	6.93634	6.65091	7.12584	7.08864	7.27298	7.18845	7.05249	7.10921	6.47243	6.56279	6.13538	6.61937	6.24432	6.47214	6.20826	6.44525	6.50772	6.33313	6.93982	6.80381	6.96534	6.48204	6.77642	7.03924	6.61089	6.82987	7.13497	7.06487	6.85558	7.18757	6.38679	6.57605	6.73243	6.43458	6.78771	6.91938	6.72262	6.88359	6.94736	6.71811
VPS36	7.49558	7.45205	7.16284	7.65398	7.59885	8.05937	7.92452	7.89567	8.02712	7.90989	7.41818	7.5869	7.80379	7.85233	7.93894	7.90443	8.08127	7.67917	7.74142	7.44938	7.46039	7.55633	7.325	7.32403	7.52712	7.31909	6.92257	7.53457	7.8195	7.8068	7.26721	7.95319	7.55018	7.11929	7.79865	7.93099	7.52255	7.65625	8.02171	7.13722	7.3834	7.73771	7.44271	7.8678	7.86031	8.02021	7.9437	8.0833	7.99628
VPS35	6.07574	5.70518	5.85726	5.85603	5.66542	5.9398	5.79644	5.53582	5.64126	5.98149	5.76033	6.23169	5.82844	5.55366	5.54808	5.62178	5.52409	5.78697	5.66325	5.71048	5.73993	5.93421	5.83386	5.86605	6.14109	5.82161	5.57774	5.76781	5.6953	5.63376	5.69986	6.05775	5.83745	5.67255	5.81339	5.83446	5.77387	5.78871	5.92427	5.62771	5.52774	6.0258	5.74222	5.75238	5.49821	5.3316	5.5706	5.68619	5.11765
VPS33B	6.64577	6.66497	6.45609	6.44063	6.60092	6.55756	6.35284	6.32995	6.51394	6.41662	6.32327	6.40316	6.2996	6.45116	6.42118	6.32517	6.50768	6.49212	6.55166	6.60595	6.68504	6.6682	6.45723	6.76297	6.72286	6.42029	6.57029	6.26949	6.61745	6.41745	6.72613	6.58631	6.35469	6.62701	6.63974	6.64789	6.65879	6.58752	6.47692	6.82871	6.72976	6.93438	6.7263	6.68348	6.47065	6.53982	6.58459	6.45706	6.60059
VPS33A	6.23363	6.39369	6.53241	6.14887	6.03421	5.89723	6.26713	5.91615	6.03149	5.94833	6.1733	6.11274	6.01766	6.11274	5.94743	6.04883	6.04762	6.06643	6.12998	6.26747	6.21549	6.45808	6.4875	6.09009	6.33627	6.11243	6.47415	6.14176	6.09841	5.93507	6.22048	6.10284	6.07885	6.44946	6.13808	6.11086	6.30743	6.23806	6.05007	6.41673	6.15641	6.13426	6.45936	6.14793	6.01349	6.02657	5.72217	5.98864	5.90012
VPS29	7.0901	7.52672	6.89565	7.41195	7.29735	7.68522	7.7788	7.6	7.84106	7.86823	7.03015	7.67578	7.72594	7.48701	7.76723	7.75855	7.78019	7.58286	7.85083	7.37871	7.79189	7.54792	7.40502	7.48468	7.74396	7.55693	7.12702	7.70856	7.79484	7.99804	7.3949	7.63577	7.75709	7.31337	8.08616	7.7199	7.396	7.46658	7.95046	7.47492	7.68061	7.86736	7.19784	7.67651	7.79617	7.84503	7.88459	7.81143	7.8466
VPS28	8.79349	9.21506	8.9877	8.59403	8.66669	8.25172	8.84778	8.41182	8.64463	8.70329	8.89963	8.39593	8.31324	8.46885	8.31014	8.79227	8.36319	8.71909	8.6414	9.14863	9.16502	8.51646	8.88667	8.74218	8.72246	8.78305	9.14863	8.66617	8.63018	8.52947	8.95112	8.65445	8.69344	8.86919	8.44721	8.65922	8.62967	8.62867	8.90802	9.28002	8.87863	8.6923	9.04833	8.49271	8.53391	8.50808	8.67196	8.66389	8.37931
VPS26B	7.12223	7.23178	7.07328	7.07892	6.95308	6.52332	7.09256	6.81857	7.08505	6.84866	7.02316	6.76417	6.74188	7.17882	6.85375	6.92713	6.78984	6.9077	6.76591	7.19132	7.54276	7.33412	7.23395	7.28119	7.11029	7.14649	7.48126	6.93587	7.05612	7.12867	7.3645	7.03336	7.04498	6.92806	7.10341	6.9253	7.05103	6.90515	7.0005	7.45145	7.0634	7.02109	7.15943	6.9948	6.80997	6.84953	6.99861	6.87922	6.91574
VPS26A	8.44015	8.60735	8.05548	8.33368	8.33192	8.53245	8.54702	8.50464	8.79358	8.52159	8.21371	8.6156	8.61036	8.83201	8.56346	8.7745	8.87051	8.6156	8.63768	8.27672	8.84702	8.52354	8.60226	8.27672	8.53149	8.75868	8.40261	8.47165	8.70975	8.71631	8.34516	8.88853	8.66892	8.38436	8.77676	8.87284	8.51676	8.66078	8.8825	8.25072	8.51299	8.63427	8.087	8.56487	8.57729	8.7792	8.3554	8.41582	8.19241
VPS25	7.16561	7.17764	7.26765	6.99825	6.95476	6.88546	7.11631	6.9363	7.25482	6.98078	7.04853	7.19561	7.00374	7.08774	7.00141	7.11882	6.99744	7.13975	7.18041	7.27456	7.61409	7.24558	7.32479	7.32061	7.3014	7.23137	7.48787	7.22484	7.04643	7.15631	7.39958	7.13037	7.23697	7.07941	7.3224	7.22086	7.2016	7.16587	7.40604	7.52373	7.47131	7.43479	7.30953	7.05184	7.06934	7.04059	7.09128	6.88386	6.88433
VPS18	6.03257	5.90087	6.20629	5.86121	6.28498	5.80377	6.03431	5.94301	5.86883	5.94718	6.19213	6.05611	5.89525	6.29913	5.69618	6.00435	5.67621	5.84386	5.64797	5.791	6.27297	5.93853	6.19425	6.13771	5.93132	6.10397	6.50298	6.13953	5.77044	5.85835	6.56474	5.94326	6.05328	6.09468	5.92376	5.97371	6.16062	5.9949	6.00386	6.23573	5.81742	6.00245	5.97432	5.78756	5.87218	5.80723	5.66033	5.57983	5.85825
VPS16	7.93753	7.58785	8.25009	8.17357	7.87061	7.97467	7.47366	7.70931	7.71055	7.71394	8.07189	8.13888	8.03788	7.09384	7.91639	7.12548	7.66455	8.18132	8.08875	7.94637	7.64972	7.83456	8.17493	8.11655	7.4733	7.99522	7.65909	7.76781	7.94248	7.95503	7.92616	8.32564	7.91165	8.16506	8.03007	8.12665	7.9454	7.93706	7.79706	7.98797	7.7276	7.97676	7.98905	7.67587	7.66535	7.67794	7.79453	7.60353	7.82992
VPS13D	4.79629	4.51223	4.53997	4.7606	4.66244	4.52649	4.81168	4.36473	4.71547	4.54112	4.43009	4.43154	4.40946	4.7384	4.39655	4.49257	4.68713	4.66536	4.80133	4.70567	4.35122	4.7498	4.42826	4.71728	4.72773	4.68929	4.72647	4.70472	4.56922	4.43476	4.56892	4.75779	4.45345	4.81352	4.46903	4.48051	4.511	4.57408	4.48452	4.32465	4.69891	4.46835	4.3517	4.6261	4.72993	4.71211	4.8906	4.59349	4.62267
VPS13C	7.77172	7.64314	8.1064	8.15936	7.44684	7.55539	7.67032	7.82325	7.86925	7.31179	7.53425	7.03274	7.12997	7.92013	6.9609	7.505	6.82336	7.62803	7.64824	6.88003	7.70059	7.72096	7.71658	7.3521	7.55314	7.80049	7.94261	7.39443	7.31495	7.5935	7.42479	8.18789	7.60655	7.38256	7.32316	7.58351	7.77342	7.73028	7.14795	7.44228	7.46666	7.3963	7.84748	7.58941	7.24375	7.92256	7.4765	7.12213	7.63073
VPS13B	5.5428	6.19712	5.88155	5.62842	5.47128	5.29375	6.16443	5.62121	5.74676	5.53846	5.49008	5.19549	5.07201	6.15694	5.12399	5.97045	5.1449	5.40097	5.4537	5.05226	5.57523	5.39542	5.57085	5.36893	5.35426	5.71583	6.16486	5.24547	5.22073	5.12036	5.48095	5.63994	5.47435	5.44159	4.82863	5.28818	5.95124	5.08818	4.71256	5.13625	5.27536	5.08227	5.80616	5.55683	5.486	5.7105	5.43455	5.16212	5.85051
VPS13A	5.95659	5.67517	5.94833	5.67875	6.04782	6.0808	5.62374	5.58701	5.95123	6.00138	5.80814	5.54099	5.91018	5.62119	5.89238	5.8079	6.17759	5.73656	5.95303	5.5048	5.3644	5.8584	5.37073	5.79302	5.80864	5.63595	5.21633	5.61177	5.97773	5.93604	5.97258	5.94106	5.62777	5.98952	5.8664	5.72516	5.73465	5.97172	5.60469	5.30647	5.91505	6.02926	5.82498	6.04289	6.1411	6.46375	6.17245	5.86014	6.34731
VPS11	6.90839	6.9956	7.03088	6.84633	6.94477	6.94969	6.8334	6.75445	6.79782	6.64604	7.21729	6.87696	6.99098	6.74138	6.8334	6.61886	6.76907	6.71967	6.82328	6.7738	6.83999	6.65875	6.93579	6.81411	6.58987	6.86466	6.86115	6.76174	6.65392	6.78019	6.93205	6.8686	6.59629	6.95146	6.82386	6.86134	6.74635	6.70898	6.76782	6.89145	6.66526	6.83637	7.00204	6.8149	6.94284	6.79883	6.82888	6.68218	6.73868
VPREB3	6.54726	5.07106	6.74682	5.77383	5.73001	5.79067	6.18918	5.46849	7.16933	6.30705	6.58873	5.54484	6.10735	5.67197	5.58655	5.65132	5.10438	6.10768	6.09179	7.30782	5.22981	7.29786	6.33379	5.90525	8.18358	7.05604	5.03777	6.50054	5.63211	6.28511	5.0292	5.32633	5.67714	5.48494	5.51329	6.46128	5.34184	6.77068	5.1446	6.57364	6.39146	7.0565	6.18504	6.91904	6.01454	6.54356	6.68287	7.78438	5.70483
VPREB1	4.58744	4.29412	4.48486	4.45969	4.35445	4.33085	4.3853	4.36708	4.33771	4.32967	4.35944	4.36638	4.27577	4.34573	4.3776	4.24838	4.41989	4.38875	4.32069	4.34479	4.56339	4.48648	4.48187	4.41578	4.67958	4.51615	4.44235	4.40383	4.45803	4.39215	4.54296	4.49441	4.50694	4.3887	4.2183	4.45684	4.54961	4.38237	4.37885	4.45259	4.40277	4.34169	4.52163	4.43813	4.26024	4.29366	4.26344	4.57135	4.33491
VNN2	10.0085	10.629	10.2366	10.3509	9.95666	9.36569	10.0337	10.4612	9.78633	9.96546	10.2102	10.5206	10.0424	10.1831	9.64606	9.3713	10.1142	9.85509	9.79398	10.2102	9.80176	9.56941	10.6089	10.3183	9.6842	10.0424	10.3183	10.3183	9.82407	9.80962	10.3394	10.5104	9.86355	10.1831	9.98279	10.0599	10.4612	10.4707	9.90584	9.1993	8.97397	9.99052	9.79454	9.75002	9.75002	9.03698	9.37478	9.95723	9.70891
VNN1	5.92787	6.13603	6.65918	6.17859	6.83607	6.46692	5.72495	6.9856	6.18341	6.03337	6.63377	7.7059	6.0178	7.06706	6.31017	6.97909	6.33176	6.15075	6.08262	6.16805	6.20894	6.70506	6.60592	6.36938	5.626	6.77005	8.26891	6.26624	6.37364	6.45725	8.18992	6.2493	7.41168	7.22537	7.60483	7.06235	7.73701	6.6035	6.32443	6.69746	6.64553	6.09865	6.40705	5.58588	5.94804	5.51117	5.8665	6.05724	6.26763
VN1R5	4.63586	4.81414	5.14496	4.51048	4.52589	4.48326	4.58896	4.51856	4.67545	4.63863	4.59255	4.78487	4.65984	4.62688	4.75251	4.4643	4.63258	4.56079	4.68002	4.45868	4.54789	4.59414	4.57337	4.69521	4.59565	4.47138	4.50886	4.58651	4.49808	4.59847	4.65059	4.60122	4.7532	4.69489	4.6293	4.67357	4.64886	4.43169	4.54234	4.67293	4.54772	4.66324	4.48615	4.57264	4.54597	4.52206	4.54531	4.62045	4.71583
VN1R4	4.76383	4.64681	4.75331	4.81005	4.64058	4.51115	4.75876	4.74666	4.85956	4.64998	4.7997	4.70317	4.6523	4.65945	4.60564	4.74586	4.64009	4.82465	4.64553	4.84031	4.82355	4.68223	4.85754	4.85145	4.5803	4.9314	5.00871	4.92322	4.81784	4.82933	4.80725	4.67519	4.68881	4.79732	4.73791	4.93826	4.99645	4.6527	4.76462	4.95128	4.66169	4.77908	4.98426	4.7928	4.74274	4.64119	4.68375	4.61581	4.74844
VN1R2	4.68108	4.47536	4.75793	4.52915	4.60987	4.4778	4.54587	4.594	4.46648	4.58554	4.53374	4.52472	4.55698	4.71207	4.59649	4.62168	4.66165	4.82343	4.58471	4.6519	4.52682	4.56784	4.68101	4.45645	4.62608	4.51544	4.7177	4.5918	4.47154	4.547	4.65576	4.36997	4.386	4.51601	4.64779	4.73018	4.84533	4.72312	4.48175	4.6294	4.45314	4.5591	4.84736	4.59902	4.45653	4.5151	4.49112	4.52592	4.71825
VN1R1	4.45455	4.41685	4.36169	4.58716	4.53393	4.18467	4.58311	4.59623	4.67286	4.53218	4.54287	4.47424	4.535	4.39752	4.43528	4.62869	4.50551	4.44244	4.57236	4.63013	4.37313	4.51827	4.49154	4.4794	4.48601	4.53761	4.34373	4.54519	4.44643	4.66789	4.52049	4.27139	4.47186	4.67828	4.63487	4.49982	4.5075	4.50972	4.40792	4.49249	4.54591	4.43496	4.4112	4.56352	4.59065	4.59776	4.44096	4.42393	4.40229
VMO1	5.16353	5.80768	5.38089	6.40633	5.03193	5.12187	5.17579	5.07766	5.34282	5.03146	5.40643	5.4125	5.09571	4.89142	5.1747	4.984	5.06122	5.13207	5.46082	5.47406	5.39006	5.27296	5.38822	6.66478	5.24504	4.84797	5.76826	5.18156	5.42074	5.0372	5.06924	5.0047	5.15606	5.18619	5.3523	5.27069	5.6625	5.0328	5.58017	5.7468	5.43866	5.74746	5.59435	5.34915	5.22896	5.32878	5.23598	4.97038	5.41126
VLDLR	4.41538	5.09655	4.24813	4.42759	4.63849	4.38064	4.58026	4.31424	4.42679	4.29688	4.42994	4.63676	4.43535	4.53031	4.49444	4.53518	4.7383	4.45621	4.37159	4.83864	4.3603	4.43634	4.62373	4.38072	4.37977	4.55689	4.55781	4.28208	4.41185	4.52308	4.33258	4.65038	4.43302	4.34192	4.4152	4.49848	4.30723	4.39341	4.44345	4.63216	4.31166	4.40246	4.45044	4.57451	4.39222	4.5566	4.40072	4.5398	4.39273
VKORC1L1	4.81083	4.66366	5.17748	4.5365	4.77675	4.78085	4.76113	4.94095	4.67654	4.8677	4.96978	4.96978	5.05425	4.94667	4.8831	4.81153	4.7582	5.01007	5.14271	4.87516	5.39786	4.89306	4.51943	4.84524	4.86891	4.72217	4.73213	4.74936	4.85006	4.87818	4.64571	4.71462	5.05703	4.81688	4.84909	4.6155	4.79772	4.7706	5.12123	4.82667	4.90202	4.67292	4.7384	4.79615	4.76464	4.72033	4.87057	4.86413	4.92518
VKORC1	8.52637	8.29173	8.2788	8.26491	7.82658	7.85092	8.19004	7.7636	8.39496	8.18714	8.21629	8.15375	8.1602	7.85991	8.08473	7.94241	7.84168	8.21536	8.15463	8.27481	8.6479	8.3769	8.19203	8.29677	8.62534	8.20955	8.08201	8.25522	8.13793	8.45288	8.22109	7.94902	8.24661	8.04006	8.28176	8.31083	8.01568	8.38475	8.53538	8.31829	8.67242	8.58851	8.53399	8.33333	8.376	8.22921	8.36646	8.41537	8.10429
VIT	5.21151	5.42456	5.04222	5.02132	5.14783	5.22493	5.24291	5.00939	5.18494	5.43152	5.3414	5.38017	5.25786	4.98272	5.1139	5.51636	5.41112	5.34467	5.18195	4.96049	5.35827	5.14424	5.11197	4.98727	5.04852	5.3414	5.23831	5.27379	5.27729	5.37287	5.28506	5.34684	5.12808	5.08292	5.11575	5.16494	5.08302	5.10924	5.14438	5.1927	5.21033	5.25675	5.49749	5.07544	5.12724	5.14447	5.38879	5.19072	5.15884
VIPR2	5.4751	5.53361	5.16061	5.33554	5.2454	5.15402	5.06864	5.28818	5.25485	5.34039	5.30861	5.20809	5.24248	5.32259	5.10212	5.56498	5.23309	5.29597	5.25562	5.13305	5.29788	5.30966	5.05071	5.19551	5.2955	5.22954	5.40762	5.35828	5.32346	5.45052	5.14259	5.33523	5.38345	5.30519	5.49214	5.17167	5.21547	5.37444	5.3228	5.2782	5.29203	5.46187	5.12524	5.26278	5.42712	5.25148	5.30454	5.3847	5.13592
VIPR1	6.92646	7.26407	7.43523	7.47209	6.69462	6.70202	6.72648	6.89312	7.14023	6.98068	7.08124	6.79912	6.88649	6.66812	6.71925	6.6259	6.41745	7.3509	7.24772	7.26944	7.46697	7.18341	7.55858	7.52469	7.38987	7.64123	7.35125	7.21483	7.0371	6.77841	7.13355	6.82282	6.92012	7.15797	6.94502	7.02392	7.07556	6.94817	7.2059	7.59054	7.19795	7.26796	7.62711	6.85222	6.61918	6.59951	6.95413	6.86525	7.04779
VIP	4.12461	4.17797	4.30291	4.15236	4.23569	4.20429	4.20841	4.37149	4.13052	4.1122	4.35144	4.32906	4.24755	4.25764	4.11959	4.26207	4.25219	4.24772	4.27811	4.2769	4.29978	4.20739	4.50728	4.37773	4.11561	4.21309	4.16212	4.17034	4.36713	4.31591	4.38579	4.17595	4.32625	4.27625	4.18056	4.19629	4.28258	4.18946	4.3113	4.40277	4.14945	4.19568	4.3003	4.21936	4.18889	4.24133	4.05881	4.17707	4.15643
VIM	8.77235	8.24723	8.485	8.23446	8.66199	8.11853	8.5746	8.43082	8.28939	7.74149	8.43749	9.34961	8.54692	8.87449	7.76756	8.21582	8.59536	6.75518	7.07005	7.82001	8.98297	7.97002	8.1666	7.75197	8.97449	8.77235	8.24723	8.21582	6.70013	7.90282	8.41772	8.78766	8.81043	8.51303	7.98628	7.80908	7.98084	9.30196	8.89088	8.47616	9.05546	9.17097	8.58166	9.13677	8.46451	8.55311	8.64195	9.14368	8.47616
VILL	5.84397	5.89513	5.85222	5.93052	5.87239	5.97453	5.93783	5.767	6.17773	5.91436	5.79003	5.85707	5.90024	5.7638	6.00366	5.92526	6.11093	6.04817	5.93765	6.1494	6.09555	6.27647	6.05062	6.26524	6.23695	5.98421	5.75379	5.95443	5.87933	6.10513	5.95492	6.06749	6.1069	5.95299	6.0086	5.89054	5.74528	6.01632	6.10454	6.04937	6.07212	6.19628	5.88257	6.03625	6.05845	5.8596	6.139	5.99899	5.95028
VIL1	4.87597	4.74294	4.83056	4.83407	4.75312	4.70855	4.77668	4.74801	4.83603	4.65745	4.88663	4.86318	4.65021	4.85281	4.74026	4.67209	4.72208	4.83076	4.60731	4.9365	4.91091	4.67997	4.91301	4.90473	4.74058	4.9709	4.97013	4.76032	4.71809	4.68106	4.74944	4.75942	4.81372	4.68441	4.76534	4.6748	4.78523	4.8447	4.79919	4.80957	4.84087	4.82094	4.7126	4.78251	4.76014	4.75789	4.78671	4.8445	4.7712
VHL	7.44166	7.3809	7.56828	7.76998	7.19346	7.38907	7.36027	7.43552	7.63696	7.18823	7.55609	6.9389	7.29169	7.47447	7.28417	7.61395	7.22577	7.78525	7.58404	7.40668	7.76862	7.83268	7.58644	7.78396	8.04367	7.51173	7.6299	7.23135	7.72975	7.65919	7.39736	7.90089	7.23808	7.25979	7.13065	7.29357	7.20311	7.39112	7.37202	7.34342	7.62009	7.64407	7.71868	7.49795	7.43472	7.8614	7.54808	7.3995	7.8557
VGLL4	7.05723	6.81953	7.17429	7.05118	6.66123	7.12409	6.80732	6.77205	7.21138	6.88749	7.14219	6.77798	6.9891	6.70437	6.87108	6.57929	6.85963	7.08834	6.9329	7.00432	7.30811	7.13592	7.17004	7.06045	7.14945	6.92695	6.6219	6.92594	7.07449	7.1153	6.84751	7.23486	7.0927	6.9694	7.08503	7.07267	6.75477	7.16231	7.31587	7.055	7.10505	7.1897	7.11493	7.09483	7.03141	7.21082	7.1436	7.05289	6.79909
VGLL3	4.19089	4.19872	4.32212	4.11675	4.10907	4.29098	4.16421	4.15603	4.14359	4.09647	4.1794	4.1077	4.21351	4.27545	4.33392	4.2308	4.20008	4.20942	4.11429	4.21438	4.20067	4.14505	4.24597	4.172	4.04758	4.25388	4.20472	4.28082	4.22426	4.08147	4.24421	4.22682	4.19844	4.23718	4.25481	4.28115	4.2803	4.17219	4.42425	4.32195	4.2985	4.16889	4.22651	4.25671	4.27079	4.15731	4.10682	4.19347	4.26805
VGLL2	4.65899	4.77659	5.29943	4.85595	4.9089	4.72807	4.89067	4.80298	4.98024	5.13505	4.9893	4.969	4.94687	5.09274	4.89128	4.78276	4.93032	4.92206	4.96577	4.83751	4.79509	4.85595	5.00739	5.14846	4.82636	4.97176	5.0395	4.9094	5.06948	4.91201	4.94241	4.82915	4.66537	4.82061	4.83148	4.83404	4.77403	4.70113	4.99416	5.23695	4.8506	5.09002	5.22061	4.69381	4.87157	4.71769	4.74111	4.78774	4.99037
VGLL1	5.06118	5.08011	5.11985	5.18545	4.97777	4.92677	4.82108	4.84677	4.90628	5.01564	5.0417	4.92917	4.87564	4.80323	4.84903	4.8578	4.83846	5.07819	5.11248	4.87826	4.99093	5.04319	4.87747	5.05293	5.01274	5.03188	5.02038	5.0411	5.09677	4.98463	5.04642	5.03701	5.13906	4.99108	4.83111	5.36672	5.06127	4.91057	5.06583	5.53889	4.91915	5.06861	5.36099	4.87064	4.77259	4.78726	4.93159	4.83288	4.93571
VGF	5.63581	5.45547	5.62293	5.83468	5.34714	5.50668	5.20778	5.43099	5.55313	5.46582	5.43918	5.48418	5.60191	5.50876	5.53941	5.32215	5.59934	5.50033	5.54583	5.36812	5.71998	5.52018	5.47623	5.51358	5.54726	5.51722	5.56074	5.37587	5.42478	5.31473	5.43235	5.47993	5.46803	5.36588	5.56509	5.39641	5.47087	5.49305	5.36801	5.53493	5.45012	5.46855	5.80146	5.46601	5.35123	5.51897	5.43987	5.59059	5.41282
VEZT	4.60665	4.64382	4.57104	4.60884	4.80109	4.97098	4.86092	4.89459	4.79528	4.8	4.76285	4.8766	5.13255	4.933	5.15634	4.82778	5.17733	4.7084	4.63028	4.5274	4.6247	4.678	4.58513	4.63773	4.75494	4.46514	4.73452	4.69833	4.68106	4.80996	4.69384	4.6115	4.74123	4.8271	4.69985	4.73578	4.99299	4.58218	4.6855	4.83923	4.65339	4.63912	4.64213	4.99973	5.00147	4.8903	4.83421	4.95901	4.82581
VEPH1	4.74443	4.63954	4.65975	4.67441	4.86333	4.6711	4.55436	4.51587	4.44431	4.70153	5.03489	4.68882	4.61708	4.69944	4.58501	4.69758	4.71279	4.68868	4.93844	4.59745	4.98392	4.64309	4.64791	4.9665	4.5043	5.17289	4.86973	4.75538	4.76266	4.7804	4.86249	4.64237	4.95619	4.62291	4.74013	4.66885	4.66306	4.67843	4.63669	4.73628	4.84839	4.82926	4.95729	4.8181	4.70821	4.49992	4.62219	4.65062	4.74585
VENTX	6.80499	6.5368	7.11545	6.77828	6.03953	6.3663	6.2619	6.69113	6.20737	5.98303	6.85584	6.84726	6.73832	5.81856	6.22712	6.16397	6.21552	6.26997	6.59154	6.42847	6.54711	5.90196	6.76208	6.68479	6.04606	6.31446	6.13869	6.22322	6.09519	6.47066	6.39658	6.49244	6.69875	6.49244	6.61883	6.45951	6.12883	6.24993	6.82569	6.17909	5.99322	6.37882	6.56003	6.39777	6.28141	6.29672	6.22241	6.29236	6.57523
VEGFC	4.96591	4.67102	4.65345	4.67293	4.50774	4.52557	4.96625	4.43394	4.56637	4.49708	4.57285	4.62833	4.35334	4.46854	4.46674	4.79678	4.49792	4.65507	4.59972	4.73953	4.69904	4.7104	4.7366	4.60027	4.5636	4.55088	4.76726	4.74116	4.65453	4.72104	4.78416	4.75049	4.85755	4.61438	4.64626	4.69412	4.57543	4.66285	4.88852	4.71361	4.47604	4.67016	4.29288	4.64654	4.80443	4.45979	4.72949	4.62817	4.62873
VEGFB	7.2891	6.75578	7.20474	7.09867	6.6769	6.98539	6.74678	6.17615	7.19122	7.22201	6.91099	6.43793	7.30093	6.10713	7.027	6.44588	7.027	7.05626	7.12362	6.9908	6.67403	7.03656	6.91498	6.94988	7.64596	6.87336	5.81976	6.91168	6.91368	7.36315	6.69364	7.09867	6.57794	6.90061	6.60957	6.952	6.38331	7.21529	6.55672	7.07244	7.44221	7.40386	7.40812	7.27721	7.19524	7.34934	7.15473	7.44568	7.1306
VEGFA	6.5005	7.44069	7.31254	6.42385	6.61222	6.54563	6.24785	6.645	6.03437	6.55218	6.64923	7.26052	6.42321	5.86164	6.38539	5.71653	6.02112	7.01119	7.13358	6.61666	6.8495	6.40181	6.76072	6.84857	6.10178	6.80947	6.83781	6.62573	6.64342	7.28811	6.96895	6.17238	7.0631	6.65605	6.59318	7.10739	6.94683	6.52869	7.1227	7.3876	6.85137	7.06583	6.9805	6.47398	6.66669	6.22377	6.49419	6.40975	6.7475
VDR	6.00734	5.66587	5.39966	5.32469	5.65489	5.42934	5.50787	5.59171	5.47804	5.43378	5.80646	5.63086	5.80497	5.69066	5.474	5.7224	5.63199	5.43897	5.43804	5.47416	5.72192	5.67963	5.89729	5.47428	5.56182	5.46349	5.57264	5.45913	5.51301	5.42974	5.94053	5.1798	5.5196	5.71092	5.63468	5.46298	5.73713	5.66885	5.70001	5.42139	5.60122	5.56722	5.64836	5.4623	5.30175	5.5503	5.44815	5.52622	5.60564
VDAC3	7.67937	6.96277	7.21677	7.28995	7.12808	7.45436	7.19817	6.35513	7.26656	7.24357	7.06081	6.90581	7.21677	6.69557	7.35694	6.68494	7.42192	7.39047	7.55369	7.38773	7.80469	7.97637	7.03063	7.20343	8.08843	7.31232	6.61325	7.21156	7.46989	7.41592	7.00113	7.62185	7.12255	7.30103	7.42784	7.1253	7.17194	7.24357	7.65556	6.89092	7.69347	7.66139	7.42725	7.37968	7.44075	7.35237	7.66843	7.21722	7.02457
VDAC2	7.19161	7.26655	7.17343	7.29613	7.7359	7.80613	7.59822	7.81998	7.65824	7.67815	7.50956	7.74187	8.17002	7.79277	8.10296	7.79557	7.96234	7.24926	7.30287	7.17522	7.19923	7.31965	7.10809	7.11825	7.22431	7.12461	7.19397	7.40773	7.28542	7.31451	7.2949	7.2873	7.27278	7.32357	7.30075	7.37694	7.21668	7.24385	7.29807	7.21883	7.27627	7.1668	7.19336	7.80129	7.67871	7.82928	7.739	7.63204	7.9356
VDAC1	8.68506	8.23829	8.33318	8.14751	8.4296	8.42514	8.45667	8.05384	8.33441	8.27115	8.32309	8.43641	8.21508	8.49519	8.20136	8.49803	8.42514	8.11059	8.32062	8.46623	8.43521	8.64826	7.91771	8.14806	8.86396	8.06926	8.05912	8.0951	8.08137	8.19248	8.26831	8.50023	8.12004	8.32248	8.26207	8.16799	7.97965	8.24163	8.51081	8.4896	8.46258	8.25595	8.49361	8.45577	8.32711	8.45709	8.11945	8.16579	8.17002
VCX2	5.46216	5.54943	5.64888	5.43731	5.43069	5.56068	5.44449	5.29458	5.3815	5.45741	5.39703	5.35909	5.39837	5.46488	5.47766	5.40924	5.38441	5.56714	5.33418	5.4247	5.43738	5.33418	5.24121	5.57158	5.49749	5.49972	5.42503	5.69841	5.43926	5.7347	5.53246	5.32378	5.64816	5.46429	5.48836	5.63705	5.38549	5.3669	5.3858	5.66535	5.55419	5.58793	5.48481	5.2669	5.38175	5.26274	5.39089	5.48675	5.545
VCPIP1	6.11505	6.13911	5.9	6.29396	6.19857	6.64898	6.42869	6.59157	6.46755	6.5472	5.81556	6.74745	6.32268	6.86006	6.42181	6.33956	6.79678	6.71385	6.61336	6.23032	6.03726	6.60413	6.317	6.29533	6.13953	6.58208	6.52595	6.25917	6.6727	6.40342	6.00051	6.39934	6.55982	6.49191	6.84515	6.70576	6.69997	6.43861	6.2995	5.94068	5.86079	6.37687	5.81808	5.94913	6.14231	6.04337	6.28006	6.48927	6.12527
VCP	7.40915	7.36564	8.07168	7.65901	8.03877	7.81949	7.25814	7.41714	7.07704	7.39297	8.00574	8.07114	7.61372	7.31421	7.32209	7.01568	6.98879	7.35009	7.21746	7.4474	7.26662	7.24623	7.87654	7.6309	7.3134	7.78325	7.63598	7.37205	7.13504	7.35167	7.70207	7.82739	7.58604	7.93808	7.46513	7.55891	7.91491	7.83968	7.19535	7.18414	7.0749	7.39596	7.79001	7.20539	7.17545	7.17472	7.24079	7.00825	7.1335
VCL	6.95162	6.79735	7.41809	6.68764	7.12059	7.20971	6.77835	6.51773	6.72006	6.72473	7.41809	7.09031	6.51009	6.8713	6.62166	6.68068	6.50389	6.93403	6.69921	6.98589	6.72626	6.77332	7.31863	6.77332	6.72786	7.21726	7.02983	6.42392	6.83634	6.36735	6.86785	7.02369	6.94982	6.65832	6.88518	6.79062	6.8785	6.81926	6.66541	6.43853	6.12867	6.42489	6.92198	6.49985	6.46831	6.57398	6.59502	6.80113	6.31051
VCAM1	4.41779	4.6296	4.41455	4.24917	4.33664	4.51483	4.21538	4.47933	4.60867	4.46204	4.45556	4.52134	4.42146	4.59296	4.56373	4.38269	4.28985	4.43982	4.58025	4.57707	4.72322	4.63639	4.56638	4.2232	4.40008	4.57975	4.49693	4.24058	4.53434	4.82695	4.46072	4.3399	4.39478	4.29664	4.36474	4.23254	4.55788	5.0562	4.76115	4.47156	4.5392	4.57217	4.62448	4.38165	4.35415	4.45144	4.43767	4.52873	4.27411
VBP1	8.23775	8.4118	8.13654	8.28014	8.14365	8.49379	8.59294	8.46062	8.51876	8.48019	8.15869	8.48593	8.20417	8.52048	8.65195	8.61875	8.48644	8.67812	8.85825	8.50641	8.75744	8.50358	8.39303	8.2836	8.76949	8.45917	8.69647	8.48854	8.57448	8.64707	8.33457	8.27758	8.51992	8.20375	8.58451	8.50863	8.46968	8.49925	8.66619	8.11063	8.66373	8.52685	7.93382	8.41984	8.55919	8.45569	8.42387	8.66821	8.353
VAX2	4.81412	4.76746	4.73278	4.90973	4.82151	4.78819	4.7615	5.12631	4.91244	4.83384	4.92108	4.73749	4.98926	4.97237	4.86551	4.9203	4.87933	4.98865	4.95387	4.67505	4.8173	4.7863	4.93865	4.69702	4.66725	4.75409	4.7555	4.67043	4.87694	4.66439	4.60623	4.85873	4.67172	4.74912	5.04003	4.69041	4.76229	4.60733	4.56948	4.68133	4.8637	4.73305	4.823	4.94256	4.82592	4.95845	4.95904	4.9991	4.92665
VAV3	7.21537	5.5901	6.86941	7.11238	7.10307	7.25091	7.19379	6.95608	6.82745	6.42085	6.91262	7.24546	7.09262	7.19757	6.93732	6.45184	7.28995	7.4093	6.92458	7.37459	6.85265	5.65484	7.10633	7.12377	6.77414	5.61587	7.15587	6.91026	7.30041	6.92458	5.86417	5.97317	7.06845	6.8449	7.03914	5.87422	7.24314	5.82597	7.08266	6.61962	5.6634	6.65413	6.96366	6.52709	6.56152	6.95951	6.69431	7.20058	7.14588
VAV2	5.60116	5.67607	5.87041	5.69946	5.95949	5.77264	5.76927	5.92923	6.14763	5.92368	5.72199	5.90897	5.75645	5.77125	5.9058	5.53975	5.89723	5.54902	5.93148	5.67312	5.50729	5.83555	5.65365	5.77632	5.68857	5.89568	5.6675	5.61588	5.7569	5.6113	6.01589	5.73809	5.90661	5.88619	5.7185	5.66909	5.73137	5.82353	5.67538	5.58106	5.97073	5.76567	5.87443	5.73697	5.87712	5.70826	6.00279	5.74754	5.82789
VAV1	7.35361	7.39157	7.48229	7.64551	7.15602	7.06728	7.07488	7.59663	7.14797	7.26037	7.40623	7.19491	7.06629	7.39273	7.08013	7.41791	7.17514	7.4938	7.39692	7.48784	7.19387	7.41848	7.58225	7.66909	7.36563	7.58059	7.32461	7.41909	7.37709	6.88855	7.12273	7.47662	7.58059	7.50288	7.39422	7.46512	7.43595	7.37112	6.97927	7.39645	7.15105	7.26012	7.35027	6.96591	7.07649	7.05303	7.03186	7.04094	7.10429
VAT1	6.82019	6.87789	6.94746	6.82066	6.7964	6.69387	6.55834	6.49016	6.9287	6.80627	6.85675	6.79894	6.47068	6.70101	6.62898	6.95383	6.44762	6.78165	6.56039	6.79849	7.09558	6.59015	6.98065	6.84531	6.74122	6.91576	6.7518	6.79849	6.53809	6.70363	6.94411	6.68468	6.55175	6.88339	6.68018	6.80239	6.75226	6.6188	7.01547	6.91794	6.63962	6.80631	7.15624	6.67577	6.60879	6.59849	6.73079	6.64589	6.42524
VASP	7.69866	8.09694	8.07978	7.77585	8.15817	8.185	7.92527	8.28375	7.90595	7.95085	8.47046	8.51601	7.92482	9.00628	8.35133	8.31082	8.01075	7.66244	7.41754	7.44291	7.40097	7.54143	8.12271	7.75176	7.04766	7.5844	8.15863	7.63723	7.87258	8.20615	8.24879	7.95946	7.98924	8.12363	8.37005	7.88297	8.22234	7.87136	7.50641	7.40129	7.39582	7.01726	7.53336	7.98914	8.02587	7.61722	7.72499	7.61484	7.63642
VASH1	5.90432	5.62027	6.31817	5.74298	5.74145	5.27981	5.60598	5.46223	5.8908	4.89158	6.48246	5.29159	5.66869	5.15951	5.22943	5.1476	5.75842	4.57208	4.67629	5.59516	5.30553	5.31633	4.68917	6.16641	5.51367	4.65278	4.4958	5.30686	4.79929	5.03919	6.21325	5.70399	4.98766	5.14465	5.03746	4.89957	4.75671	5.46492	5.3884	5.36855	5.02191	5.83434	6.49902	5.11494	5.25019	5.49525	5.08421	5.09207	5.77062
VAPB	4.70754	4.52561	4.7146	4.7372	4.59231	4.6155	4.96103	4.93413	4.72419	4.46768	4.702	4.54611	4.53846	4.75253	4.74313	4.86911	4.54782	5.0252	4.79728	4.56441	4.74374	4.7416	4.76328	4.5308	4.78848	4.70342	4.81388	4.65435	4.57461	4.64942	4.42992	5.02225	4.55241	4.4055	4.63533	4.53109	4.83335	4.7706	4.52125	4.60315	4.36206	4.56525	4.59222	4.88342	4.71562	4.82974	4.67856	4.65306	4.64235
VAPA	7.89069	7.98704	7.75771	8.18581	8.18512	8.19069	8.13783	8.62549	8.16667	8.30046	8.22991	8.09047	8.42038	8.40144	8.41215	8.3462	8.63036	8.06945	8.02669	7.65119	7.5949	7.67378	7.79178	7.86116	7.82906	7.46528	7.59284	7.81501	8.39851	8.14894	8.19973	8.39344	8.15247	7.93771	8.0578	8.15002	8.1565	7.94471	7.93219	7.3918	7.74949	7.89784	7.90116	8.33498	8.31394	8.48474	8.31976	8.24304	8.66542
VANGL2	4.78492	4.45928	4.43182	4.49287	4.53784	4.71465	4.28002	4.38698	4.37797	4.18098	4.64918	4.72016	4.52884	4.45077	4.63636	4.67635	4.40655	4.65836	4.34062	4.705	4.73655	4.53418	4.30943	4.41663	4.56236	4.66905	4.61634	4.65273	4.53008	4.48831	4.66787	4.40844	4.48813	4.49632	4.50035	4.54475	4.74047	4.56459	4.70897	4.49781	4.89408	4.37728	4.49208	4.70268	4.60898	4.61027	4.41526	4.57507	4.46041
VANGL1	4.75361	5.19701	5.08407	5.26255	5.02885	5.20787	5.02486	5.36378	4.84121	5.10024	5.27816	5.11928	4.97959	4.95679	5.11535	5.09951	5.1114	5.46094	5.34359	5.20221	4.96345	5.2536	5.34705	5.07355	4.97534	5.2194	5.21168	5.36223	4.97802	5.33178	5.2415	5.18957	5.17508	5.23167	5.44617	4.70921	5.01781	5.12067	5.41042	5.08956	5.29622	5.07875	4.96971	4.93856	4.90717	4.78338	5.16225	5.13695	4.78751
VAMP8	9.6542	9.64254	9.75695	10.0517	9.25533	9.60552	9.7515	9.61444	9.91677	9.88259	9.52666	9.68459	9.79792	9.14288	9.81546	8.97106	9.36212	10.1929	10.1987	9.80561	10.3429	10.0446	9.74637	10.0423	10.2243	9.97424	9.23385	9.75884	9.94865	10.2386	9.58021	10.0446	9.796	9.63812	10.2214	9.97191	9.34132	9.86725	10.2838	10.0688	10.055	10.0906	10.1084	9.79867	9.81218	9.89234	10.0462	9.79495	9.78587
VAMP5	8.48085	7.98298	7.74759	8.26348	7.7832	7.8886	8.13656	7.81343	8.28869	8.16971	7.69824	7.89594	8.22171	8.00719	7.8968	7.67222	7.80366	8.30932	8.08158	7.67666	9.07401	8.44716	7.73112	8.39985	8.15965	7.89184	8.01339	7.97288	8.41544	8.28984	8.06409	8.03175	7.93109	8.38256	8.91854	8.04627	7.33321	8.16471	8.97937	9.15891	8.33749	8.25742	7.80931	8.31365	7.81303	8.43379	8.02282	7.77382	8.04298
VAMP4	6.2872	6.09667	6.0811	6.32812	6.09425	6.43376	6.4819	6.3946	6.18238	6.37112	6.39899	6.83257	6.1971	6.07548	6.72785	6.60243	6.57386	5.9147	6.43463	6.00627	6.05756	6.2182	5.98992	6.19248	6.08368	6.07921	6.19341	6.40999	6.29375	6.51169	5.8961	6.26085	6.30907	5.94614	6.80478	6.27299	5.95935	6.38001	6.5822	6.06336	6.34452	6.34336	5.73732	6.25229	6.48691	6.50659	6.41451	6.33736	6.12326
VAMP3	9.22284	9.13074	8.86697	9.02088	9.10217	8.95788	9.16234	9.02961	8.8644	8.94886	8.99731	8.89294	8.86181	9.20609	8.71395	9.08215	9.12212	8.81798	9.10317	9.12421	9.27269	8.81798	9.07907	9.06479	8.75585	8.86093	9.59574	9.00014	8.94457	8.99545	9.42992	9.0104	9.16932	9.3591	9.01994	9.27723	8.99259	8.81182	9.22068	9.27024	9.0061	8.6464	8.91592	8.77881	8.85687	8.96607	8.35645	8.86267	8.95483
VAMP2	7.5976	7.29732	7.01889	7.04942	7.49735	6.73665	7.50436	7.12543	7.7567	6.94399	7.13481	6.57898	6.82611	8.37637	6.95871	8.41118	7.38142	7.14364	6.93233	7.43672	7.17528	7.73963	7.4796	7.10647	7.43874	7.28443	8.14671	7.21951	7.07263	6.87615	7.41049	6.94496	7.20409	7.2244	6.50683	7.26945	7.13874	7.10647	7.04194	7.45431	7.51268	7.23311	7.57165	7.52293	7.45498	7.51707	7.53934	7.14278	7.59002
VAMP1	7.18065	7.06958	6.84337	7.48044	7.22583	7.14316	6.96404	7.09981	6.94249	7.1294	6.77076	6.9511	7.33779	6.97129	7.66076	6.87851	7.76793	7.34514	7.78768	7.67526	6.98968	7.9112	7.18999	7.61974	7.51315	7.32835	7.20708	6.86244	7.30383	7.4751	6.90168	7.46987	7.16109	7.01122	7.02547	7.07661	6.92171	7.18715	7.01036	6.74003	7.10994	7.30979	7.11589	7.35575	7.40577	7.54537	7.42887	7.64286	7.6137
VAC14	5.70806	5.64438	5.41134	5.36689	5.47753	5.51415	5.6817	5.47217	5.88993	5.30468	5.52661	5.44857	5.37256	5.61327	5.48306	5.84591	5.47693	5.37348	5.21894	5.56544	5.99436	5.79319	5.44385	5.60034	5.86879	5.65693	5.48727	5.80008	5.48926	5.25399	5.71578	5.2994	5.84028	5.64736	5.63714	5.38976	5.36424	5.66065	5.50885	5.92995	5.89657	5.60181	5.62023	5.54753	5.35198	5.54331	5.38198	5.59776	5.64702
UXT	9.27711	9.50182	9.04578	9.31726	9.26019	9.1043	9.55047	9.03048	9.98082	9.72131	9.18272	9.08956	9.16899	9.31848	9.47267	9.66921	9.13826	9.69552	9.69552	9.70023	10.0033	9.7066	9.54904	9.50861	10.1591	9.49633	9.25908	9.6018	9.63639	9.67913	9.18703	9.26357	9.34007	9.36928	9.36802	9.50861	9.05179	9.36802	9.75151	9.6475	10.0503	10.0528	9.52498	9.77784	9.51962	9.69825	9.97124	9.61355	9.70775
UXS1	6.50853	7.04104	6.40001	6.43138	6.74175	6.53696	6.76918	6.84213	6.31479	6.40513	6.74876	6.47459	6.34029	6.66873	6.40659	6.98041	6.41729	6.60223	6.42371	6.77034	6.90547	6.55676	6.67172	6.51336	6.33724	6.75842	7.11618	6.5883	6.35489	6.38252	6.46092	6.41671	6.62857	6.36847	6.34839	6.48437	6.6418	6.57812	6.56612	6.58171	6.47441	6.32457	6.36062	6.73114	6.67357	6.60762	6.5321	6.69429	6.6919
UVRAG	7.03424	6.9667	6.83255	6.81352	7.29796	6.991	7.05017	6.9423	7.17683	7.20736	7.14913	7.0286	6.88584	7.18505	6.59407	6.99138	6.92743	6.89308	7.03743	6.64515	7.12329	7.15243	6.70612	6.56358	7.28503	7.14075	7.09774	6.84391	6.85107	6.65232	6.84015	6.92026	6.76764	6.83772	7.16921	6.9899	6.82331	7.08364	6.82365	7.0091	6.97393	6.71629	6.88357	7.14713	6.90745	6.86469	6.97617	7.04217	6.72173
UTY	5.25742	6.56969	6.39913	6.02085	6.12193	6.19482	5.9121	6.00641	5.2547	5.88546	5.95097	6.25413	5.58576	5.96887	6.09487	5.64706	6.14338	5.83191	5.99129	5.6292	5.4962	5.57301	5.77884	5.50185	5.53084	5.72642	5.69848	5.35385	5.65134	5.97949	5.45455	5.72713	5.58283	5.59556	5.05639	5.69593	6.68312	5.24722	5.33421	6.39007	5.96418	6.21219	6.46206	6.05358	5.88228	5.98512	5.94028	5.87709	5.62982
UTS2R	6.07534	6.06247	6.22582	6.28457	5.95486	5.81602	6.2075	6.03413	6.18028	6.16987	5.97204	6.12952	6.12473	6.36336	6.19995	6.13135	6.18871	6.13324	5.96914	5.92442	6.16125	6.02898	5.85326	6.05463	6.06224	6.11105	6.03466	5.95308	6.06137	6.04311	6.03567	5.96213	6.05213	6.11802	6.0489	6.09573	6.08346	6.10424	5.94075	6.21076	6.11234	6.33791	6.16086	6.11975	6.16803	6.21724	6.07715	6.02262	6.11837
UTS2	4.92055	4.84849	4.83654	4.62654	4.89965	4.87979	4.85406	6.35394	4.71187	7.2945	4.766	4.73753	4.60417	4.70909	5.03767	4.94421	4.96706	4.77936	4.95438	4.90336	4.8317	4.95517	4.77999	4.77036	5.02201	6.38901	5.06279	4.83286	4.96585	4.97208	4.69262	4.63588	4.7972	5.03059	4.707	4.69148	4.80228	4.85471	4.62997	4.84571	5.31104	4.92387	4.8356	4.85335	5.01971	4.90185	6.72907	4.89567	5.04583
UTRN	6.53902	6.7867	6.71207	6.9	6.41698	6.71587	6.45852	6.65619	6.54082	6.59522	6.74191	6.77522	7.04557	6.36912	6.29954	6.49112	6.492	6.73983	6.86781	6.45187	6.50762	6.78469	6.38597	7.00608	6.53207	6.60771	6.45642	6.7439	7.12964	6.46689	6.86222	6.46272	6.46019	6.71253	6.80301	6.63952	6.46019	6.20604	6.32526	7.04768	6.60074	6.56602	6.2818	6.62568	6.59384	6.7342	6.56506	6.29449	6.5733
UTP20	5.15936	5.15217	5.26535	4.99595	5.39586	5.22593	5.11505	5.26963	5.23335	5.02522	5.019	5.08191	5.21343	5.05143	5.11451	5.30768	5.22547	5.1975	4.97495	5.2783	5.17257	5.1448	5.19191	5.11519	5.29182	5.26654	5.1285	5.09626	5.0405	5.09532	5.20456	4.979	5.29414	5.03567	5.5121	5.21748	5.02386	4.96065	5.07226	5.21192	5.28809	5.09219	5.05432	5.36075	5.18863	5.11203	5.20977	5.00182	5.25253
UTP15	5.16771	5.06083	4.88603	5.1109	5.24887	5.23585	5.16145	5.02396	5.17859	5.11883	5.11162	5.04336	5.29013	5.19609	5.26047	5.17408	5.29146	5.10183	4.99955	5.01682	4.92768	5.20026	4.83761	4.8853	5.12108	4.94489	4.87745	5.09496	5.22232	5.10026	4.96692	5.33513	5.01046	5.17755	5.24872	5.18867	5.26738	5.27449	5.11775	4.95827	5.04485	5.15498	5.14051	5.24835	5.17713	5.27885	5.46711	5.27989	5.22095
UTP14C	6.91264	6.52994	6.95826	6.87345	6.4734	6.8948	6.62546	6.4092	6.50048	6.61575	6.58242	7.26149	6.64584	6.34151	6.92877	6.22306	6.48101	7.11606	7.19036	6.82013	6.37202	7.58421	6.83338	6.90853	7.30333	6.96205	6.46186	6.87048	6.90745	6.68063	6.48592	7.12561	6.77868	6.81495	7.0657	6.73121	6.76789	7.06756	6.65942	6.70528	6.90626	7.29286	7.0676	6.72662	6.61417	6.68071	6.9271	7.29843	6.8253
UTP14A	5.57887	5.21182	5.26963	5.26091	5.22093	5.37789	5.36688	5.02012	5.39516	5.2844	5.14413	5.04209	5.19331	5.39596	5.03048	5.75382	5.16763	5.3445	5.22718	5.44001	5.40073	5.73636	5.14871	5.30867	5.78622	5.2844	4.90578	5.4516	5.10722	5.34688	5.23808	5.43107	5.01746	5.44619	5.27456	5.09074	4.96396	5.31651	5.18376	5.37058	5.53641	5.40832	5.51671	5.48984	5.06425	5.35317	5.46805	5.2753	5.19269
UTF1	5.01869	4.66396	4.90463	4.92166	4.9977	4.95695	4.95821	4.96222	4.92892	4.71438	5.26056	5.00463	4.65702	4.97837	4.91621	4.85161	5.11981	4.5844	4.7298	4.7672	4.9534	4.91977	4.85293	4.91766	4.80217	4.85919	4.80862	5.01458	4.68462	4.83923	4.65109	4.78048	4.7794	4.93701	5.00852	4.72165	4.78147	4.64838	4.84737	4.97257	4.79165	4.69285	4.85712	4.9715	5.04157	4.75931	5.0035	5.01208	4.9172
UST	5.05798	4.85148	4.90949	4.72183	4.87492	5.15813	4.79398	4.75982	4.97493	5.11273	4.72416	4.77347	4.9828	4.91747	4.95607	4.93571	5.0201	4.93036	5.16186	5.04743	4.75616	5.25568	4.83121	4.91533	5.59674	4.95146	4.85627	4.97545	4.99293	5.2808	4.65985	5.13423	4.77328	5.01363	5.02944	4.90762	4.68178	5.1653	4.75424	4.74514	5.2354	5.05504	4.91708	5.02112	5.05765	5.2908	5.05076	5.21207	5.01543
USPL1	5.44585	4.8018	5.00221	4.81935	5.21711	5.45881	5.19294	4.98024	5.06471	5.13687	4.86067	5.13295	5.50935	5.20848	5.41557	4.78137	5.54039	4.8413	5.07142	4.73824	4.59012	5.15005	4.71727	4.73152	5.08167	4.86038	4.47815	5.09192	5.27565	5.11911	4.83611	5.22214	4.9223	5.22247	5.18849	5.12372	4.76484	5.17112	4.88246	5.02535	4.98352	5.30005	4.95797	5.36643	5.52244	5.6261	5.53884	5.56454	5.43885
USP9Y	4.87891	5.13484	4.9122	4.76717	5.30332	5.98211	5.09148	4.79488	4.26006	5.5838	5.23008	5.21403	5.90684	5.2246	5.73915	5.76599	5.95488	4.26811	4.09455	4.55203	4.45671	4.36709	4.22074	4.41999	4.60859	4.62177	4.61917	4.91887	4.4868	5.14095	4.4572	4.44752	4.25339	4.58924	4.50452	4.99662	5.22839	4.42352	4.71975	4.88302	5.39767	5.6859	5.20856	5.86531	6.06261	6.10733	6.3375	5.9122	6.29317
USP9X	7.35062	7.47692	7.63123	7.53623	7.7025	7.43067	7.24476	7.53246	7.35818	7.43278	7.58401	8.1394	7.16912	7.35137	7.27384	7.21934	7.29768	7.46066	7.57444	7.47039	7.11415	7.38477	7.95547	7.60667	7.27569	7.82515	7.85625	7.36659	7.3465	7.1374	7.48305	7.59999	7.60133	7.66706	7.33242	7.73263	7.97397	7.46265	7.22038	7.0342	6.91474	7.21114	7.34025	7.08279	7.21181	6.96725	7.13457	7.12797	6.87102
USP8	7.2012	7.06276	7.15931	7.3904	7.94061	8.10699	7.94251	8.10075	8.02657	7.83423	7.63425	8.07223	8.02499	8.15782	7.96683	7.84409	7.8592	6.81594	6.88452	6.58167	6.66629	6.68023	6.73746	6.67038	6.69488	6.63662	6.8343	7.28399	7.46321	7.41444	7.31896	7.68789	7.50617	7.47191	7.48057	7.62926	7.62239	7.44168	7.31403	6.85849	6.79445	7.13461	7.09075	7.8626	7.83403	7.71706	7.60151	7.7794	7.74982
USP7	7.69595	7.92009	8.14652	7.77836	7.83614	7.57917	7.4833	7.6866	7.70928	7.76849	8.14614	7.58276	7.46763	7.48001	7.34129	7.60641	7.24317	7.87625	7.59906	7.95627	7.65317	7.59014	8.08225	7.87747	7.54513	7.84316	7.93332	7.49051	7.66084	7.38204	7.88143	7.52418	7.57917	7.95267	7.32056	7.82913	7.86131	7.39897	7.65712	7.9947	7.55075	7.47683	8.13869	7.47613	7.48515	7.60031	7.54891	7.35298	7.42107
USP6NL	6.10908	6.4988	5.89733	6.05101	6.12352	6.01898	5.95832	5.99968	6.05263	6.11151	5.99145	6.55333	5.81501	5.8283	5.7568	5.83589	5.71555	5.6	5.87592	6.23113	5.76499	5.91675	5.89527	5.89597	6.38961	6.60188	6.16224	6.07309	5.81734	5.9046	6.01898	5.6902	6.01559	6.04302	6.05978	5.87835	6.21339	6.31971	6.10749	6.28332	5.83276	6.1543	5.82162	6.07239	5.83953	5.86343	6.01045	6.67898	5.84751
USP6	5.11748	5.06444	5.01061	5.41913	6.08156	6.27314	6.22963	6.32165	5.70702	6.28669	5.72265	6.4097	6.0442	6.41298	6.33448	6.15704	6.46371	5.12837	5.18633	5.06122	4.89059	5.14962	4.95326	5.01177	5.07643	5.02075	4.96163	5.5106	5.64958	5.62397	5.35689	5.41774	5.70318	5.35084	5.71949	5.72284	5.79563	5.40922	5.52646	4.89842	5.19047	5.38378	5.0086	5.89689	5.946	5.7655	5.7783	5.92168	6.11409
USP54	5.75422	5.41375	5.34687	5.45255	5.49175	5.40225	5.48832	5.28382	5.55166	5.31178	5.30519	5.52538	5.50991	5.50801	5.34212	5.35815	5.61053	5.35252	5.38236	5.49122	5.43705	5.61402	5.40327	5.37785	5.50655	5.38679	5.32689	5.49577	5.46073	5.42108	5.54238	5.52909	5.59351	5.55515	5.50916	5.39824	5.37711	5.4346	5.3227	5.34191	5.57284	5.46863	5.49897	5.53093	5.5332	5.55083	5.51742	5.52938	5.6037
USP53	4.30656	4.16641	4.36137	4.21677	4.04743	4.2654	4.24095	4.16341	4.28617	4.25198	4.24684	4.37635	4.29415	4.20464	4.18725	4.22904	4.28478	4.18763	4.27213	4.26676	4.16855	4.39089	4.30721	4.28225	4.5213	4.16383	4.27833	4.34989	4.17477	4.114	4.14117	4.41833	4.15012	4.23149	4.17263	4.25584	4.22444	4.42214	4.21918	4.26517	4.27408	4.24224	4.29405	4.40346	4.27487	4.20186	4.53186	4.561	4.18334
USP51	4.9882	4.92619	4.82793	4.82235	4.82691	4.98244	4.87215	4.81862	5.01951	4.94896	4.96983	4.9942	4.74545	4.99978	4.96482	4.76255	4.92985	4.83389	4.83662	4.80323	4.92816	4.75095	4.79927	4.94659	4.96602	4.95792	4.89174	5.29174	4.99953	4.88162	4.82813	4.6964	4.76112	4.97965	4.9815	5.02705	5.0105	4.8509	5.11566	4.86471	4.94199	4.8105	4.95389	4.81568	4.884	4.78626	4.6896	4.97866	4.89586
USP5	6.85628	6.65693	6.63595	6.43624	6.84362	6.48919	6.79014	6.19808	6.94001	6.56106	6.72815	6.42988	6.45153	6.75984	6.48134	7.01792	6.69046	6.37138	6.20926	6.97888	6.95477	6.8774	6.73764	6.63865	6.98462	6.63896	6.53922	6.62779	6.44847	6.3524	6.64569	6.49927	6.46806	6.76927	6.52066	6.42742	6.31128	6.52613	6.59403	7.11654	6.95682	6.88098	7.07692	6.80068	6.51508	6.57366	6.71676	6.75373	6.3563
USP49	6.63319	6.39885	6.60564	6.93748	7.25613	7.58713	7.25901	7.986	7.5025	7.41354	7.38797	7.02576	7.94275	7.97979	7.79402	7.69539	7.70443	6.6606	6.61775	5.70203	6.36937	6.19164	6.2441	6.42991	6.30825	6.13869	6.09269	6.72022	7.0632	7.1422	6.75137	7.23211	6.92638	6.81865	6.84789	6.89769	6.88977	6.97018	6.7585	6.21093	6.64925	6.62862	6.59538	7.6603	7.69643	7.86088	7.73178	7.64669	8.08201
USP48	6.39616	6.13122	6.14754	6.2739	5.82845	6.33079	6.02083	6.3804	6.30122	6.43585	6.34279	5.85031	6.33714	6.65551	6.32523	6.4258	6.22826	6.44569	6.51372	5.67944	6.07024	6.08192	6.29287	6.32722	5.98907	6.03359	6.3189	5.81407	6.50372	6.42206	6.51071	6.65643	6.0242	5.96724	6.15166	6.03567	6.02247	6.20068	5.98001	5.58325	5.89073	6.06167	6.35606	6.17312	6.35606	6.68975	6.44472	6.1701	6.80406
USP47	7.09619	6.64493	6.84127	7.14126	7.12859	7.42159	7.02052	6.90473	7.22451	7.22532	6.98767	7.00776	6.97717	7.11991	7.10449	6.94902	7.19078	6.7305	6.90893	6.62605	6.80211	7.06873	6.79774	7.02231	7.10728	6.85059	6.68609	7.07227	7.08011	7.0032	7.08957	7.35561	6.97616	6.9903	6.92368	7.09928	6.99048	6.94763	6.96682	6.70057	6.81064	7.08786	7.05807	7.24415	7.21188	7.28077	7.27679	7.25897	7.10164
USP46	5.3986	4.98598	5.69292	5.72601	5.36075	5.63844	5.73169	5.47415	5.72787	5.10932	5.01356	5.32821	5.38773	5.48434	5.43026	5.71254	5.61534	5.64302	5.70108	5.14417	5.61744	6.04736	5.23849	5.44988	5.96075	5.29667	5.3918	5.62057	5.16487	5.16131	5.08191	5.66237	4.95234	5.40667	5.54205	5.28932	5.37566	5.71662	5.36562	5.31709	5.44796	5.31909	5.23032	5.4218	5.3005	5.45617	5.64482	5.41663	5.41953
USP45	4.09521	4.15647	4.18579	4.80678	4.31996	4.56545	4.51274	4.87774	4.49704	4.15942	4.31222	4.34638	4.29785	4.51793	4.83101	4.08842	4.55243	4.52476	4.45928	4.54947	4.70128	4.76984	4.13573	4.45767	4.88311	4.58396	4.40905	4.55825	4.70144	4.80803	4.24825	4.51049	4.7417	4.5144	4.42799	4.53099	4.57979	4.69256	4.61534	4.27272	4.40637	4.61447	4.28267	4.59294	4.34219	4.85367	4.56227	4.65957	4.57373
USP44	4.45762	4.85087	5.01876	4.6762	4.74827	5.03588	4.80173	4.51666	4.61195	4.80083	5.12396	4.61691	4.64521	4.72681	4.82799	5.11249	5.0312	4.57407	4.72896	5.01676	4.71679	4.68921	4.6297	4.77173	4.76468	4.75419	4.29988	4.80609	4.95156	4.81207	4.66893	5.02562	4.64543	4.84654	5.04876	4.74349	4.61136	4.73336	4.59403	4.86085	4.66184	4.83636	4.72348	4.89646	5.07698	4.85799	4.90346	5.13839	4.55611
USP43	4.9652	4.99113	4.77434	4.71248	4.94982	5.01899	4.96214	5.1088	4.6832	4.68462	4.97432	5.08601	5.07468	4.81676	4.93762	4.85239	5.05377	4.60909	4.92038	4.86577	5.03894	4.79904	4.75438	4.95261	4.83539	4.90443	4.99237	4.81151	4.7937	4.6621	5.04616	4.79909	5.07179	5.08126	4.7132	4.85436	4.59686	4.98459	4.69306	4.79996	4.74493	4.95882	4.77472	4.96369	5.01098	4.8801	4.99157	4.83056	4.9875
USP42	5.35376	5.414	4.77831	5.26783	5.40845	5.43638	5.43083	5.17656	5.54314	5.40737	5.07348	5.37797	5.1702	5.42703	5.47268	5.37329	5.53713	5.77477	5.70378	5.55039	5.37078	6.01754	5.50399	5.48599	5.83552	5.74306	5.58539	5.49286	5.66344	5.49135	5.19896	5.32244	5.50554	5.58331	5.46244	5.6044	5.45378	5.5291	5.49864	5.2505	5.39457	5.53764	5.24394	5.35977	5.30337	5.35793	5.43831	5.6151	5.20189
USP40	5.85666	5.52511	5.68729	5.6411	5.49588	5.6657	5.52025	5.48061	5.56641	5.64315	5.7454	5.5096	5.59465	5.6255	5.51516	5.52878	5.60005	5.84441	5.55116	5.70808	5.67026	5.61098	6.03118	5.79482	5.67738	5.71465	5.8723	5.41131	5.63485	5.59104	5.64023	5.4741	5.97047	5.79042	5.65216	5.41351	5.588	5.54771	5.52628	5.86225	5.37835	5.66191	6.01024	5.38458	5.47372	5.35407	5.55985	5.47698	5.53698
USP4	7.76545	7.99767	7.9702	7.83232	7.88336	7.70898	7.73697	8.04815	7.5375	7.82808	7.95734	8.00139	7.94556	7.97826	7.71623	7.65848	7.74758	7.77462	7.78088	7.66636	7.67577	7.70208	7.93846	7.8432	7.68666	8.23124	8.33402	7.812	7.75521	7.7946	8.04381	7.93223	8.09339	7.9689	7.60582	7.86312	8.1584	7.74153	7.49589	7.51779	7.46681	7.48755	7.84784	7.59424	7.66021	7.48118	7.54981	7.88472	7.68344
USP39	7.43054	7.21567	7.23532	7.26136	7.30513	7.1399	7.11877	6.97897	7.26254	7.30684	7.17926	7.09624	7.21802	7.14146	7.17538	7.01723	7.03114	7.36562	7.14837	7.44773	7.32009	7.28807	7.45325	7.49044	7.43456	7.3683	7.37884	7.47069	7.36428	7.1696	7.49276	7.06373	7.36562	7.53138	7.43277	7.30557	7.02836	7.18367	7.42652	7.4101	7.48424	7.52064	7.23725	7.6013	7.26359	7.33947	7.29761	7.25287	6.96836
USP38	7.03691	7.54016	7.12832	7.22485	7.45912	7.89219	7.83239	8.19701	7.97111	7.95731	7.22266	8.36192	7.44714	7.96346	8.18693	7.82407	7.69732	7.84213	7.75318	7.3374	7.33202	7.46982	7.53819	6.9385	7.23856	7.71067	7.75746	7.97814	7.93533	7.75819	7.19287	7.53685	8.06846	7.42094	8.04034	8.39805	8.18871	7.86754	7.72706	7.09084	7.38222	7.44885	7.13999	7.5167	7.61348	7.42851	7.4143	7.86942	7.16623
USP37	5.68529	5.19045	5.27639	5.71531	5.57821	5.56505	5.43813	5.31903	5.55053	5.55674	5.30473	5.42123	5.49418	5.44409	5.55652	5.32077	5.68761	5.86295	5.45478	5.63547	5.66128	6.10443	5.50106	5.75801	5.92617	5.70424	5.40939	5.59346	5.77895	5.62653	5.1674	5.63135	5.66452	5.39092	5.64844	5.6152	5.45663	5.67825	5.70673	5.49017	5.3702	5.68467	4.99268	5.58684	5.5588	5.57852	5.58027	5.69594	5.68802
USP34	7.10963	7.16228	6.99017	6.79321	7.00883	6.97145	6.54358	6.70611	6.57768	7.08523	6.89717	7.32962	6.67858	6.95078	6.72648	6.44399	6.9253	7.03492	7.18021	7.58053	6.46226	7.59649	7.32125	7.25303	7.10194	7.61941	7.72887	6.99308	6.81237	6.77736	7.29354	6.92432	7.42227	7.51981	7.08379	6.9253	7.38939	7.08569	6.56113	6.34742	6.8863	6.97038	6.58086	6.77073	6.62408	6.79018	6.90982	6.68491	6.87732
USP33	7.39625	8.03789	7.40083	7.60339	7.3945	7.71342	8.14351	8.31747	7.61076	7.78431	7.37016	7.65107	7.30507	7.8197	7.49894	8.53596	7.5816	8.12825	8.03555	6.97976	8.19525	7.34427	7.60791	7.12121	7.2891	7.78882	7.93354	7.57938	8.16357	8.0833	7.56795	7.62068	7.76833	7.65286	7.49524	7.51081	7.93069	7.49023	7.82822	7.21055	7.21453	7.2952	7.42891	7.42061	7.46185	7.43395	7.5976	7.85274	7.51753
USP32	6.84913	6.93257	6.89077	7.3456	6.91426	6.39576	6.50111	7.12628	6.48247	6.72869	6.89502	6.56424	6.44858	6.84539	6.44293	6.77117	6.55868	6.8813	6.98379	6.8062	6.56853	6.79381	7.11707	7.51409	6.6014	7.18745	6.9799	6.46065	6.84159	6.76965	7.13694	7.02046	6.85355	7.00735	6.57229	6.91129	6.96627	6.52029	6.35051	6.46234	6.42641	6.52791	6.57266	6.37126	6.51997	6.35411	6.24756	6.37584	7.02267
USP31	4.49711	4.75751	4.70587	4.41511	4.7155	4.58104	4.45163	4.53437	4.68385	4.57648	4.69909	4.40361	4.65443	4.59591	4.47733	4.66245	4.53967	4.51905	4.39029	4.51646	5.11375	4.36299	4.48491	4.64733	4.64408	4.37585	4.67374	4.57426	4.45008	4.43572	4.45913	4.73208	4.47814	4.65242	4.40098	4.67074	4.61135	4.47365	4.52156	4.41784	4.73194	4.45735	4.7487	4.50689	4.67329	4.61298	4.73273	4.40785	4.44512
USP30	5.70366	5.65132	5.54001	5.4711	5.64647	5.57497	5.5374	5.54263	5.57044	5.36122	5.48914	5.51041	5.58883	5.55248	5.67803	5.48105	5.65167	5.5886	5.8648	5.62742	5.91972	5.84329	5.74696	5.75187	5.88883	5.66679	6.03239	5.66181	5.49116	5.70891	5.56134	5.75812	5.60154	5.97883	5.93908	5.58045	5.74767	5.86697	5.74178	5.59185	5.81774	5.72447	5.83357	5.40053	5.61735	5.50801	5.62851	5.75412	5.68971
USP3	9.23138	9.09834	9.159	9.2973	9.22478	9.0091	9.04667	9.19416	8.78135	9.12526	8.97799	9.06553	8.90693	9.12776	8.97694	8.82752	9.09191	9.0732	9.29014	9.24263	9.02071	9.42164	9.28037	9.39235	9.17691	9.30573	9.71524	9.11266	9.04441	9.10092	9.34231	9.45941	9.143	9.14037	9.2456	9.24705	9.29868	9.17275	9.23008	8.82995	8.84669	9.02069	9.00308	8.9903	8.77184	8.81605	8.7225	9.08419	8.95065
USP29	4.46302	4.65249	4.58361	4.53216	4.43207	4.67344	4.62029	4.46668	4.58781	4.47616	4.7021	4.58678	4.6051	4.50667	4.68594	4.67514	4.61791	4.53957	4.63251	4.61921	4.67363	4.45203	4.64572	4.64835	4.62138	4.58873	4.61295	4.54756	4.55934	4.65078	4.54574	4.44976	4.65427	4.41905	4.59567	4.44179	4.30119	4.43387	4.55707	4.47722	4.736	4.63425	4.76349	4.58888	4.48604	4.65262	4.45436	4.53373	4.67496
USP28	5.62288	5.75092	5.53304	5.80344	5.95454	5.96175	5.58573	5.85868	5.59486	5.69036	5.8988	5.6087	6.04096	5.88957	5.88753	5.81015	5.73691	5.99056	5.65415	5.91538	5.63724	5.66242	5.75148	5.62806	5.54127	5.49602	5.52542	5.68923	5.51777	5.53111	5.87726	5.52833	5.90982	5.53044	5.58104	5.87037	5.59479	5.74679	5.99325	5.56266	5.61745	5.4699	6.26275	5.93515	5.79886	5.82529	5.98926	5.75909	5.83758
USP26	4.80721	4.44561	4.46402	4.59367	4.69945	4.686	4.62982	4.65619	4.51652	4.52852	4.5602	4.88528	4.8508	4.77895	4.74607	4.63229	4.77204	4.63855	4.57986	4.5289	4.65438	4.62236	4.5455	4.72482	4.78881	4.55472	4.54401	4.46894	4.63328	4.63592	4.71243	4.62731	4.59943	4.74482	4.5808	4.47213	4.70148	4.6381	4.63207	4.67159	4.91923	4.52964	4.78597	4.60186	4.62432	4.62086	4.74547	4.76726	4.88116
USP25	4.36124	4.31275	4.16127	4.47215	4.5679	4.75495	4.86292	4.82135	4.74058	4.84271	4.57528	4.80399	4.5286	4.85069	4.78388	4.6741	4.91343	4.46481	4.45349	4.38831	4.36057	4.33494	4.24953	4.24134	4.35858	4.467	4.22877	4.62584	4.61564	4.48582	4.18927	4.53187	4.70028	4.55847	4.74796	4.73563	4.63528	4.59611	4.54928	4.50612	4.44027	4.46566	4.25821	4.59592	4.66545	4.57507	4.56025	4.73426	4.54586
USP21	6.77912	6.78751	6.82952	6.38273	6.49494	6.36848	6.50849	6.18021	6.7031	6.31614	6.64882	6.16282	6.44419	6.60044	6.36848	6.41574	6.44756	6.46807	6.40189	6.89519	7.03801	6.87505	6.54715	6.56467	7.04854	6.8097	6.84072	6.73979	6.4439	6.54601	6.71832	6.59236	6.69302	6.78548	6.46635	6.49866	6.42796	6.51079	6.72994	6.99657	7.0415	6.67828	6.92521	6.56144	6.48402	6.65812	6.6257	6.18867	6.32701
USP20	6.33387	6.49816	5.98921	6.46762	6.34936	6.20879	6.39034	6.429	6.10129	6.4145	6.14417	6.21814	6.33051	6.17513	6.34226	6.44477	6.30238	6.07409	6.11312	6.39435	6.1426	6.10717	6.39178	6.14244	6.08371	6.16321	6.32465	6.06984	6.1918	6.26669	6.59663	6.13586	6.06886	6.60542	6.23041	6.13139	6.52663	6.30822	6.04423	6.24993	6.36076	6.10213	6.20181	6.33291	6.44493	6.35331	6.33984	6.19902	6.36671
USP2	4.85587	4.78965	4.7037	5.17765	4.60906	4.75622	4.74314	4.92331	4.99864	5.11785	4.85786	4.95329	4.74139	4.56905	4.74055	4.61884	4.82389	4.90729	4.90062	4.96703	4.7186	4.69992	4.99682	5.0772	4.66275	4.83564	4.91666	4.66044	4.99429	4.78059	4.85213	4.57467	4.94519	4.85259	4.67336	4.81383	4.97503	4.70081	4.76684	5.11293	4.72497	4.98276	5.17296	4.6873	4.68043	4.66573	4.77922	4.6614	4.82145
USP19	5.82051	5.78897	5.9726	5.70048	5.89317	5.67238	5.70397	5.78241	5.70035	5.85384	5.78513	5.85486	5.71871	5.81581	5.70628	5.92279	5.90627	5.48782	5.8705	5.67423	6.05949	5.96962	6.08602	5.82896	5.95938	5.93506	6.02952	5.58466	5.87832	5.8939	5.74271	5.85319	6.00818	5.95579	5.98523	5.5182	5.82732	5.62266	5.68902	5.51267	5.7119	6.02247	5.84915	6.00836	5.78193	5.73143	5.87123	5.65904	5.43006
USP16	7.531	7.5144	7.50448	7.55649	7.40016	7.69068	7.51654	7.39814	7.66155	7.64845	7.4709	7.55401	7.65657	7.58079	7.66795	7.49465	7.99944	7.69021	7.75154	7.83605	7.43956	7.93991	7.68068	7.48269	7.9363	7.58122	7.41764	7.64444	7.55359	7.47742	7.47175	7.63458	7.49996	7.63595	7.67076	7.59448	7.64444	7.53874	7.58334	7.54913	7.54464	7.58392	7.53727	7.65439	7.72838	7.61143	7.66795	7.64174	7.58859
USP15	6.77471	7.56932	7.0578	7.51855	7.02135	7.32489	7.74253	7.91445	7.40294	7.49503	7.01075	7.36254	7.4391	7.54795	7.55139	7.32239	7.85259	7.86406	7.9644	7.13251	7.46097	7.27024	7.14222	7.33623	6.75249	7.34268	7.51911	7.71694	7.91962	7.52514	6.94257	7.41794	7.89718	7.43524	7.61494	7.79659	8.02534	7.17761	7.95668	7.05479	6.86639	7.13218	6.89337	7.03571	7.23953	6.67351	6.98446	7.27389	7.24243
USP14	7.21841	7.06877	7.05235	7.34744	7.15061	7.47712	7.32006	7.01136	7.47321	7.40109	7.05676	6.70488	7.06344	7.47169	7.05394	7.86543	7.42351	7.22604	7.09392	7.26166	7.37444	7.29637	7.17359	7.24106	7.24283	6.81096	6.97136	6.95576	7.4872	7.21074	7.22259	7.55905	6.73457	7.22294	7.04587	7.16553	6.8859	7.06877	7.49829	6.86054	6.91051	7.00757	7.1678	7.43866	7.05107	7.499	7.11957	7.02459	7.07876
USP13	6.5078	5.84955	6.17387	6.18721	6.51637	6.39653	6.59976	5.79011	6.20909	6.44641	6.05822	6.03589	6.19345	6.19863	6.0489	6.28235	6.22891	6.25713	6.134	6.16744	5.91478	6.3864	6.01182	6.23379	6.51824	5.99357	5.60182	6.15821	6.14477	5.98607	6.52567	6.28206	6.04144	6.1563	5.95767	6.11812	5.92909	6.10072	5.94198	5.85304	6.22925	6.21778	6.44039	6.48773	6.03102	6.55893	6.2531	6.28795	6.55427
USP12	5.9974	6.5637	5.78778	6.12365	6.2232	6.3861	6.3594	5.98798	5.99322	5.87856	6.2785	6.11604	6.19663	6.21666	6.44836	6.5673	6.28724	5.97162	5.9205	6.27377	6.21151	6.02094	6.13792	6.2705	5.84604	6.16777	6.33439	5.88017	6.49408	5.91258	5.9674	6.04699	5.90606	5.76083	6.16167	5.81011	6.32692	6.31323	6.18804	6.4458	6.24299	6.27324	5.95055	6.28069	6.60881	6.22435	6.15525	6.4872	6.3122
USP11	6.89943	6.62254	6.62005	6.4634	7.07497	7.03016	7.25556	6.46979	7.2347	6.84884	6.87571	6.86594	6.95566	7.22218	6.66259	7.02618	6.83163	6.59879	6.45681	7.19852	6.69058	7.23139	6.88206	6.8677	7.23368	7.08219	7.17691	6.97107	6.63971	6.68322	6.82601	6.83277	6.72759	6.81131	6.49976	6.49847	6.89557	6.9755	6.54844	7.009	6.90672	6.83816	6.91321	7.09779	6.8729	6.67891	6.98233	7.33644	6.66381
USP10	7.11785	7.69881	7.6839	7.81091	8.07657	7.3096	7.83746	8.13268	7.26708	7.73309	7.51575	7.57747	7.74832	8.23391	7.60055	7.74477	7.97956	7.69975	7.41632	6.89209	6.89006	6.95194	8.21324	7.72097	6.96572	7.6654	8.32868	8.32318	7.69348	7.69529	8.41525	7.41562	8.47579	7.91601	7.2561	7.98067	8.80042	7.89949	6.73154	7.06014	7.2697	7.37442	7.37084	7.10516	7.91694	7.00556	6.90413	7.33497	7.45668
USP1	7.17171	7.26312	6.81179	7.26013	7.3891	7.83272	7.88118	7.80242	7.72095	7.87677	7.14179	7.86924	7.82621	7.8439	8.07899	8.05411	8.04819	7.49133	7.51349	7.22388	7.17198	7.25326	7.26222	6.98756	7.32085	7.14732	7.10593	7.72763	7.6775	7.71695	7.07267	7.6383	7.56307	7.33135	7.84778	7.80285	7.66907	7.60537	7.71934	7.15649	7.07995	7.4565	7.09061	7.77761	7.72415	7.61831	7.7402	7.96433	7.43752
USHBP1	5.28789	5.28382	5.37768	5.48219	5.18299	4.94608	5.36763	5.33243	5.23753	5.37303	5.15692	5.11719	5.24128	5.11427	5.07008	5.20083	5.17966	5.09477	5.28542	5.29331	5.25458	5.14679	5.22866	5.26699	5.18131	5.28605	5.17236	5.48564	5.40923	5.24584	5.29636	5.41682	5.14789	5.2922	5.14451	5.48255	5.15378	5.19336	5.066	5.58212	5.06246	5.2758	5.1473	5.01579	5.23053	5.21276	4.98748	5.20319	5.0776
USH2A	4.29491	4.24873	4.19201	4.35369	4.26583	4.31289	4.44997	4.28614	4.39143	4.32493	4.24279	4.22853	4.37283	4.49226	4.28255	4.30494	4.50339	4.34879	4.18362	4.39954	4.34492	4.27107	4.1337	4.4015	4.33312	4.34324	4.25593	4.42535	4.30334	4.4881	4.24287	4.32268	4.2926	4.27717	4.44253	4.40595	4.13819	4.47022	4.27248	4.457	4.21769	4.29562	4.40636	4.36677	4.4588	4.45709	4.45863	4.353	4.25915
USH1G	6.03936	6.57672	6.4597	6.15873	6.05907	6.01138	6.08356	6.18544	6.06643	6.23125	6.18666	6.07772	6.21114	6.32219	5.96797	6.35164	6.03515	5.9791	5.89542	6.09286	6.20395	5.90806	5.96554	5.98837	5.96862	6.01241	5.98092	6.40068	6.10505	5.83362	6.03867	5.98185	5.96026	6.12686	5.99808	6.31969	6.26984	6.0428	6.01836	6.31184	6.04847	6.08372	6.33204	6.02478	5.98197	5.97907	6.0229	5.89453	6.28132
USH1C	5.33865	5.25727	5.32026	5.02004	5.14676	5.25067	5.1261	5.3868	5.05264	5.29186	5.28106	5.10762	5.2354	5.15894	5.27194	5.26612	5.0504	5.13984	5.09551	5.28093	5.11792	5.13098	5.39546	5.12343	5.19829	5.26257	5.20765	5.12472	5.1814	5.14755	5.12327	5.07976	5.23142	5.17814	4.98805	5.32614	5.32758	5.12517	4.96567	5.30264	5.11308	5.09277	5.17351	5.21181	4.98447	5.16279	5.27431	4.94327	5.1245
USF2	8.02499	8.15233	8.12626	7.48802	7.52669	7.4216	7.67787	7.67028	7.58439	7.72479	7.75989	7.62741	7.56501	7.84757	7.44214	7.87353	7.59086	7.56776	7.49292	8.25485	8.55662	7.90582	8.09411	7.85809	8.13061	7.96092	8.16601	7.68193	7.63634	7.75802	8.01955	7.61931	7.91258	7.92086	7.86533	7.67534	7.90457	7.82901	8.14222	8.07267	8.22149	7.97183	8.08337	7.82653	7.40967	7.80261	7.73196	7.24476	7.64382
USF1	6.65203	6.20487	6.63889	6.90937	5.11793	6.02846	5.99775	6.61396	6.47025	6.0934	6.29571	6.22206	5.89887	6.01542	6.51386	5.73794	5.99447	7.00436	6.93104	5.776	7.16752	6.32901	6.97732	6.82441	6.4275	6.82731	6.55414	6.82157	6.60939	6.75512	6.54824	6.2906	6.47025	6.94014	6.86661	6.01657	6.5434	6.41017	6.39449	6.40139	6.44922	6.62673	6.5962	6.0937	6.00835	6.00693	5.86129	5.67123	6.34079
UROS	6.31538	6.55847	6.87063	6.52677	6.32473	6.32189	5.86642	5.97987	6.1253	6.39694	6.55309	6.03672	6.39635	5.12868	6.57299	6.03672	6.16307	6.79007	6.99038	6.72971	6.52873	6.28539	6.46154	6.5032	6.37309	6.40875	5.86688	6.2357	6.59268	6.79502	5.9974	6.47215	5.99581	6.2765	6.36832	6.36219	6.37551	6.57894	6.7335	7.06198	6.63319	6.775	7.00602	6.45402	6.86722	6.49737	6.61828	6.2919	6.5948
UROD	8.28846	8.49333	8.16499	8.05039	7.90069	7.89288	8.01748	7.77634	7.96045	7.83614	8.09952	7.75189	7.91927	7.39706	7.86027	7.97606	7.58376	8.00787	8.13206	8.30363	8.60398	7.8433	7.98668	8.02242	7.91973	7.89805	8.19891	7.82681	8.06036	7.89982	8.18519	8.01996	7.70939	7.89457	7.8132	7.84548	7.78079	7.96185	8.54221	8.9656	8.22966	8.12529	8.48441	7.97369	8.03968	7.86902	7.90801	7.83512	7.85458
UROC1	4.52239	4.99853	4.52461	4.57296	5.05667	4.6705	4.69433	4.6054	4.63599	4.69902	4.67874	4.86904	4.63966	4.60114	4.57489	4.71606	4.69023	4.56069	4.49642	4.65388	4.54198	4.42798	4.63414	4.56794	4.62769	4.83701	4.56798	4.69088	4.61839	4.66225	4.69475	4.50828	4.56303	4.54057	4.5565	4.68763	4.78117	4.68221	4.72264	5.10435	4.67324	4.72826	4.62401	4.52243	4.61616	4.70014	4.71425	4.71479	4.63931
UQCRH	9.42223	9.71944	9.42339	9.63048	9.46668	9.75218	9.87504	9.57991	10.0145	10.0718	9.55381	9.75839	9.70263	9.4199	10.091	9.74905	9.60614	9.98966	10.0791	9.60614	10.2271	9.81556	9.58389	9.69029	10.0258	9.69029	9.19968	9.81189	10.1405	10.0258	9.491	9.45597	9.49726	9.57991	10.211	9.80151	9.42789	9.79455	10.2992	9.89977	10.169	10.2376	9.73031	9.85551	9.98167	10.0591	10.1142	9.71949	9.97772
UQCRFS1	9.48438	9.35298	9.09741	9.14852	9.16383	9.22963	9.49302	9.24012	9.63957	9.30063	9.0904	9.40765	9.41935	9.08095	9.49812	9.3047	9.24678	9.38774	9.52315	9.34421	9.91181	9.74483	9.19304	9.34531	9.90625	9.32112	9.34636	9.37582	9.31382	9.6878	9.46404	9.25164	9.36377	9.25734	9.68498	9.26897	9.13372	9.56265	9.59763	9.69094	9.74577	9.78567	9.4796	9.5576	9.46787	9.45627	9.62723	9.59967	9.24462
UQCRC2	8.06179	7.86801	7.92404	8.01476	8.66853	8.64331	8.56052	8.34565	8.34135	8.46131	8.41721	8.4796	8.68666	8.64117	8.58553	8.72933	8.88654	7.79432	7.91907	7.70506	7.91126	7.58422	7.69478	7.72347	7.89906	7.63838	7.56489	8.14373	8.30085	8.13767	8.1617	8.35325	8.0978	8.18898	8.18716	8.23756	8.01137	8.09182	8.44172	7.7268	8.07649	8.15159	7.99499	8.49203	8.63502	8.56933	8.46002	8.36002	8.53945
UQCRC1	8.44933	8.12724	8.21824	7.90226	7.92083	7.76926	8.14438	7.98756	8.06188	7.7622	8.16396	7.87023	7.71581	8.09805	7.62692	8.19795	8.00112	7.99646	7.94342	8.3567	8.80081	8.37925	8.2174	8.18113	8.44834	8.22464	8.47613	8.14263	7.78354	8.02491	8.33898	7.96655	8.13707	8.12006	8.00273	7.94563	7.97514	8.2349	8.32442	8.52132	8.48492	8.10149	8.38748	7.96978	7.8873	7.78377	7.76145	7.78246	7.38309
UQCRB	7.81413	7.90999	8.27412	7.97649	8.19133	8.23734	8.22081	8.3516	8.39705	8.35701	8.13654	8.19668	8.15571	8.16336	8.32603	8.27549	8.20389	8.22974	8.02414	7.9628	7.89683	7.98111	8.34288	8.09645	7.98475	8.11411	8.07855	8.31756	8.26405	8.30262	7.99135	8.10257	8.21998	8.07436	8.21024	8.33593	8.24257	8.19379	8.26029	8.07897	7.92029	7.94898	7.9569	8.15403	8.223	8.20655	8.24655	8.15279	8.33473
UPRT	6.75976	6.69204	6.39076	6.76093	6.68288	6.85622	6.86074	6.62689	6.71937	6.82613	6.6345	6.7682	6.76004	6.43493	6.73854	6.63932	6.90683	6.90925	7.00605	6.86225	6.84844	7.13482	6.47383	6.7682	7.05852	6.73131	6.62795	6.77673	6.80965	6.89537	6.67924	6.89203	6.64311	6.76412	6.9015	6.87451	6.45237	6.8697	6.94324	6.79395	6.85595	6.77894	6.3343	6.94117	6.75894	6.82385	6.92055	6.91606	6.67153
UPP2	4.22239	4.3652	4.22916	4.39135	4.22429	4.44701	4.37601	4.24941	4.41511	4.24658	4.27276	4.30427	4.31329	4.31945	4.33203	4.33902	4.23236	4.17304	4.29576	4.26725	4.49254	4.27631	4.3283	4.32972	4.3277	4.12403	4.3278	4.13926	4.3801	4.09678	4.4488	4.30154	4.42417	4.35447	4.28049	4.13187	4.29378	4.10122	4.3039	4.55231	4.39097	4.3533	4.23585	4.3295	4.35134	4.34239	4.42044	4.3857	4.26618
UPP1	8.38285	8.39104	8.75626	8.97413	7.98019	8.14588	7.79049	8.8827	7.9906	8.23657	8.3578	8.7783	8.35222	7.58201	8.11039	7.58881	8.0412	8.5747	8.7085	8.22784	8.50234	8.3667	8.52804	9.02617	8.13726	8.34487	8.8662	8.09672	8.36493	8.76408	8.67825	8.81921	8.48185	8.2807	8.92086	8.37104	8.60594	8.60823	8.57104	8.50756	8.42491	8.61903	8.27559	8.18023	8.09871	8.01686	8.26835	8.11189	8.44622
UPK3B	5.42581	5.44723	5.55957	5.20327	5.44477	5.37498	5.47476	5.68725	5.53743	5.66555	5.37846	5.31904	5.34176	5.47888	5.44559	5.56048	5.45017	5.41119	5.64886	5.62254	5.57519	5.33946	5.67297	5.50161	5.54175	5.77534	5.45001	5.59646	5.86375	5.56758	5.60674	5.40722	5.40504	5.47858	5.5121	5.46121	5.77149	5.42658	5.32263	5.36994	5.27765	5.27694	5.22577	5.48393	5.49637	5.45696	5.50973	5.37387	5.32366
UPK3A	5.60397	5.58996	5.31277	5.84255	5.59239	5.68516	5.54079	5.92752	5.26244	5.5842	5.42394	5.97144	5.85099	5.43688	5.52982	5.71713	5.5719	5.50757	5.77584	5.68317	5.35706	5.59254	5.73224	5.59224	5.48899	5.48106	5.77448	5.69181	5.99956	5.36161	5.31891	5.63305	5.68869	5.58623	5.7739	5.56365	5.77756	5.69686	5.5163	5.94528	5.62589	5.88967	5.84376	5.42523	5.45429	5.87889	5.57836	5.23325	5.47155
UPK2	4.83336	4.85698	4.93325	4.612	4.60251	4.71825	4.66444	4.77462	4.80121	5.06138	4.87529	4.66043	4.74661	4.71128	4.67707	4.70021	4.89046	4.74565	4.6285	4.73649	4.70399	4.77448	4.75455	4.58287	4.72728	4.74924	4.59162	5.0022	4.86746	4.70463	4.69432	4.6725	4.89039	4.68696	4.55445	4.67955	4.77835	4.62433	4.69608	4.96753	4.83135	4.60262	4.76942	4.76571	4.70245	4.75409	4.71916	4.58106	4.75164
UPK1B	4.68399	4.84666	4.94752	5.24661	4.61016	5.01477	4.74173	4.80255	4.74739	4.81294	4.98592	4.78139	4.8061	4.79231	4.7717	4.70326	4.67507	4.88517	4.9134	4.80805	4.87243	4.89144	4.82126	4.71099	4.77395	4.68512	4.62364	4.93006	4.90144	4.99638	4.84315	4.75403	4.88783	4.88488	4.88906	4.87597	4.73831	4.75699	4.81721	4.68582	5.01117	4.62887	4.84078	4.89808	4.8308	4.79968	4.77572	4.80711	4.82664
UPK1A	4.65858	4.65077	4.71476	4.88059	4.71661	4.60227	4.57627	4.67994	4.63547	4.51158	4.59723	4.71476	4.71805	4.44505	4.55903	4.65533	4.71716	4.79158	4.79908	4.78889	4.89203	4.64513	4.83263	5.01172	4.70389	4.8566	4.77335	4.58354	4.65587	4.61096	4.8119	4.69877	4.64095	4.69509	4.71075	4.57814	4.39361	4.77125	4.64728	4.58977	4.57094	4.82915	4.63666	4.54484	4.68901	4.7173	4.66564	4.59849	4.64677
UPF3B	6.87859	6.83306	6.75931	6.85138	6.64129	7.08578	6.86819	6.58798	6.95736	6.95532	6.57835	6.77655	6.78729	6.56385	6.80233	6.46466	6.89615	7.0559	6.97892	6.91114	6.85697	7.04886	6.92588	6.82629	7.06431	6.91023	6.70237	6.65178	6.83115	6.8115	6.48953	6.98215	6.86467	6.69145	6.79762	7.10655	6.49971	6.77744	7.05658	6.50224	6.62468	6.99817	6.69396	6.77028	6.6878	6.92144	6.84623	6.9318	6.68423
UPF3A	7.06241	6.45113	6.76328	6.48284	7.05738	7.15948	6.99429	6.61502	6.93341	6.84752	6.7083	6.83991	7.15914	6.91786	7.08175	6.9408	7.13292	6.95621	6.89978	7.02029	7.03037	6.97174	6.7362	6.74291	7.30287	6.87389	6.42639	6.76916	6.91722	6.87452	6.5521	6.88029	6.89133	6.95341	7.00359	6.87758	6.83417	7.22074	7.2497	6.8561	7.15986	7.20807	6.83261	7.23159	7.04874	7.24719	7.83594	7.30219	6.99636
UPF2	7.95339	8.15433	8.0181	8.12578	8.14231	8.34246	7.90314	7.98007	8.09642	8.07048	7.88443	8.23396	7.82913	8.05514	7.99569	7.80162	7.88151	8.07839	8.06605	7.96741	7.34125	8.15245	8.35057	8.04548	7.95339	8.27735	8.10337	7.92399	7.8442	7.78131	7.77029	8.06099	7.96663	8.07048	7.94961	8.43597	8.22211	7.83566	7.71776	7.62079	7.56702	7.82127	7.77371	7.80491	7.75653	7.82834	7.82969	7.8536	7.78472
UPB1	5.28296	4.91435	5.32014	5.81073	5.71164	4.95236	4.39919	4.98015	4.57274	5.50426	5.15376	5.87113	4.58768	4.97183	5.71549	4.54209	5.25076	5.23247	5.62588	5.47681	4.51874	5.14441	6.10272	6.72295	5.73586	5.42957	6.35705	4.73578	5.23275	5.46103	6.1851	5.50294	4.71489	4.69229	5.76125	5.60553	5.55224	5.4398	4.87227	4.6522	5.15116	5.33923	5.22606	4.99373	5.44577	5.35385	5.31889	5.21342	5.32121
UNKL	5.74033	6.18619	6.10838	5.50222	5.52778	5.84105	5.50648	5.6191	5.56777	5.49948	5.81795	5.70952	5.84384	5.70329	5.58341	6.01131	5.69209	5.69821	5.58719	5.90595	6.00956	5.80185	5.69724	5.84617	5.6874	5.83307	5.83658	5.76872	5.84757	5.55429	5.64518	5.55225	5.82604	5.84927	5.48381	6.12935	6.22865	5.71877	5.56958	5.56103	6.01993	5.60711	5.90917	5.57258	5.45384	5.48762	5.54053	5.615	5.75463
UNK	5.29209	5.15824	5.14802	5.57045	5.29746	5.33886	5.07933	5.05939	5.17192	5.09572	5.11055	5.27142	4.97333	5.65268	5.06304	5.21461	5.06527	5.29471	5.36207	5.15159	5.1252	5.44735	5.34397	5.24571	5.48837	5.14	5.24988	5.08781	5.20523	5.29501	5.17944	5.30187	5.25864	5.26597	5.18693	5.25405	5.22693	5.38788	5.23821	5.08316	5.25591	5.36585	5.03226	5.23538	5.11492	5.20857	5.22579	5.1271	4.99169
UNG	6.63509	6.17759	6.05956	6.22756	6.32804	6.28677	6.26865	5.73419	6.53764	6.37212	6.11268	5.91275	6.28563	5.91975	6.5578	6.37027	6.41646	6.07765	6.0057	6.07697	5.99266	6.80529	6.03097	6.15026	7.17184	6.01169	6.12983	6.40548	6.29338	6.43688	6.30865	6.27424	6.23053	6.40322	6.17372	6.16189	6.20805	6.60309	6.01938	6.27729	6.83737	6.53644	6.46812	6.68299	6.38933	6.81627	6.90606	6.65008	6.36993
UNC93B1	7.77859	7.78234	7.34968	7.16472	7.35334	7.11546	7.53557	7.50024	7.6722	7.0969	7.39544	7.29581	7.04878	7.77859	6.92174	7.63404	7.42192	7.14665	6.85864	7.53147	7.89009	7.74378	7.39589	7.37429	7.56814	7.88873	7.93471	7.58437	7.19057	6.92571	7.23042	7.03105	7.54339	7.51712	7.40659	7.11147	7.15192	7.41615	7.22518	7.83065	7.49336	7.26796	7.49733	7.1976	6.93688	7.17866	6.95187	7.6526	7.13083
UNC93A	4.44578	4.5913	4.54574	4.44563	4.39269	4.53408	4.49795	4.48923	4.20899	4.22296	4.18698	4.57349	4.39514	4.39439	4.4585	4.42674	4.43236	4.42071	4.49998	4.38592	4.47194	4.31423	4.32156	4.39154	4.51164	4.45282	4.42595	4.59291	4.40893	4.42603	4.53402	4.55117	4.22547	4.39308	4.41698	4.28532	4.4034	4.4312	4.33595	4.40841	4.54512	4.48447	4.37414	4.43383	4.4197	4.41031	4.3986	4.44557	4.47097
UNC5D	4.30534	4.27343	4.30578	4.36103	4.30587	4.0986	4.27563	4.23416	4.15609	4.2113	4.26538	4.21209	4.24314	4.2113	4.10927	4.34654	4.20562	4.24957	4.19889	4.241	4.24232	4.30768	4.32666	4.34484	4.23074	4.12175	4.25641	4.39303	4.16963	4.26418	4.33096	4.31189	4.2658	4.1725	4.20859	4.35281	4.39453	4.16043	4.14357	4.17638	4.31411	4.35249	4.37335	4.27599	4.3014	4.20872	4.16076	4.22387	4.18626
UNC5CL	4.82578	5.21899	4.75327	4.58919	5.1022	5.01347	4.95899	4.81257	5.10261	5.13784	4.95406	4.96625	5.15773	5.09441	5.29944	5.11204	5.35571	4.83063	4.90359	4.88282	4.56976	4.83154	4.71397	4.86781	4.8994	4.64329	4.79041	4.94664	4.90896	4.89221	4.93843	5.03805	4.72584	4.90806	4.98625	5.07878	4.7557	4.85177	4.99393	4.88219	4.92183	4.8683	4.75729	5.18353	5.09461	5.37478	5.07344	5.05725	5.38447
UNC5C	4.29938	4.64933	4.64202	4.33951	4.37045	4.24656	4.30798	4.3659	4.36897	4.51259	4.5595	4.33313	4.42262	4.31352	4.37489	4.35377	4.34348	4.59535	4.57287	4.42542	4.42432	4.40846	4.6546	4.62109	4.42175	4.62051	4.75276	4.32194	4.52623	4.40322	4.3968	4.35557	4.31853	4.4806	4.38837	4.36971	4.45173	4.43967	4.4801	4.56715	4.47927	4.5244	4.63294	4.33277	4.44278	4.35587	4.39504	4.37271	4.35959
UNC5B	5.2701	5.53013	5.31148	5.29064	5.22682	5.14984	5.27697	5.18157	5.30859	5.14227	5.14373	5.28755	5.30943	5.18162	5.2928	5.5207	5.18189	5.40786	5.32403	5.3431	5.35437	5.24805	5.31419	5.23499	5.28921	5.44836	5.40511	5.30735	5.30007	5.38291	5.46149	5.29877	5.34817	5.17207	5.37048	5.24933	5.20708	5.24708	5.29143	5.31128	5.17442	5.29483	5.36217	5.31473	5.13983	5.26665	5.19146	5.28685	5.20749
UNC5A	4.46343	4.62648	4.51251	4.51345	4.64755	4.41963	4.50815	4.78379	4.60702	4.60697	4.68004	4.47736	4.51324	4.69331	4.53809	4.59656	4.71089	4.60927	4.41769	4.52542	4.2802	4.40529	4.4431	4.54562	4.51955	4.41359	4.51085	4.44334	4.4693	4.31547	4.43226	4.63529	4.6528	4.52727	4.44655	4.38992	4.33251	4.55681	4.5571	4.74864	4.15203	4.51068	4.51662	4.61642	4.68879	4.66539	4.58902	4.42757	4.61549
UNC50	8.06671	7.91706	7.70039	7.77695	7.86918	8.04847	7.98308	7.92992	7.97254	8.17108	7.85395	8.43851	8.31802	7.79124	8.13409	7.89669	7.86155	8.19968	8.46349	8.09373	8.23129	8.64554	7.76422	8.09699	8.53745	8.15815	7.93091	8.23752	8.08932	8.12513	7.95743	8.15466	8.12945	7.8503	8.38816	7.9473	7.96638	8.19369	8.19849	8.04135	8.20414	8.42199	7.8005	8.25801	8.15099	7.89385	8.43995	8.54422	7.81284
UNC45B	4.35343	4.46704	4.69894	4.3218	4.54254	4.6538	4.3454	4.47163	4.42889	4.49109	4.50841	4.35045	4.55763	4.64586	4.53407	4.68229	4.66054	4.59944	4.23346	4.56733	4.39791	4.48639	4.757	4.528	4.40862	4.51494	4.56643	4.39645	4.35455	4.53368	4.57977	4.61966	4.58614	4.38007	4.45296	4.47722	4.54856	4.58392	4.18266	4.69096	4.52358	4.41954	4.3996	4.6413	4.68459	4.68981	4.72787	4.51087	4.46829
UNC45A	7.02383	7.11913	6.45132	6.75487	6.83823	6.76791	6.74584	6.22956	6.85704	6.5294	6.76335	6.53542	6.63246	6.52897	6.42089	6.56412	6.45214	6.50143	6.28417	7.04423	6.8045	6.74035	7.11146	6.86047	6.74174	6.70461	7.06496	6.4356	6.59071	6.28964	6.86096	6.69742	6.52151	6.68108	6.5364	6.42518	6.65863	6.75258	6.57642	7.08502	6.44057	6.27206	7.25689	6.47791	6.51393	6.36918	6.55998	6.56041	6.48305
UNC13D	6.56251	6.89158	6.74492	6.6402	6.93846	6.28756	6.4493	6.84271	6.54943	6.48294	6.53595	6.51287	6.35513	6.98241	6.41377	6.566	6.38665	6.40248	6.45633	6.36657	6.74468	6.56492	6.7621	6.65681	6.5196	6.71141	6.94348	6.62069	6.52327	6.26897	6.60036	6.52704	6.74392	6.49286	6.63683	6.48357	6.60889	6.50175	6.44778	6.9032	6.56236	6.65052	6.75172	6.38007	6.23515	6.38323	6.34608	6.23074	6.63668
UNC13C	4.23476	4.07064	4.20345	4.46298	4.11229	4.05713	4.11021	4.1486	4.35092	4.29827	4.11845	4.11032	4.18519	4.25366	4.23862	4.09875	4.08126	4.22193	4.22231	4.25323	4.18806	4.23064	4.11643	4.10368	4.10538	4.32359	4.14777	4.34213	4.06279	4.1404	4.20658	4.23878	4.3524	4.31364	4.1968	4.18525	4.19522	4.12908	4.23342	4.13226	4.1074	4.30352	4.13079	4.17138	4.13338	4.13724	4.07613	3.97091	4.11608
UNC13B	4.96356	5.24589	5.15036	4.83831	4.99427	5.14612	4.89771	5.02467	4.63485	4.89994	5.22355	5.13214	5.05941	4.9132	5.09692	5.03672	4.85227	5.35288	5.04125	5.20452	4.99163	5.10316	5.12026	5.27811	4.87272	5.09558	5.06648	4.87425	4.8248	5.05417	5.05262	4.99491	5.04285	5.14558	4.99771	4.94096	5.22258	4.99159	5.23307	4.80838	4.76117	4.89717	4.9227	5.0152	5.09877	4.98668	4.9652	5.08113	5.04775
UNC13A	5.64724	5.71839	5.28006	5.38265	5.65759	5.48356	5.55572	5.75675	5.46339	5.42095	5.65218	5.75675	5.53391	5.84703	5.50254	5.58755	5.61259	5.32912	5.41992	5.55309	5.3496	5.52944	5.64295	5.56262	5.54353	5.64835	5.89351	5.74111	5.63457	5.50065	5.61365	5.48976	5.62146	5.93967	5.49183	5.64277	5.69031	5.51518	5.46831	5.54191	5.51066	5.49951	5.40929	5.5886	5.6082	5.61209	5.36331	5.51095	5.59572
UNC119	7.39264	7.48989	7.70083	7.58692	7.45872	7.59022	7.26034	7.54865	7.18279	7.74249	7.8243	7.76743	7.78244	6.77838	7.71129	6.72989	7.58859	7.64374	7.90278	7.23791	6.93168	7.04664	7.81428	7.74249	6.86083	7.51569	7.24087	7.51725	7.72592	7.58182	7.6895	7.51221	7.59104	7.42104	7.57164	7.75468	7.75197	7.41598	7.39485	7.27971	7.07781	7.31786	7.36314	7.17034	7.6276	7.33709	7.43391	7.47684	7.2365
UMPS	6.07546	5.94307	5.7189	5.93413	5.73709	6.10159	6.14721	5.9637	6.0187	5.68398	5.96684	5.88708	5.90046	5.73569	5.82242	6.01847	6.10927	6.17879	6.32964	5.69308	5.94883	6.07017	5.57625	5.85073	6.49736	5.92847	5.77357	5.70602	6.30163	5.62907	5.9374	5.99963	5.79979	6.1218	5.84737	5.81456	5.40262	5.95733	5.93488	5.51496	6.20995	5.74478	6.0175	5.95845	5.88562	5.76191	6.13153	6.01665	5.78308
UMODL1	4.15689	4.2184	4.09312	4.37765	4.16966	4.19748	4.3226	4.21461	4.41547	4.20834	4.37405	3.97223	4.19365	4.28435	4.26979	4.15326	4.22428	4.38062	4.23849	4.31859	4.22201	4.31373	4.13726	4.17087	4.06542	4.29438	4.44427	4.21039	4.40237	4.16057	4.23271	4.10793	4.34063	4.24904	4.32714	4.25324	4.40092	4.14622	4.16039	4.19676	4.13019	4.23886	4.2017	4.19945	4.21149	4.2085	4.15751	4.15905	4.32853
UMOD	5.30598	5.37948	5.31877	5.42659	5.38079	5.27122	5.28963	5.35254	5.29164	5.30065	5.33271	5.28646	5.25691	5.09293	5.15183	5.17903	5.09771	5.57894	5.36095	5.37015	5.43108	5.28255	5.42532	5.3662	5.14918	5.33481	5.54624	5.35386	5.20557	5.29345	5.38661	5.18504	5.25411	5.28171	5.1635	5.36078	5.30675	5.1918	5.34126	5.46047	5.29277	5.3782	5.43414	5.20988	5.17984	5.15323	5.16434	5.16297	5.1846
ULK3	6.58315	6.25507	6.16759	6.28663	6.6198	6.36915	6.21921	6.24222	6.6292	6.58931	6.37804	6.20428	6.32594	6.3974	6.48781	6.20709	6.61012	6.40485	6.30414	6.7165	6.45912	6.5446	6.36696	6.53872	6.5927	6.37234	6.32847	6.52455	6.46037	6.41538	6.19895	6.40632	6.19244	6.47447	6.5116	6.46505	6.40611	6.51751	6.37457	6.51559	6.54115	6.58029	6.43772	6.48778	6.30996	6.47404	6.47917	6.37309	6.61368
ULK2	5.74437	5.34978	5.25075	5.55719	5.76081	6.04729	6.05928	5.55399	5.56393	5.74079	5.41833	5.77954	5.58327	5.79207	5.69534	5.84285	5.81591	5.28166	5.86799	5.22154	5.41234	5.56694	5.13489	5.53562	5.25881	5.41644	5.73831	5.54203	5.54189	5.58374	5.24416	5.64728	5.78703	5.93091	5.61791	5.81944	5.35588	5.55447	5.71845	5.54573	5.40754	5.35231	5.06398	5.54478	5.99869	5.57752	6.03678	5.61572	5.66528
ULK1	8.27641	8.45672	8.81534	8.79467	8.49224	8.00817	7.97812	8.49224	7.7262	8.11928	8.46159	8.59576	8.33245	8.02714	8.20819	7.80622	8.04178	8.5345	8.5616	8.30743	7.83595	7.76496	9.0251	8.7616	7.8378	8.7616	8.77914	8.12053	8.31826	8.50089	8.69209	8.48071	8.49577	8.33535	8.11805	8.49392	8.90261	8.26424	7.92709	7.73237	7.91928	8.1344	8.22712	7.89175	7.99006	7.78067	7.96491	7.79677	8.21953
ULBP3	4.60031	4.60251	4.95432	4.59743	4.39623	4.65587	4.59705	4.86321	4.39325	4.50138	4.68034	4.39684	4.49132	4.64929	4.37647	4.63779	4.51481	4.52709	4.73514	4.80698	4.53699	4.52101	4.67194	4.61662	4.5068	4.6669	4.95391	4.60512	4.76106	4.72332	4.8791	4.41442	4.70142	4.56391	4.58544	4.58056	4.7187	4.6526	4.65053	4.85617	4.4959	4.54693	4.95909	4.66163	4.5433	4.56203	4.55036	4.51477	4.59828
ULBP1	4.46822	4.4842	4.63879	4.70287	4.39829	4.44349	4.59679	4.52834	4.48997	4.60322	4.72093	4.69292	4.48049	4.51178	4.68985	4.40583	4.61657	4.72474	4.58764	4.57731	4.57242	4.55759	4.6171	4.76335	4.70345	4.62915	4.60185	4.62896	4.84837	4.58593	4.75755	4.66088	4.49871	4.72209	4.61768	4.51016	4.63557	4.59836	4.63336	4.95517	4.50362	4.70375	4.55597	4.54531	4.49984	4.46039	4.58648	4.56573	4.51116
UHRF2	7.16362	7.20142	6.95602	7.13456	7.55602	7.66045	7.55577	7.56677	7.50545	7.51776	7.32138	7.42383	7.64742	7.49128	7.76422	7.50123	7.77549	7.3221	7.36395	7.17396	7.21257	7.24245	6.99461	7.23292	7.15692	7.21071	7.17934	7.38051	7.49703	7.42166	7.49654	7.38004	7.44264	7.434	7.53015	7.28952	7.40473	7.37368	7.45975	7.51262	7.41878	7.41372	7.15017	7.82557	7.83407	7.74482	7.77926	7.73146	7.91374
UHRF1	5.1221	5.12406	5.01529	5.05109	5.25095	5.22732	4.9176	4.88636	5.20481	5.06018	5.05118	5.11406	5.11071	5.30468	5.11636	5.22744	5.07304	5.22675	4.74094	5.00495	5.0032	5.1437	5.40846	4.9149	4.99812	5.08935	4.96316	4.67214	5.41144	5.17211	4.91088	5.27027	5.18719	4.85132	5.1761	5.17567	4.65372	4.99216	4.92327	4.72799	4.26929	5.19428	4.64915	5.22254	5.00499	4.91201	4.64337	5.00788	5.27258
UHMK1	6.51456	6.58502	6.66355	6.95335	5.41482	5.82783	6.2833	6.73974	6.6847	5.7436	5.91552	5.87831	5.69971	6.47091	5.62993	6.37206	5.51407	6.8143	6.55339	5.38037	6.37135	6.7234	6.43833	6.04531	6.66942	6.60092	6.62876	6.19279	6.2318	6.66272	5.85074	7.05004	6.32317	5.38003	5.97356	6.0862	6.33662	6.49222	5.37916	5.58174	5.9054	6.16919	6.59743	5.95288	5.9218	6.07433	6.1894	6.1714	6.11606
UGT8	4.57458	4.44165	4.68848	4.57387	4.57086	4.67512	4.46662	4.55854	4.82127	4.84721	4.81197	4.53097	4.39086	4.75095	4.77532	4.71119	4.66455	4.79227	4.62633	4.63253	4.60806	4.58942	4.66042	4.3939	4.53681	4.70711	4.62248	4.73818	4.77326	4.55622	4.61207	4.65731	4.75697	4.70745	4.66861	4.70007	4.66552	4.73591	4.61159	4.78812	4.71828	4.48807	4.50834	4.48069	4.53221	4.68671	4.49958	4.71575	4.64649
UGT3A1	4.74232	4.87116	4.73526	4.76726	4.60651	4.58622	4.57319	4.59209	4.57098	4.62294	4.62455	4.57526	4.66827	4.6825	4.60239	4.56953	4.59059	4.65261	4.72248	4.75722	4.92009	4.54539	4.70312	4.67994	4.56206	4.70512	4.56516	5.00056	4.63891	4.64009	4.97148	4.72737	4.64638	4.68308	4.71814	4.77954	4.77919	4.75565	4.68663	4.96386	4.8161	4.55722	4.75354	4.54428	4.68108	4.48828	4.6106	4.48663	4.64679
UGT2B4	4.22804	4.2478	4.13889	4.27275	4.09244	4.17669	4.10667	4.25297	4.15256	4.25811	4.07345	4.18252	4.01757	4.11962	4.18497	4.28323	4.13908	4.13457	4.12837	4.17174	4.17957	4.14922	4.18514	4.34959	4.03211	4.19089	4.23481	4.15754	4.1367	4.11549	4.07482	3.96121	4.16462	4.20808	4.30767	4.20969	4.28323	4.12267	4.29835	4.27898	4.26694	4.13494	4.13449	4.1221	4.09727	4.11899	4.19156	4.17231	4.13896
UGT2B28	4.78891	4.92629	4.99764	4.9464	4.66263	4.85819	4.69986	4.61493	4.80865	4.78781	4.97032	4.88121	4.91431	4.62254	4.73774	4.71983	4.74329	4.69239	4.69149	4.70027	4.87046	4.74103	4.68772	4.75968	4.60154	4.64852	4.77029	4.92922	4.78927	5.05516	4.77881	4.92445	4.79021	5.07566	4.78378	4.75777	4.92416	4.7234	4.82268	4.84213	4.85344	4.7529	4.82209	4.79027	4.73666	4.55325	4.69052	4.74944	4.6429
UGT2B15	5.25981	5.18338	5.10142	5.34811	5.11854	5.02012	5.13922	5.00038	5.26953	5.05933	5.18566	5.22865	5.18905	5.06217	4.93733	5.08949	4.99427	5.28219	5.09196	4.95367	5.41996	5.10674	5.23281	5.05949	5.22899	4.95185	5.14851	5.193	5.18946	5.03935	5.33136	4.93978	5.06591	5.06169	5.06646	5.1372	5.24891	5.22581	5.01062	5.46262	5.28877	4.78481	5.12628	4.96701	5.30618	5.15007	5.34511	4.97797	5.08932
UGT2A3	4.34845	4.11351	4.46323	4.25107	4.21096	4.30886	4.13448	4.09261	4.13649	4.17305	4.14334	4.15967	4.06344	4.0362	4.15339	4.06133	4.18747	4.17757	4.24684	4.27325	4.32335	4.1057	4.2088	4.20277	4.15225	4.29879	4.1081	4.3141	4.17423	4.21556	4.27238	4.1927	4.2108	4.25692	4.20224	4.11753	4.17464	4.3118	4.13146	4.30207	4.29307	4.33039	4.30057	4.09568	4.18762	4.1707	4.18202	4.095	3.98012
UGT1A8	4.41669	4.50577	4.44932	4.35852	4.24237	4.64808	4.42897	4.4688	4.46294	4.2967	4.16614	4.36607	4.42488	4.45233	4.56634	4.34492	4.3632	4.67601	4.60865	4.32943	4.47947	4.10414	4.52675	4.95669	4.35494	4.6449	4.50577	4.58511	4.47726	4.52629	4.30289	4.38846	4.52424	4.4625	4.32475	4.42942	4.54944	4.27062	4.50953	4.62499	4.71729	4.66084	4.39834	4.3351	4.25266	4.38439	4.51161	4.36344	4.537
UGT1A6	4.59821	4.71029	4.6639	4.69785	4.46433	4.37758	4.57736	4.45111	4.44106	4.47847	4.426	4.72772	4.50299	4.38377	4.45269	4.43571	4.43913	4.29125	4.49623	4.38976	4.51721	4.36167	4.57771	4.47432	4.50592	4.30162	4.45586	4.56919	4.3892	4.52881	4.58655	4.77429	4.57289	4.51848	4.48424	4.5475	4.46568	4.5151	4.40671	4.52519	4.71237	4.61793	4.6025	4.45597	4.4656	4.49016	4.51848	4.50075	4.52486
UGT1A1	4.55927	4.35351	4.67298	4.39139	4.46143	4.31664	4.45939	4.48179	4.61617	4.47751	4.82408	4.66125	4.67494	4.41369	4.59397	4.44474	4.38013	4.48713	4.40062	4.36801	4.70704	4.53817	4.36264	4.31639	4.358	4.58131	4.74454	4.544	4.47687	4.40404	4.44032	4.45306	4.48524	4.56098	4.67992	4.35351	4.70138	4.53767	4.51104	4.38485	4.35407	4.39636	4.47495	4.35607	4.50594	4.54153	4.53649	4.42747	4.43035
UGP2	8.86712	8.84671	8.88259	8.64378	9.10167	9.18298	8.99722	8.98973	8.95635	9.04248	8.86352	9.14828	8.96732	8.95233	9.07301	9.16369	9.15377	9.19815	9.20292	9.16369	9.11661	9.1853	9.22759	8.81582	9.20995	9.20055	8.97145	9.16476	9.04147	9.02181	8.9513	9.05822	8.97781	9.01967	9.12107	9.19815	9.15482	9.09234	9.29602	8.67168	8.84852	8.82124	8.62992	8.99583	9.1195	8.98286	8.79395	8.9776	8.82915
UGDH	6.19724	5.94835	6.06714	6.38949	6.29308	6.7791	6.52584	6.44841	6.9115	6.45673	6.1199	6.4823	6.66104	6.25955	6.59595	6.70207	6.39899	6.26813	6.17292	5.81375	6.09129	6.11963	6.03348	6.00608	6.327	5.98782	5.73511	6.59817	6.35578	6.71499	6.15608	6.474	6.20246	6.22852	6.62935	6.68048	6.16526	6.36673	6.55084	6.12003	6.24743	6.21037	6.11043	6.49315	6.53471	6.85752	6.36104	6.5707	6.28149
UGCG	7.6305	7.71171	7.76122	7.91688	7.32227	7.50467	7.65396	8.4985	7.57187	7.42935	7.78684	7.7363	7.60314	7.76364	7.28258	7.2021	7.38604	7.27288	7.29889	6.89114	7.49457	7.77932	7.57229	7.71123	7.83893	7.94384	8.13154	7.78333	7.18179	7.87031	8.2207	8.09938	7.65112	7.24064	8.01777	7.16573	7.81293	7.84585	7.14199	6.92593	7.6772	7.4678	7.74404	7.74838	7.40791	7.77478	7.80982	8.09748	8.10338
UFM1	7.14599	6.9587	7.10274	7.16762	7.91067	8.35666	8.00857	7.90718	7.91729	7.92886	7.68278	7.97791	8.25692	7.84377	8.32432	8.05136	8.28755	7.1573	7.13927	6.92182	7.05418	7.03525	6.70769	6.76673	7.05406	6.9843	6.81253	7.60106	7.51974	7.57038	7.04843	7.56947	7.6186	7.33395	7.77832	7.52371	7.53924	7.64358	7.6216	6.89233	7.34171	7.49086	7.06422	8.09305	8.37535	8.3265	8.16395	8.26658	8.29793
UFC1	8.81257	8.67695	8.69472	8.71631	8.50279	8.51825	8.60478	8.33019	8.86991	8.7541	8.67576	8.51011	8.77116	8.3775	8.67398	8.52237	8.59535	8.84663	8.97149	8.94438	9.14364	8.93406	8.64064	8.91247	9.25747	8.76208	8.55611	8.7655	8.87288	8.97322	8.69297	8.71506	8.62593	8.69181	8.70953	8.76143	8.43199	8.78443	9.13437	8.9324	9.1689	9.09961	8.9644	8.83963	8.80308	8.96977	8.90754	8.66821	8.75871
UEVLD	5.83205	5.83084	5.972	5.61445	5.93851	6.10439	5.95563	6.17908	5.87619	5.76698	5.95156	6.17956	6.20365	6.05495	6.13828	5.90201	6.01411	5.7213	5.74227	5.68453	5.71327	5.6758	5.67424	5.62171	5.6567	5.73354	5.65047	5.80851	5.98395	5.85094	5.91868	5.68819	5.84919	5.70088	5.9411	5.63862	5.79431	5.84654	5.77597	5.78959	5.85938	5.73068	5.79495	6.00697	6.07672	6.02815	5.82461	5.98175	5.8521
UCP3	5.19863	5.03943	4.75031	5.14456	5.11205	5.18768	5.01214	5.12858	5.06476	5.04124	4.90394	4.91398	5.07645	5.01844	4.94739	5.05479	5.06276	5.24148	5.24661	5.12054	5.01989	5.37386	5.13695	5.27713	5.08159	5.11016	5.08999	4.95153	5.00712	5.11432	5.15954	5.03824	5.25437	5.17223	5.05868	5.32467	5.24035	5.06294	5.10694	4.87582	5.31503	5.04639	5.37179	5.07536	5.17088	5.27486	5.10167	5.08542	5.00537
UCP2	9.55849	9.56003	9.08522	8.56112	8.91518	8.29609	9.24915	8.26789	9.06604	8.33867	8.9323	8.27204	8.02372	9.45201	7.94007	9.42638	8.70147	8.45894	7.98449	9.3763	9.45926	9.36693	8.65632	8.46763	9.42638	9.15688	9.44285	8.47813	8.16228	8.16228	8.57207	8.17303	8.28119	8.59636	7.90381	8.43338	8.17303	8.9538	8.69194	9.88733	9.41384	8.75481	9.63578	8.57933	8.84005	8.7001	8.63365	8.66926	7.89937
UCN3	5.27382	5.47496	5.34601	5.38691	5.47908	5.4784	5.49074	5.4035	5.57462	5.38948	5.58147	5.42904	5.47465	5.48776	5.511	5.77431	5.39273	5.44985	5.30065	5.40835	5.31019	5.35399	5.44186	5.24802	5.36278	5.42665	5.30396	5.41664	5.30834	5.30353	5.64507	5.40001	5.22479	5.36252	5.48298	5.34738	5.28596	5.3336	5.63226	5.38749	5.42269	5.38956	5.27246	5.40864	5.46642	5.52182	5.49444	5.49652	5.69974
UCN	5.51132	4.91063	5.12014	5.37381	5.40528	5.4859	5.41196	5.46581	5.23415	5.44159	5.08608	5.48094	5.55939	5.23958	5.26498	5.50884	5.38713	5.53339	5.58268	5.2407	5.19461	5.52969	5.61663	5.67981	5.21773	5.12197	5.33911	5.30478	5.40618	5.36139	5.5453	5.55191	5.66047	5.3192	5.54585	5.27262	5.27434	5.51854	5.57605	5.09216	5.51498	5.57389	5.23488	5.29029	5.45263	5.52526	5.26116	5.38751	5.36118
UCKL1	7.46508	7.29919	6.99983	7.09132	7.09077	7.0921	7.30351	6.82068	7.52956	7.12731	6.94978	6.89819	7.11491	7.14338	6.99289	7.53208	7.40949	7.21139	7.08333	7.53596	7.72819	7.90918	7.29149	7.34478	7.766	7.27231	7.25039	7.24823	7.05878	7.05904	6.85086	7.05618	7.15207	6.94783	7.45609	7.04061	6.65794	7.35155	7.27943	7.52303	7.80216	7.55812	7.4137	7.29126	6.96934	7.38754	7.48306	7.58298	7.0287
UCK2	6.18131	5.87324	6.23078	5.9265	5.84978	6.0368	6.02484	5.96542	5.81827	5.9919	5.98706	6.08207	6.0041	5.91231	6.05799	5.84656	6.01596	6.18417	6.07055	6.131	6.25685	6.29298	5.89909	6.1306	6.21425	6.16759	5.94022	6.02306	6.05077	6.23548	6.15556	6.1167	6.17717	6.21045	6.36052	5.91515	6.00688	6.09578	6.21402	6.09354	6.44382	6.2024	6.22679	5.99591	6.01557	6.05914	5.98351	6.01718	5.96806
UCK1	6.2942	6.62991	6.31299	6.37211	6.15744	6.14319	6.177	6.26877	6.35485	6.41093	6.4309	6.2259	6.17347	6.25259	6.25272	6.3627	6.21348	6.40496	6.36878	6.35552	6.74227	6.32091	6.66343	6.44787	6.43599	6.42015	6.42587	6.38429	6.55654	6.35058	6.49241	6.30862	6.31999	6.47844	6.24747	6.48637	6.23671	6.25545	6.52369	6.58694	6.5921	6.40016	6.61716	6.26311	6.33743	6.37796	6.28182	6.15693	6.21098
UCHL5	5.07496	5.06793	4.81759	4.94334	4.72899	5.26338	5.16405	4.99065	5.11881	5.10001	4.73663	5.03582	5.1469	5.07496	5.26417	5.05481	5.54085	5.30129	5.29873	5.17378	5.12062	5.61855	5.05725	5.07496	5.34773	5.24438	5.14873	5.20629	5.27697	5.08711	4.79791	5.14223	5.09294	5.11956	5.39103	5.1743	5.06331	5.24961	5.24158	4.97108	5.35751	5.33398	5.02791	5.11442	5.10773	5.06687	5.11748	5.43395	4.85106
UCHL3	7.53704	7.65926	7.47544	7.51498	7.49186	7.54562	7.77674	7.76972	7.69549	7.62831	7.38559	7.59199	7.6203	7.62099	7.55491	8.09313	7.62768	7.99821	7.99986	7.44305	8.20403	7.88708	7.50588	7.66854	7.98567	7.72782	7.44669	7.64867	7.65327	7.91886	7.69583	7.65294	7.64671	7.56925	7.83492	7.67282	7.39727	7.75229	7.80929	7.96117	7.73017	7.72015	7.43761	7.63833	7.54554	7.54678	7.46172	7.69793	7.45998
UCHL1	4.38715	4.59867	4.47277	4.53316	4.57579	4.58054	4.56354	4.34285	4.62382	4.4346	4.56581	4.51751	4.5196	4.56622	4.46273	4.63233	4.47998	4.47783	4.6129	4.48101	4.41943	4.70136	4.16206	4.49987	4.56102	4.47353	4.5495	4.29094	4.66416	4.47159	4.5349	4.45518	4.69763	4.41554	4.43102	4.63998	4.39792	4.51717	4.58526	4.52639	4.42967	4.65975	4.4054	4.60617	4.53445	4.56572	4.58705	4.636	4.60471
UBTF	6.23926	6.07949	5.84713	6.22352	6.39358	6.13159	5.9097	5.97928	6.04737	6.34132	6.00176	5.72793	5.55865	6.23728	5.96401	6.02739	5.9795	5.89602	5.8893	6.26715	6.01682	6.4984	6.73048	6.46355	6.72741	6.24047	6.53671	5.94742	6.09771	5.61283	6.18107	6.02144	6.03577	6.31191	5.98189	5.70654	6.09964	6.10244	5.63974	5.73554	6.12501	6.32467	6.2089	6.03257	5.8081	5.85972	6.15199	6.1866	5.77721
UBTD1	5.93432	6.1222	5.94561	5.973	5.84362	5.26179	5.79282	5.89875	5.54487	5.6926	5.87739	5.74575	5.38553	6.418	5.46512	5.74618	5.63325	5.6108	5.63147	6.16334	6.47942	5.74618	6.24795	6.08944	5.85108	6.1677	6.71132	6.18314	5.62456	5.77032	6.35704	5.7354	6.18033	5.70735	5.88303	5.74682	6.07904	5.84987	5.87152	5.88341	6.07786	5.68728	5.83152	5.54725	5.52737	5.44707	5.32856	5.43667	5.56167
UBR2	5.67954	5.92538	5.53476	5.73381	5.78905	5.44359	5.46538	5.85738	5.27557	5.59043	5.38894	5.73546	5.18843	5.82694	5.47582	5.42691	5.50321	5.59696	5.6579	5.66498	5.52064	5.69106	6.07115	5.8759	5.24001	6.02417	6.15402	5.66448	5.58016	5.31741	5.63394	5.61252	5.70485	6.02555	5.58787	5.97208	5.93399	5.45699	5.44359	5.40574	5.24955	5.22498	5.55243	5.2796	5.26303	5.03054	5.07025	5.22731	5.36587
UBR1	6.2981	6.35953	6.01987	6.36373	6.58982	6.61145	6.21128	6.28885	6.20421	6.54047	6.41142	6.60275	6.51778	6.36006	6.14812	6.17617	6.38307	6.39263	6.50769	6.67341	6.67361	7.11675	6.44046	6.68695	7.01374	6.65971	6.59169	6.61499	6.52996	6.51471	6.62592	6.68244	6.55845	6.66084	6.95813	6.65759	6.30638	6.70464	6.23789	6.12985	6.92133	6.81469	6.77443	6.48189	6.53428	6.56926	6.59672	6.65366	6.3309
UBQLN4	7.14985	6.46144	6.76507	6.62599	6.55438	6.78773	6.41721	6.03352	6.52826	6.45639	6.70757	6.24118	6.56977	6.21692	6.39464	6.11419	6.5388	6.26413	6.29117	6.84921	6.44919	6.98014	6.48286	6.61027	7.02153	6.54766	5.98515	6.41157	6.23074	6.41583	6.58973	6.82278	6.5913	6.78652	6.49863	6.55625	6.15154	6.84876	6.4084	6.49314	6.87638	6.78963	7.0863	6.63602	6.48523	6.88708	6.72216	6.591	6.48039
UBQLN3	4.79035	4.99789	5.0469	4.92873	4.83301	4.68662	4.83981	4.92569	4.8426	4.84116	4.76193	4.67303	4.71395	4.74189	4.62661	4.88216	4.60939	4.94222	5.06347	5.02662	4.83394	4.80142	5.17713	5.02933	4.7928	5.027	5.28163	4.69704	4.92922	4.75411	5.14265	4.78446	4.9113	4.82789	4.544	4.97305	4.91162	4.83233	4.8627	5.03685	4.90328	4.73244	5.19659	4.70646	4.75683	4.77672	4.86857	4.69154	4.68865
UBQLN2	8.71848	8.36431	8.30965	8.48201	8.62808	8.91582	8.83959	8.74215	8.93907	8.69794	8.53187	8.71848	8.4908	8.74305	8.88449	8.96067	8.6836	8.61004	8.39631	8.2763	8.09246	8.42124	8.12747	8.19622	8.58089	8.41136	8.15322	8.72278	8.8725	8.72626	8.28977	8.65367	8.67796	8.55847	8.75086	8.84327	8.41743	8.63348	8.37921	8.20219	8.49385	8.63741	8.37697	8.81142	8.79273	8.69522	8.95539	8.98634	8.93216
UBQLN1	7.38656	7.56665	7.29021	7.25825	7.13287	7.45991	7.49457	7.03913	7.7572	7.48986	7.14585	7.34471	7.13949	7.60806	7.31629	7.67765	7.23501	7.68272	7.51908	7.61209	7.72981	7.92281	7.57587	7.18915	7.87839	7.53187	7.39787	7.57748	7.64778	7.28886	7.08279	7.32625	7.42126	7.28753	7.24359	7.64698	7.42692	7.37027	7.55912	7.577	7.36955	7.5117	7.52683	7.1603	7.20321	7.0116	7.48014	7.37784	6.88715
UBP1	7.80459	7.71863	7.56969	7.8081	7.83457	7.93967	7.88412	7.58744	8.09927	7.89795	7.61763	7.69579	7.62548	7.85383	7.85249	7.79518	7.83143	7.86676	7.99311	7.98584	7.88642	8.14295	7.84994	7.72563	8.05961	7.72623	7.68801	7.81606	7.93827	7.81646	7.54172	7.82656	7.78615	7.82175	7.91928	7.92868	7.70493	7.76887	8.01029	8.1222	7.99437	7.92015	7.79874	7.9197	7.8699	8.0009	7.92899	8.07561	7.69063
UBOX5	6.32303	6.37851	6.09057	6.38405	6.29573	6.20782	6.20373	6.47636	6.40398	6.29627	6.43455	6.46304	6.24171	6.36577	6.05484	6.15541	6.25829	6.08982	6.03573	6.10797	6.33643	6.38976	6.48868	6.4249	6.2849	6.66911	6.73791	6.25356	6.57795	6.40807	6.53846	6.19654	6.53087	6.46212	6.33256	6.37973	6.32647	6.38955	6.07787	6.25379	6.41804	6.277	6.24059	6.22305	6.35434	6.33654	6.30843	6.26865	6.22412
UBN1	8.34288	8.50938	8.79068	8.73098	8.56902	8.0304	7.86805	8.48693	7.63963	8.08834	8.45393	8.30255	8.06421	7.90203	8.0851	7.76761	7.69488	8.47924	8.50015	8.45542	7.78765	8.06221	9.04707	8.70183	7.88569	8.75012	8.83712	8.28329	8.18501	8.17209	8.72903	8.50483	8.47322	8.59504	7.93451	8.42539	8.7719	8.28329	7.8648	7.85388	7.7866	7.95257	8.22501	7.54268	7.92089	7.65697	7.6725	7.79747	7.91914
UBLCP1	7.8071	7.68156	7.63548	7.77932	8.04795	8.33693	8.23232	8.47952	8.27323	8.4241	7.93411	8.47351	8.39801	8.28766	8.602	8.44033	8.72058	7.86946	7.90524	7.40538	7.43409	7.50316	7.7276	7.51254	7.4555	7.68197	7.65708	8.21167	8.3227	8.22512	7.94102	8.13724	8.14767	7.98503	8.23871	8.30614	8.37884	8.20773	8.11093	7.50554	7.62562	8.0465	7.54792	8.29017	8.27766	8.02699	8.27705	8.49785	8.00477
UBL7	7.67606	7.91759	7.44224	7.13792	7.22978	6.98914	7.36507	7.03143	7.23514	6.9109	7.47256	7.06425	7.02882	7.28414	6.85335	7.5189	6.9578	6.97662	6.88494	7.45045	7.41745	7.21761	7.42834	7.26866	7.30899	7.17707	7.89153	7.21624	6.82631	7.07755	7.27184	6.8937	7.28734	7.29311	6.76513	7.04353	7.14101	7.1132	7.11747	7.74814	7.3874	7.16333	7.64792	7.04942	7.09303	6.97683	6.98206	7.2238	7.08846
UBL5	8.36247	9.0462	8.48347	8.79467	8.62347	8.71207	8.96118	9.01634	9.19353	9.15691	8.61544	9.02308	8.76083	8.93537	9.25136	8.92186	8.5784	8.93046	8.87671	8.57498	8.90845	8.4564	8.85394	8.79181	8.65441	8.69051	8.87426	8.98736	9.03723	9.19247	8.77874	8.6095	8.95322	8.62762	8.97359	9.16106	8.91684	8.75943	9.21418	8.95632	9.0341	8.9092	8.81509	8.85262	9.09355	9.26246	9.03768	8.81067	9.29287
UBL4B	5.53307	5.70387	5.59027	5.67967	5.49336	5.34053	5.40653	5.37485	5.53779	5.3583	5.15327	5.16596	5.35139	5.45839	5.38892	5.51638	5.45808	5.32486	5.32502	5.422	5.47954	5.51211	5.49913	5.42367	5.44153	5.52016	5.67927	5.57177	5.40873	5.46184	5.26826	5.36084	5.32537	5.45033	5.81509	5.19695	5.41323	5.38942	5.15979	5.51674	5.3769	5.51639	5.6034	5.34334	5.38958	5.43528	5.39563	5.51358	5.29116
UBL4A	7.49853	7.42302	7.56681	7.24951	7.18331	6.96254	7.3334	6.84832	7.28102	7.09967	7.59758	6.66548	6.93489	6.89447	6.95041	6.95965	7.01525	7.12334	6.96096	7.70101	7.8886	7.34054	7.53199	7.24484	7.46737	7.50438	7.34397	7.34569	7.06625	7.22018	7.37102	7.23931	7.38238	7.3023	6.95938	7.2205	7.24256	7.494	7.63264	7.46358	7.42691	7.17609	7.62996	7.27042	7.253	7.24366	7.15879	7.19664	6.99969
UBL3	8.08167	8.3781	8.15263	8.33859	8.12717	8.35441	8.50908	8.44983	8.62083	8.53979	8.0746	8.59377	8.05607	8.54663	8.54776	8.51143	8.76593	8.5748	8.78773	8.48313	8.53514	8.79629	8.65923	8.31494	8.77758	8.80954	8.73166	8.6421	8.47331	8.63362	8.39881	8.42058	8.76052	8.26444	8.66967	8.79976	8.71635	8.5674	8.68316	8.27179	8.30643	8.49952	8.08058	8.26109	8.60977	8.40262	8.43843	8.53072	8.0772
UBIAD1	6.54987	6.20362	6.36531	6.46069	6.33511	6.45816	6.21993	6.18836	6.34748	6.32129	6.23712	6.43006	6.57275	6.01271	6.59369	5.97737	6.43886	6.15082	6.19259	6.3165	5.86151	6.39364	6.18496	6.35775	6.26187	6.00554	5.88106	6.20362	6.31058	6.17282	6.29167	6.45328	6.11873	6.30621	6.2222	6.20437	5.91279	6.49077	6.07597	6.34446	6.49707	6.40833	6.67334	6.53955	6.18009	6.56246	6.53241	6.70397	6.29556
UBE4B	6.54672	6.50348	6.73336	6.48941	7.04739	6.53736	6.54672	6.75179	6.47962	6.53873	6.9102	6.70953	6.49953	6.77075	6.65774	6.27576	6.70604	6.20668	6.25242	6.02417	5.79841	5.79641	6.64073	6.42673	6.14548	6.3697	6.69648	6.48675	6.54314	6.3882	7.12559	6.51548	6.4823	6.70441	6.14169	6.61604	6.91948	6.38112	6.4095	6.01729	6.19615	6.19693	6.42573	6.35818	6.62692	6.66974	6.07319	6.30928	6.72008
UBE4A	8.10325	8.01637	7.96595	8.22599	8.60365	8.62937	8.47785	8.67076	8.411	8.46854	8.41556	8.57937	8.5935	8.5019	8.71447	8.63045	8.75094	7.90319	8.083	7.58081	7.66364	7.62365	7.81308	7.75384	7.56575	7.73988	7.7118	8.21381	8.45774	8.30036	8.24861	8.48285	8.42575	8.2244	8.27281	8.3401	8.17433	8.20865	8.2248	7.6674	7.80799	8.03622	7.89058	8.3848	8.60083	8.67753	8.52167	8.53312	8.71875
UBE3C	5.48218	5.16871	5.41857	5.15608	5.31701	5.43051	5.37577	5.19457	5.17276	5.20886	5.35331	5.39442	5.40257	4.89645	5.26612	5.12693	5.25977	5.32421	5.53148	5.41944	5.34912	5.46232	5.08299	5.00909	5.59418	5.20922	4.96943	5.10125	5.21262	5.29024	5.31491	5.35715	5.1916	5.2389	5.42842	5.17902	5.16017	5.32264	5.29147	5.18907	5.30416	5.43729	5.45807	5.40848	5.40591	5.30862	5.58607	5.27905	5.03758
UBE3B	6.40741	6.24481	6.46231	6.32393	6.7049	6.62277	6.49946	6.53947	6.44336	6.34764	6.50378	6.58039	6.54076	6.79135	6.51586	6.68886	6.52483	6.24852	6.28638	6.44989	6.33655	6.39807	6.12792	6.28958	6.39315	6.09736	6.30967	6.29614	6.44727	6.48659	6.42196	6.31064	6.32012	6.61836	6.35649	6.43241	6.44694	6.2865	6.37551	6.37331	6.19673	6.44164	6.04228	6.58174	6.64333	6.52871	6.51215	6.67016	6.55651
UBE3A	8.06042	7.48359	7.99657	7.99901	7.96979	8.20492	7.91459	7.56932	8.16029	7.86383	7.82767	8.11008	7.96105	7.65228	7.86834	7.50532	7.93039	7.88663	7.84838	7.82349	7.54713	8.10808	8.0457	7.92522	8.14213	7.97504	7.32363	7.76347	7.61418	7.93039	7.68916	8.28103	7.78739	7.76911	8.06417	8.10041	7.77698	8.13259	7.88383	7.75045	7.63063	8.15329	7.87664	8.11294	7.99527	8.2444	8.14267	7.80472	7.79623
UBE2Z	7.85044	7.29553	7.63877	7.70132	7.51718	7.59182	7.30648	7.381	7.44761	7.64375	7.58326	7.40664	7.56895	7.47277	7.43734	7.68497	7.40349	7.62778	7.45759	7.62248	7.58326	7.94162	7.68292	7.68701	7.76525	7.58487	7.58709	7.47768	7.74126	7.58388	7.67413	7.62812	7.54833	7.70339	7.88229	7.69319	7.45584	7.57488	7.70708	7.84592	7.65022	7.74756	7.76172	7.50896	7.3341	7.53831	7.60172	7.3908	7.33823
UBE2W	4.53105	4.47963	4.46639	4.71421	4.98811	5.03936	5.12114	5.36117	4.83455	5.0953	4.55471	5.07451	4.99385	5.19774	5.23324	5.13839	5.34756	4.5075	4.57174	4.50398	4.69487	4.37836	4.5549	4.41986	4.42497	4.54643	4.53034	4.84839	4.57745	4.75593	4.74973	4.70937	4.82196	4.72027	4.69439	4.73715	4.76888	4.61174	4.68949	4.43811	4.4548	4.55308	4.54951	4.96411	5.09144	4.96755	4.89506	4.95417	5.11873
UBE2V2	6.63651	6.81851	6.69862	6.85172	6.75191	6.84628	6.73872	6.73603	6.77881	6.69112	6.79979	6.53973	6.80655	6.7035	6.66474	6.73414	6.75329	6.80717	6.66869	6.65503	6.57312	6.62137	6.77941	6.75832	6.84084	6.85463	6.73603	6.9167	6.81584	6.72569	6.91823	6.86226	6.79602	6.81501	6.74317	6.71575	6.91612	6.71535	6.95536	6.73119	6.76776	6.71671	6.70444	6.59284	6.74412	6.50636	6.61683	6.6836	6.76413
UBE2U	4.15178	4.5301	4.41609	4.47356	4.26405	4.27638	4.19459	4.21002	4.32129	4.30984	4.30494	4.22153	4.26056	4.15564	4.11748	4.23426	4.21386	4.40738	4.35178	4.4341	4.3093	4.24138	4.58414	4.51947	4.24293	4.34855	4.45998	4.39751	4.44244	4.32532	4.30554	4.2475	4.41415	4.40186	4.33179	4.39217	4.55435	4.35315	4.26519	4.46783	4.18781	4.27669	4.48267	4.21142	4.28693	4.16449	4.18551	4.22252	4.33916
UBE2T	5.41528	5.17955	5.13319	5.4357	5.20741	5.53671	5.2996	5.03325	5.17375	5.2415	5.241	5.25821	5.57725	5.27816	6.22854	5.14252	5.52037	5.61941	5.38951	5.26258	5.45989	5.68929	5.03989	5.64418	5.6155	5.36929	5.16319	5.67847	5.59218	5.83144	5.37261	5.44388	5.24783	5.19713	5.53951	5.37066	5.26836	5.42143	5.4678	5.58557	5.33879	5.61612	5.36783	5.45391	5.41683	5.33575	5.58623	5.4268	5.1912
UBE2S	6.15338	6.45582	6.36885	6.23219	6.00088	6.19775	6.52046	6.27553	6.2067	6.3786	6.32528	6.14968	6.12847	6.26886	6.10755	6.00666	6.2943	6.27331	6.48958	5.89634	6.45462	5.84455	6.57738	6.23481	5.99322	6.21075	6.23175	6.10538	6.33669	6.41968	6.08208	5.9101	6.26261	6.00619	6.58611	6.08237	6.0505	6.20058	6.01339	6.00672	6.30985	6.10857	6.2258	6.01424	6.6176	6.67802	6.54086	5.79723	6.07246
UBE2R2	7.22576	7.14627	7.42048	7.74878	8.17184	7.58214	7.68022	8.16819	7.44472	7.5566	7.92249	7.79374	7.84045	8.04096	7.73557	7.58276	7.77742	7.45431	7.23951	7.36496	7.36165	7.38118	7.71686	7.56436	7.24395	7.32318	7.50853	7.47048	7.39137	7.3776	7.79297	7.3665	7.54947	7.65703	7.36621	7.31146	7.7341	7.32393	7.3371	7.03804	7.25552	7.30521	7.06287	7.5981	7.65486	7.6828	7.43515	7.53345	7.91481
UBE2Q2	7.73446	8.0104	7.62457	7.85928	7.67379	8.45019	8.18256	8.04377	8.23672	8.2198	7.66599	8.05723	8.21595	7.99954	8.53735	8.29766	8.47565	8.2432	8.40153	7.84073	7.95419	7.93109	7.77329	7.65669	8.12809	7.76331	7.5592	8.02868	8.5046	8.40951	7.39641	8.19559	8.00247	7.83062	8.29228	8.22488	7.72472	8.12946	8.34095	7.86582	8.24302	8.06983	7.91585	8.25088	8.44745	8.43457	8.29923	8.26965	8.17687
UBE2Q1	7.6321	7.38522	7.94783	7.70731	7.42516	7.68932	7.46285	7.41706	7.43929	7.62657	7.5419	7.63998	7.56212	7.3216	7.49321	7.12586	7.5322	7.70731	7.71453	7.77887	7.40791	7.75651	7.60311	7.57177	7.7926	7.72661	7.8345	7.64543	7.55665	7.68888	7.37407	7.7002	7.59504	7.55113	7.63431	7.56923	7.59334	7.7447	7.46434	7.55991	7.58403	7.67363	7.53044	7.56414	7.49639	7.56274	7.60448	7.64612	7.39836
UBE2O	6.71014	7.20482	6.8691	6.42399	6.48681	6.10462	6.30068	5.79927	6.19151	5.89906	6.90546	5.73077	5.84585	5.92651	5.7468	6.37877	5.6442	6.06243	5.96042	7.08688	6.62362	6.05815	6.15811	6.50576	6.10889	5.90861	7.2828	5.89365	5.9374	5.80878	6.28641	5.87577	5.96123	6.27436	5.78598	5.93778	6.52624	6.10028	6.20358	7.38339	6.27471	6.09876	7.13356	6.00312	5.81114	5.79932	5.82356	6.08503	5.84221
UBE2NL	6.80088	6.84811	6.78959	6.81886	6.87717	7.02375	7.01707	7.03792	6.75513	6.90505	6.83113	6.95816	7.30895	7.06506	7.29938	7.04675	7.28518	6.73122	6.93047	6.7732	6.80703	6.81221	6.78743	6.96139	6.81328	6.85101	6.8058	6.99369	6.88441	6.73595	6.87695	6.81886	6.92925	6.7376	6.7804	6.65805	6.79043	6.8686	6.80032	6.7252	6.86623	6.84563	6.83869	7.17438	7.01539	7.10401	6.98839	6.98612	7.42781
UBE2N	7.93026	7.57772	7.69013	7.83095	7.62503	8.05075	7.92381	7.82417	8.15343	7.95848	7.54498	8.0879	8.1482	7.66536	8.19028	7.86459	8.25381	8.20167	8.27348	7.75382	7.93628	8.10261	7.75004	7.70515	8.35123	7.85294	7.26094	7.97788	8.15643	8.28156	7.49279	8.10429	7.91509	7.84606	8.28556	8.08736	7.87129	8.23637	8.11264	7.70262	7.94147	8.29893	7.78513	8.25905	8.13761	8.22538	8.33055	8.20701	7.81636
UBE2M	8.13359	8.71235	9.08708	8.22173	8.53753	7.98919	7.98111	8.1009	7.92771	8.4192	8.98345	8.33435	8.30148	7.8265	8.16509	8.09828	8.04622	8.16783	7.92032	8.68178	8.05021	7.5664	8.57997	8.44135	7.68563	8.21883	8.33893	8.10627	8.07854	8.19537	8.61173	7.73174	8.154	8.38401	7.88442	8.33276	8.66879	8.12807	8.32963	8.45863	8.16111	8.01692	8.76684	8.13002	8.38028	8.14108	7.96109	7.90119	8.08365
UBE2L6	10.3029	9.30752	9.68507	9.7174	9.85497	9.96389	9.60676	9.49713	9.61678	9.81971	9.57466	9.61678	9.74395	9.69248	9.81971	9.10504	9.55313	10.0167	9.80581	9.73294	9.7722	10.2729	9.64231	9.62426	9.5358	10.0403	9.83647	10.0403	10.0403	9.7174	9.83376	9.67994	9.63727	10.5992	10.1631	9.62426	9.27484	9.96981	9.87345	10.2707	9.68986	9.89116	9.71453	9.75497	9.5817	9.9634	9.63424	9.62662	9.54658
UBE2L3	7.32916	6.904	7.28495	7.11005	6.93308	6.69917	6.81234	6.51998	6.86542	6.87462	7.19182	6.63193	6.95204	6.58028	6.50278	6.77828	6.59412	6.70979	6.54478	7.30818	6.97149	7.17701	7.10284	7.0891	7.10148	7.30584	6.84449	7.17823	6.79308	6.73552	6.97227	6.9775	6.786	7.02795	6.68277	7.00387	6.85591	7.03576	6.84167	7.12578	7.02175	6.91397	7.41269	6.68102	6.79562	6.90473	6.76069	6.82523	6.65885
UBE2J2	6.4757	6.00057	6.24512	6.39179	6.23247	6.29741	6.24474	6.18283	5.99373	6.23173	6.31482	6.33316	6.34417	5.80169	6.42697	5.76953	6.25983	6.19489	6.28709	6.28326	6.04329	6.22957	6.15174	6.44667	6.23055	6.36469	6.17927	6.24253	6.13851	6.23306	6.20557	6.36379	6.24653	6.17245	6.30866	6.14782	6.36094	6.38706	6.13604	5.82662	6.16694	6.45644	6.08893	6.24971	6.2989	6.13202	6.09877	6.16532	6.15297
UBE2J1	8.14468	8.6905	7.96993	8.60991	8.46368	8.05774	7.98077	8.90412	8.4248	8.52136	7.87468	8.60991	8.09139	7.75115	8.493	8.2968	8.18874	8.61183	8.45095	8.11563	8.07207	8.28183	8.24141	8.51326	8.15449	8.60618	8.01785	7.87686	8.59916	8.68441	8.26563	8.49217	8.16961	8.03333	8.42738	8.35889	8.61838	8.26341	8.15645	8.00282	7.99336	8.09834	8.34769	8.31768	8.02422	8.22067	8.24905	7.86562	8.45685
UBE2I	7.6386	7.30011	7.48265	7.14133	7.20544	7.15696	7.1507	6.64057	7.2642	7.24232	7.49767	7.12879	7.0491	6.73022	6.9913	6.9913	6.47758	7.22079	7.02026	7.45518	7.56595	7.44934	7.34989	7.34085	7.81132	7.47491	7.42655	7.32496	7.13503	7.23905	7.47296	6.88579	7.09788	7.52085	6.93838	7.09788	7.27569	7.49203	7.467	7.82563	7.91695	7.56296	7.55072	7.32193	7.14177	7.19349	7.47347	7.26699	6.86868
UBE2H	7.49743	7.90715	8.12503	7.59607	6.84198	7.22056	7.4697	7.52876	7.3335	7.3136	8.33847	7.18151	6.86892	7.56337	6.98175	7.60263	6.8456	7.03556	6.66099	6.98252	6.90306	6.51202	6.99419	7.22103	6.65571	6.96319	7.79187	7.28579	7.10898	6.80614	7.19928	7.18278	6.96895	7.13826	6.75471	6.86465	7.93762	7.07825	6.76349	7.80829	7.07698	6.82366	7.63689	7.086	7.2237	7.1674	7.18592	6.9589	7.32889
UBE2G2	7.16899	6.97142	7.01855	6.99775	6.57501	7.09519	6.84167	6.58639	7.17132	7.20141	6.70361	7.0042	7.1101	6.38836	7.12094	6.43304	7.08066	7.10888	7.22468	7.37755	7.2081	7.55707	6.87756	7.11857	7.66055	7.07505	6.56024	7.17608	7.01819	6.88927	6.62411	6.89422	6.91675	6.74227	7.19947	6.819	6.68274	7.13832	6.91814	7.34479	7.5887	7.5129	7.41799	7.20618	7.36687	7.3904	7.69837	7.37365	7.34348
UBE2G1	7.4767	7.56178	7.33797	6.98107	7.69315	7.28646	7.51102	7.3205	7.13993	7.50957	7.22969	7.74009	7.59306	7.46575	7.45945	7.19846	7.66363	7.15047	7.22751	7.42272	7.22422	7.68131	7.32081	7.26178	7.86628	7.61837	7.64668	7.6542	7.13303	7.29554	7.62673	7.36335	7.48866	7.48692	7.49909	7.22969	7.65004	7.61797	6.9669	7.44693	7.70231	7.70913	7.25758	7.5469	7.60415	7.60415	7.45174	7.67664	7.30923
UBE2F	8.69365	9.53191	9.21444	8.96559	8.88817	8.91303	9.02385	8.71423	8.81445	9.01268	9.18734	9.00247	8.65867	8.4207	8.82047	9.09451	8.42503	9.07165	9.15744	9.22683	8.93724	8.22217	8.89891	8.88166	8.36138	8.76652	9.04192	8.70284	9.11158	9.01268	8.70194	8.727	8.89255	9.02152	9.02867	9.1218	9.03467	8.75422	8.97128	9.13815	8.7723	8.70413	9.02419	8.45975	9.02419	8.65654	8.89	8.7772	9.00307
UBE2E3	7.99807	8.50804	8.30759	7.9155	8.26587	8.00377	8.3434	8.037	8.14655	8.38339	8.35302	8.12624	8.22647	8.58046	8.09143	8.64232	8.38743	8.32176	8.26212	8.48245	8.71207	8.28206	8.11851	8.09907	8.61268	8.25876	8.43195	8.31898	8.37985	8.31547	8.34056	8.1232	8.2606	8.29789	8.42404	8.16206	8.34623	8.27458	8.51312	8.17957	8.62883	8.26895	7.91056	8.25045	8.12302	8.24441	8.27654	8.40077	7.59399
UBE2E2	7.23348	6.86465	7.07918	6.82701	6.73653	7.27195	7.03201	6.93574	6.92743	6.88033	6.97688	7.28088	7.27529	6.61261	6.7977	6.52134	6.79741	6.95966	7.10826	7.16277	7.71799	7.1256	6.89203	7.05058	7.42868	7.22207	6.50795	7.02815	6.76111	6.86932	7.04384	7.15322	6.9481	6.95079	7.46158	7.05745	6.54659	7.07749	7.60193	7.14805	6.89909	7.29866	7.04967	7.11393	6.74229	6.82652	6.94742	6.9893	6.38864
UBE2E1	9.39265	9.13618	9.17218	9.24856	9.15791	9.55205	9.53193	9.34709	9.63619	9.5296	9.22008	9.51694	9.61606	9.25944	9.68222	9.46085	9.44385	9.38131	9.47647	8.97108	9.38963	9.27961	9.02936	8.95542	9.35853	9.26492	8.77554	9.46305	9.46413	9.67689	9.10303	9.51235	9.32825	9.09319	9.68366	9.53665	9.11632	9.47309	9.57974	9.05971	9.35227	9.43693	9.16792	9.66781	9.72698	9.63318	9.65413	9.57528	9.42259
UBE2D4	6.28556	6.05145	6.09928	6.156	5.72665	6.21502	5.89489	5.80694	5.97914	6.04444	6.01463	5.78662	6.19232	5.65101	6.04936	6.15724	5.84558	5.99824	6.26697	6.29324	6.28619	6.20492	5.82913	6.20789	6.3918	5.90567	5.72268	6.02594	5.86343	6.06902	5.81623	6.33105	5.84976	5.71379	5.92261	5.99453	5.70079	5.97748	6.14957	6.11736	6.17421	5.93804	6.01165	6.07392	6.05215	6.0929	5.90707	6.12863	6.05629
[truncated: 11,769 more rows]
[truncated: 54 more columns]
